# Supplementary material for: Proteomic changes in the milk of water buffaloes (Bubalus bubalis) with subclinical mastitis due to intramammary infection by Staphylococcus aureus and by non-aureus staphylococci
Source: Sci Rep. 2019 Nov 1;9:15850. doi: 10.1038/s41598-019-52063-2 (PMC6825138; doi:10.1038/s41598-019-52063-2)
Supplement: Supplementary file 1 — Supplementary file [file 41598_2019_52063_MOESM1_ESM.xlsx]

## Sheet: Legend
Proteomic changes in the milk of water buffaloes (Bubalus bubalis) with subclinical mastitis due to intramammary infection by Staphylococcus aureus and by non-aureus staphylococci
Salvatore Pisanu1, Carla Cacciotto1#a, Daniela Pagnozzi1, Giulia Maria Grazia Puggioni1, Sergio Uzzau1,2, Paolo Ciaramella3, Jacopo Guccione3, Martina Penati4, Claudia Pollera4, Paolo Moroni4,5, Valerio Bronzo4 & Maria Filippa Addis1,4*
1Porto Conte Ricerche, Alghero, Italy 2Dipartimento di Scienze Biomediche, Università degli Studi di Sassari, Sassari, Italy 3Dipartimento di Medicina Veterinaria e Produzioni Animali, Università di Napoli Federico II, Naples, Italy 4Dipartimento di Medicina Veterinaria, Università degli Studi di Milano, Milan, Italy 5Animal Health Diagnostic Center, Cornell University, Ithaca, NY, USA #aCurrent …
*Corresponding author (filippa.addis@unimi.it)
Detailed supplementary information is reported in this file as follows:
Sheet 1.All identified proteins: List of all identified proteins with respective identification data
Sheet 2.Positive vs Negative: Total proteins identified in all milk samples (1034) and statistically significant differential proteins (152) observed when comparing Staphylococcus-positive and healthy milk
Sheet 3.SAU vs Negative: Total proteins identified in S. aureus positive and in healthy milk samples (1025) and statistically significant differential proteins (162) observed when comparing S. aureus-positive milk and healthy milk
Sheet 4.NAS vs Negative: Total proteins identified in non-aureus staphylococci-positive and in healthy milk samples (940) and statistically significant differential proteins (127) observed when comparing non-aureus staphylococci-positive milk and healthy milk
Sheet 5.NSAF: Normalized Spectrum Abundance Factor values for all identified proteins in each samples and average NSAF for each protein in positive samples and in S. aureus positive samples. The sheet also reports gene names, biological process, cellular component and molecular function for each protein.
Sheet 6.Wilcoxon Test Paired Samples: details on the Wilcoxon Test performed on the 116 common proteins increased in milk of buffaloes with subclinical mastitis due to S. aureus or non-aureus staphylococci intramammary infection
Sheet 7.Gene Ontology classification of all differential proteins
Sheet 8.String BP Up: STRING Results for proteins increased in all positive samples: biological process
Sheet 9.Reactome Up: STRING Results for proteins increased in all positive samples: reactome
Sheet 10.String BP Down: STRING Results for proteins decreased in all positive samples: biological process

## Sheet: 1.All Identified Proteins
Accession	Description	ΣCoverage	Σ# Proteins	Σ# Unique Peptides	Σ# Peptides	Σ# PSMs	Score Negative.01	Coverage Negative.01	# Peptides Negative.01	# PSM Negative.01	Score Negative.02	Coverage Negative.02	# Peptides Negative.02	# PSM Negative.02	Score Negative.03	Coverage Negative.03	# Peptides Negative.03	# PSM Negative.03	Score Negative.04	Coverage Negative.04	# Peptides Negative.04	# PSM Negative.04	Score Negative.05	Coverage Negative.05	# Peptides Negative.05	# PSM Negative.05	Score Negative.06	Coverage Negative.06	# Peptides Negative.06	# PSM Negative.06	Score Positive_SAU.01	Coverage Positive_SAU.01	# Peptides Positive_SAU.01	# PSM Positive_SAU.01	Score Positive_SAU.02	Coverage Positive_SAU.02	# Peptides Positive_SAU.02	# PSM Positive_SAU.02	Score Positive_SAU.03	Coverage Positive_SAU.03	# Peptides Positive_SAU.03	# PSM Positive_SAU.03	Score Positive_NAS.01	Coverage Positive_NAS.01	# Peptides Positive_NAS.01	# PSM Positive_NAS.01	Score Positive_NAS.02	Coverage Positive_NAS.02	# Peptides Positive_NAS.02
P61603	10 kDa heat shock protein, mitochondrial OS=Bos taurus GN=HSPE1 PE=3 SV=2 - [CH10_BOVIN]	53.92	2	5	5	6		0				0				0				0				0				0			4.34513	40.2	4	4	3.77458	20.59	2	2		0				0				0
	Sequence	# PSMs	# Proteins	# Protein Groups	Protein Group Accessions	Modifications	MH+ [Da]	q-Value	PEP	A2	G2	XCorr A2	XCorr G2	B2	H2	XCorr B2	XCorr H2	C2	I2	XCorr C2	XCorr I2	D2	J2	XCorr D2	XCorr J2	E2	K2	XCorr E2	XCorr K2	F2	L2	XCorr F2	XCorr L2	# Missed Cleavages
	GKGGEIQPVSVK	1	2	1	P61603		1198.68	0	1.259e-05		High		2.23655																					1
	VLLPEYGGTK	1	1	1	P61603		1076.6	0	1.947e-05		High		2.10858																					0
	VVLDDKDYFLFR	1	2	1	P61603		1529.8	0	9.48e-05		High		1.54247																					1
	VLQATVVAVGSGSK	1	2	1	P61603		1315.76	0	2.332e-06						High		3.77458																	0
	FLPLFDR	2	2	1	P61603		907.502	0.002	0.02973		High		0.724955		High		0.596667																	0
P68250	14-3-3 protein beta/alpha OS=Bos taurus GN=YWHAB PE=1 SV=2 - [1433B_BOVIN]	51.63	1	5	12	122	5.47893	26.02	6	6	2.14203	16.67	3	3	3.90446	21.54	5	5	8.39855	33.74	7	7	4.28173	18.29	4	4	3.83132	26.83	5	6	36.1485	48.78	11	18	36.064	48.37	11	17	24.3848	48.37	10	12	26.1873	40.65	9	14	24.9134	51.63	12
	Sequence	# PSMs	# Proteins	# Protein Groups	Protein Group Accessions	Modifications	MH+ [Da]	q-Value	PEP	A2	G2	XCorr A2	XCorr G2	B2	H2	XCorr B2	XCorr H2	C2	I2	XCorr C2	XCorr I2	D2	J2	XCorr D2	XCorr J2	E2	K2	XCorr E2	XCorr K2	F2	L2	XCorr F2	XCorr L2	# Missed Cleavages
	NLLSVAYK	14	7	7	P63103;Q3SZI4;P62261;P68250;P68509;P68252;Q0VC36		907.525	0	0.01966	High	High	2.05848	1.78575	High	High	2.14203	1.95583	High	High	1.87141	2.19132	High	High	2.1582	2.00572	High	High	2.15382	2.1826		High		2.17965	0
	YLSEVASGDNK	10	1	1	P68250		1182.56	0	2.174e-07	High	High	1.75702	2.37792		High		2.07181		High		2.13171	High	High	1.91635	2.41602	High	High	2.1279	2.17616	High	High	2.05261	2.08434	0
	DSTLIMQLLR	15	7	7	P63103;Q3SZI4;P62261;P68250;P68509;P68252;Q0VC36		1189.66	0	1.729e-05	High	High	1.66343	2.58041		High		2.51705	High	High	1.28003	2.33268	High	High	2.02665	2.01994		High		1.83651	High	High	1.17903	2.44983	0
	YLIPNATQPESK	13	1	1	P68250		1360.71	0	0.0001124	High	High	1.49705	2.39488		High		2.79197	High	High	1.46931	1.8116	High		0.963196		High	High	1.5893	2.01774	High	High	1.7787	2.30172	0
	AVTEQGHELSNEER	15	1	1	P68250		1598.74	0	2.936e-10	High	High	1.45826	4.82755	High	High	1.75102	2.07747	High	High	2.03306	3.80137	High	High	2.29735	4.00531	High	High	1.27301	3.67808	High	High	1.41482	3.26075	0
	YDDMAAAMK	9	2	2	P68250;P68252		1015.42	0	0.0002094	High	High	1.23697	2.37152		High		2.14197	High	High	0.907656	1.62989	High	High	0.906163	1.85081		High		1.93198		High		2.02151	0
	QTTVSNSQQAYQEAFEISK	14	1	1	P68250		2159.03	0	3.485e-06		High		2.92064	High	High	0.706081	3.5533		High		3.06047	High	High	0.603742	2.51937		High		2.8974	High	High	1.46759	1.85718	0
	KEMQPTHPIR	11	3	3	P63103;Q3SZI4;P68250		1236.65	0	1.684e-06		High		3.0331		High		3.32483		High		2.69095		High		3.99996		High		2.79835		High		2.53037	1
	EMQPTHPIR	5	3	3	P63103;Q3SZI4;P68250		1108.56	0	0.0005096		High		2.23712		High		1.60416						High		1.60832		High		1.81361		High		2.1585	0
	TAFDEAIAELDTLNEESYK	6	1	1	P68250		2159.01	0	8.2e-05		High		1.54132		High		2.42836		High		1.38906		High		1.52234		High		1.63753		High		1.48509	0
	VISSIEQK	3	5	5	Q3SZI4;P68250;P68509;P68252;Q0VC36		903.514	0	0.01619		High		1.49726														High		1.22281		High		1.60796	0
	DSTLIMQLLR	2	7	7	P63103;Q3SZI4;P62261;P68250;P68509;P68252;Q0VC36	M6(Oxidation)	1205.66	0	0.006416		High		1.15319																					0
	LAEQAER	4	7	7	P63103;Q3SZI4;P62261;P68250;P68509;P68252;Q0VC36		816.421	0	0.0001116						High		1.60176		High		1.88358						High		1.94343		High		1.89704	0
	EMQPTHPIR	1	3	3	P63103;Q3SZI4;P68250	M2(Oxidation)	1124.55	0.003	0.1231						High		1.0957																	0
P62261	14-3-3 protein epsilon OS=Bos taurus GN=YWHAE PE=2 SV=1 - [1433E_BOVIN]	72.55	1	13	16	154	15.2986	36.47	9	10	10.9548	31.37	8	9	12.2991	39.22	9	10	16.6405	39.22	9	11	13.0515	18.43	5	6	11.0085	40.78	9	11	36.3637	52.55	11	18	41.2192	67.84	15	24	12.9027	52.55	12	12	24.4112	43.14	10	14	13.8926	49.41	11
	Sequence	# PSMs	# Proteins	# Protein Groups	Protein Group Accessions	Modifications	MH+ [Da]	q-Value	PEP	A2	G2	XCorr A2	XCorr G2	B2	H2	XCorr B2	XCorr H2	C2	I2	XCorr C2	XCorr I2	D2	J2	XCorr D2	XCorr J2	E2	K2	XCorr E2	XCorr K2	F2	L2	XCorr F2	XCorr L2	# Missed Cleavages
	EAAENSLVAYK	8	1	1	P62261		1194.6	0	0.0003081	High	High	2.7857	3.0535	High	High	2.69097	3.16507	High		2.63675		High		1.90679		High		2.21502		High		2.39966		0
	QMVETELK	11	1	1	P62261		977.496	0	0.0007584	High	High	2.48745	1.93511	High	High	1.83885	1.95461	High	High	2.45873	2.15042	High	High	2.12378	2.01041	High		1.93166		High	High	1.58723	1.7721	0
	YLAEFATGNDR	10	1	1	P62261		1256.59	0	0.0003004	High		2.1865		High	High	2.03208	2.48283	High	High	1.97264	1.56491	High	High	2.12828	2.33086		High		2.05514	High	High	2.12132	2.70213	0
	VAGMDVELTVEER	15	1	1	P62261		1447.71	0	9.25e-08	High	High	2.07964	3.47685	High	High	1.43929	2.19721	High	High	1.60241	2.52831	High	High	2.56096	2.86353		High		1.89686	High	High	1.52948	3.10326	0
	NLLSVAYK	14	7	7	P63103;Q3SZI4;P62261;P68250;P68509;P68252;Q0VC36		907.525	0	0.01966	High	High	2.05848	1.78575	High	High	2.14203	1.95583	High	High	1.87141	2.19132	High	High	2.1582	2.00572	High	High	2.15382	2.1826		High		2.17965	0
	HLIPAANTGESK	16	1	1	P62261		1237.65	0	0.0002483	High		2.03745		High	High	1.90195	1.83468	High	High	0.786962	1.50806	High	High	2.1238	1.99596	High	High	2.60717	1.46936	High	High	2.47738	1.32861	0
	DSTLIMQLLR	15	7	7	P63103;Q3SZI4;P62261;P68250;P68509;P68252;Q0VC36		1189.66	0	1.729e-05	High	High	1.66343	2.58041		High		2.51705	High	High	1.28003	2.33268	High	High	2.02665	2.01994		High		1.83651	High	High	1.17903	2.44983	0
	IISSIEQK	12	1	1	P62261		917.53	0	0.0001662	High	High	1.19575	1.78754	High	High	1.2864	1.55003	High	High	1.7572	1.46103	High	High	1.61207	1.52928	High	High	1.86867	1.62252	High	High	1.84381	1.5855	0
	MDDREDLVYQAK	2	1	1	P62261	N-Term(Acetyl)	1524.71	0	0.005483	High		0.827864																			High		2.14202	1
	YDEMVESMK	8	1	1	P62261		1131.47	0	6.951e-05		High		2.57009	High	High	2.25084	2.41734		High		1.8164		High		2.21236		High		2.35554		High		2.27302	0
	AAFDDAIAELDTLSEESYK	14	1	1	P62261		2087.97	0	0.0002868		High		2.96208		High		3.30553	High	High	0.48923	1.27765	High	High	0.868334	2.21949		High		1.70876	High		1.47921		0
	LICCDILDVLDK	6	1	1	P62261	C3(Carbamidomethyl); C4(Carbamidomethyl)	1476.74	0	1.065e-05		High		3.10165		High		3.25838		High		1.49454		High		2.51748		High		1.11047	High		1.12359		0
	AASDIAMTELPPTHPIR	10	1	1	P62261		1819.94	0	0.001516		High		2.70868		High		3.30389		High		1.42862						High		1.74906		High		1.97741	0
	DNLTLWTSDMQGDGEEQNK	2	1	1	P62261		2180.94	0	1.417e-05		High		1.90524		High		1.49114																	0
	QMVETELK	2	1	1	P62261	M2(Oxidation)	993.492	0	0.003798		High		1.83644		High		0.850682																	0
	VAGMDVELTVEER	2	1	1	P62261	M4(Oxidation)	1463.7	0	0.001282		High		1.79832		High		1.28748																	0
	DSTLIMQLLR	2	7	7	P63103;Q3SZI4;P62261;P68250;P68509;P68252;Q0VC36	M6(Oxidation)	1205.66	0	0.006416		High		1.15319																					0
	LAEQAER	4	7	7	P63103;Q3SZI4;P62261;P68250;P68509;P68252;Q0VC36		816.421	0	0.0001116						High		1.60176		High		1.88358						High		1.94343		High		1.89704	0
	IISSIEQKEENKGGEDK	1	1	1	P62261		1903.96	0.001	0.04642						High		0.80602																	2
P68509	14-3-3 protein eta OS=Bos taurus GN=YWHAH PE=1 SV=2 - [1433F_BOVIN]	36.99	1	5	10	62	3.7219	13.01	3	3	2.14203	3.25	1	1	1.87141	7.32	2	2	4.18485	19.92	4	4	2.15382	8.94	2	2	0	9.76	2	2	14.1581	18.29	5	10	18.0102	28.05	7	10	11.2953	19.92	5	6	12.9789	17.07	4	7	10.4072	17.48	5
	Sequence	# PSMs	# Proteins	# Protein Groups	Protein Group Accessions	Modifications	MH+ [Da]	q-Value	PEP	A2	G2	XCorr A2	XCorr G2	B2	H2	XCorr B2	XCorr H2	C2	I2	XCorr C2	XCorr I2	D2	J2	XCorr D2	XCorr J2	E2	K2	XCorr E2	XCorr K2	F2	L2	XCorr F2	XCorr L2	# Missed Cleavages
	NLLSVAYK	14	7	7	P63103;Q3SZI4;P62261;P68250;P68509;P68252;Q0VC36		907.525	0	0.01966	High	High	2.05848	1.78575	High	High	2.14203	1.95583	High	High	1.87141	2.19132	High	High	2.1582	2.00572	High	High	2.15382	2.1826		High		2.17965	0
	DSTLIMQLLR	15	7	7	P63103;Q3SZI4;P62261;P68250;P68509;P68252;Q0VC36		1189.66	0	1.729e-05	High	High	1.66343	2.58041		High		2.51705	High	High	1.28003	2.33268	High	High	2.02665	2.01994		High		1.83651	High	High	1.17903	2.44983	0
	AVTELNEPLSNEDR	7	1	1	P68509		1586.77	0	3.467e-05	High		1.20446			High		2.95807		High		2.2603	High	High	0.811179	2.38636	High		0.996381		High		1.39941		0
	EHMQPTHPIR	12	2	2	P68509;P68252		1245.62	0	2.587e-05		High		2.96158		High		2.60756		High		2.6274		High		2.59476		High		2.63351		High		1.97118	0
	YDDMASAMK	2	1	1	P68509		1031.42	0	0.01032		High		1.64629		High		1.93135																	0
	VISSIEQK	3	5	5	Q3SZI4;P68250;P68509;P68252;Q0VC36		903.514	0	0.01619		High		1.49726														High		1.22281		High		1.60796	0
	DSTLIMQLLR	2	7	7	P63103;Q3SZI4;P62261;P68250;P68509;P68252;Q0VC36	M6(Oxidation)	1205.66	0	0.006416		High		1.15319																					0
	LAEQAER	4	7	7	P63103;Q3SZI4;P62261;P68250;P68509;P68252;Q0VC36		816.421	0	0.0001116						High		1.60176		High		1.88358						High		1.94343		High		1.89704	0
	MKGDYYRYLAEVASGEK	1	1	1	P68509	M1(Oxidation)	1995.94	0.001	0.08099													High		0.911689										2
	YLAEVASGEKK	1	1	1	P68509		1194.64	0.002	0.1046						High		1.32119																	1
	EAFEISK	1	1	1	P68509		823.416	0.005	0.1801																						High		1.22285	0
P68252	14-3-3 protein gamma OS=Bos taurus GN=YWHAG PE=1 SV=2 - [1433G_BOVIN]	53.04	1	5	11	82	6.15703	16.6	4	4	3.99507	8.91	2	2	1.87141	16.6	4	4	4.18485	10.93	3	3	2.15382	8.91	2	2	2.42027	9.72	2	2	23.3263	46.15	9	14	18.168	31.17	7	11	12.6839	29.55	7	9	19.4499	32.39	7	11	17.4934	30.77	8
	Sequence	# PSMs	# Proteins	# Protein Groups	Protein Group Accessions	Modifications	MH+ [Da]	q-Value	PEP	A2	G2	XCorr A2	XCorr G2	B2	H2	XCorr B2	XCorr H2	C2	I2	XCorr C2	XCorr I2	D2	J2	XCorr D2	XCorr J2	E2	K2	XCorr E2	XCorr K2	F2	L2	XCorr F2	XCorr L2	# Missed Cleavages
	NVTELNEPLSNEER	10	1	1	P68252		1643.78	0	7.417e-07	High	High	2.43512	3.27801	High	High	1.85304	2.90534	High		0.999877			High		3.12801	High	High	1.58387	3.21646	High		2.42027		0
	NLLSVAYK	14	7	7	P63103;Q3SZI4;P62261;P68250;P68509;P68252;Q0VC36		907.525	0	0.01966	High	High	2.05848	1.78575	High	High	2.14203	1.95583	High	High	1.87141	2.19132	High	High	2.1582	2.00572	High	High	2.15382	2.1826		High		2.17965	0
	DSTLIMQLLR	15	7	7	P63103;Q3SZI4;P62261;P68250;P68509;P68252;Q0VC36		1189.66	0	1.729e-05	High	High	1.66343	2.58041		High		2.51705	High	High	1.28003	2.33268	High	High	2.02665	2.01994		High		1.83651	High	High	1.17903	2.44983	0
	YDDMAAAMK	9	2	2	P68250;P68252		1015.42	0	0.0002094	High	High	1.23697	2.37152		High		2.14197	High	High	0.907656	1.62989	High	High	0.906163	1.85081		High		1.93198		High		2.02151	0
	LGLALNYSVFYYEIQNAPEQACHLAK	1	1	1	P68252	C22(Carbamidomethyl)	3012.49	0	3.371e-08		High		3.15043																					0
	EHMQPTHPIR	12	2	2	P68509;P68252		1245.62	0	2.587e-05		High		2.96158		High		2.60756		High		2.6274		High		2.59476		High		2.63351		High		1.97118	0
	AYSEAHEISK	5	1	1	P68252		1134.54	0	0.0005409		High		2.01461						High		2.01905		High		2.24118						High		2.52631	0
	TAFDDAIAELDTLNEDSYK	6	1	1	P68252		2130.97	0	1.565e-06		High		1.98856		High		1.91175		High		1.22304		High		1.63736						High		1.13661	0
	VISSIEQK	3	5	5	Q3SZI4;P68250;P68509;P68252;Q0VC36		903.514	0	0.01619		High		1.49726														High		1.22281		High		1.60796	0
	DSTLIMQLLR	2	7	7	P63103;Q3SZI4;P62261;P68250;P68509;P68252;Q0VC36	M6(Oxidation)	1205.66	0	0.006416		High		1.15319																					0
	LAEQAER	4	7	7	P63103;Q3SZI4;P62261;P68250;P68509;P68252;Q0VC36		816.421	0	0.0001116						High		1.60176		High		1.88358						High		1.94343		High		1.89704	0
	YLAEVATGEK	1	1	1	P68252		1080.56	0	1.11e-05																		High		1.93779					0
Q0VC36	14-3-3 protein sigma OS=Bos taurus GN=SFN PE=2 SV=1 - [1433S_BOVIN]	43.15	1	6	10	56	3.7219	14.11	3	3	2.14203	3.23	1	1	1.87141	11.69	3	3	4.18485	23.79	5	5	2.15382	3.23	1	1	0	9.68	2	2	16.7013	27.42	7	11	7.92508	14.52	4	6	6.40758	14.52	4	4	14.1064	31.45	6	9	5.96254	13.31	4
	Sequence	# PSMs	# Proteins	# Protein Groups	Protein Group Accessions	Modifications	MH+ [Da]	q-Value	PEP	A2	G2	XCorr A2	XCorr G2	B2	H2	XCorr B2	XCorr H2	C2	I2	XCorr C2	XCorr I2	D2	J2	XCorr D2	XCorr J2	E2	K2	XCorr E2	XCorr K2	F2	L2	XCorr F2	XCorr L2	# Missed Cleavages
	NLLSVAYK	14	7	7	P63103;Q3SZI4;P62261;P68250;P68509;P68252;Q0VC36		907.525	0	0.01966	High	High	2.05848	1.78575	High	High	2.14203	1.95583	High	High	1.87141	2.19132	High	High	2.1582	2.00572	High	High	2.15382	2.1826		High		2.17965	0
	DSTLIMQLLR	15	7	7	P63103;Q3SZI4;P62261;P68250;P68509;P68252;Q0VC36		1189.66	0	1.729e-05	High	High	1.66343	2.58041		High		2.51705	High	High	1.28003	2.33268	High	High	2.02665	2.01994		High		1.83651	High	High	1.17903	2.44983	0
	SNEESSEEKGPEVQEYR	5	1	1	Q0VC36		1996.88	0	8.107e-06	High	High	1.05564	3.16744									High	High	0.790835	3.09577									1
	SAYQEAMDISK	7	1	1	Q0VC36		1242.57	0	6.108e-07		High		1.94555		High		1.02057	High	High	1.30609	0.648459	High	High	1.53627	1.97732						High		1.20342	0
	YLAEVATGDDKKR	2	1	1	Q0VC36		1465.76	0	4.613e-07													High	High	0.768605	3.14996									2
	SAVEKGEELSCEER	2	1	1	Q0VC36	C11(Carbamidomethyl)	1622.74	0	2.846e-07		High		2.91469																	High		0.823214		1
	GEELSCEER	1	1	1	Q0VC36	C6(Carbamidomethyl)	1108.46	0	0.0007841		High		1.86604																					0
	VLSSIEQK	3	5	5	Q3SZI4;P68250;P68509;P68252;Q0VC36		903.514	0	0.01619		High		1.49726														High		1.22281		High		1.60796	0
	DSTLIMQLLR	2	7	7	P63103;Q3SZI4;P62261;P68250;P68509;P68252;Q0VC36	M6(Oxidation)	1205.66	0	0.006416		High		1.15319																					0
	LAEQAER	4	7	7	P63103;Q3SZI4;P62261;P68250;P68509;P68252;Q0VC36		816.421	0	0.0001116						High		1.60176		High		1.88358						High		1.94343		High		1.89704	0
	TTFDEAMADLHTLSEDSYK	1	1	1	Q0VC36		2173.96	0	2.489e-05														High		1.41395									0
Q3SZI4	14-3-3 protein theta OS=Bos taurus GN=YWHAQ PE=2 SV=1 - [1433T_BOVIN]	60	1	11	17	100	3.7219	7.35	2	2	2.14203	3.27	1	1	3.48073	12.24	3	3	6.72061	17.96	4	4	5.20787	8.98	2	2	0	13.88	3	3	36.9726	47.76	14	19	37.5558	46.12	13	19	14.7942	45.31	10	11	29.8754	46.12	11	14	14.2684	35.1	10
	Sequence	# PSMs	# Proteins	# Protein Groups	Protein Group Accessions	Modifications	MH+ [Da]	q-Value	PEP	A2	G2	XCorr A2	XCorr G2	B2	H2	XCorr B2	XCorr H2	C2	I2	XCorr C2	XCorr I2	D2	J2	XCorr D2	XCorr J2	E2	K2	XCorr E2	XCorr K2	F2	L2	XCorr F2	XCorr L2	# Missed Cleavages
	NLLSVAYK	14	7	7	P63103;Q3SZI4;P62261;P68250;P68509;P68252;Q0VC36		907.525	0	0.01966	High	High	2.05848	1.78575	High	High	2.14203	1.95583	High	High	1.87141	2.19132	High	High	2.1582	2.00572	High	High	2.15382	2.1826		High		2.17965	0
	DSTLIMQLLR	15	7	7	P63103;Q3SZI4;P62261;P68250;P68509;P68252;Q0VC36		1189.66	0	1.729e-05	High	High	1.66343	2.58041		High		2.51705	High	High	1.28003	2.33268	High	High	2.02665	2.01994		High		1.83651	High	High	1.17903	2.44983	0
	YLIANATNPESK	7	1	1	Q3SZI4		1320.68	0	4.802e-07		High		1.97864					High	High	1.60933	1.23459	High	High	1.19104	2.07723		High		1.4061	High		1.10113		0
	AVTEQGAELSNEER	5	1	1	Q3SZI4		1532.71	0	1.307e-09										High		2.06793	High	High	2.53576	2.71458	High		3.05404			High		2.02906	0
	YLAEVACGDDRK	5	1	1	Q3SZI4	C7(Carbamidomethyl)	1396.65	0	4.55e-08		High		2.86389		High		2.55714						High		3.00893					High		1.38788		1
	KQTIDNSQGAYQEAFDISK	2	1	1	Q3SZI4		2143.02	0	1.714e-06		High		3.2057						High		1.40885													1
	QTIDNSQGAYQEAFDISK	4	1	1	Q3SZI4		2014.93	0	2.745e-08		High		3.11721		High		3.11162						High		2.19159						High		0.648785	0
	KEMQPTHPIR	11	3	3	P63103;Q3SZI4;P68250		1236.65	0	1.684e-06		High		3.0331		High		3.32483		High		2.69095		High		3.99996		High		2.79835		High		2.53037	1
	SICTTVLELLDK	6	1	1	Q3SZI4	C3(Carbamidomethyl)	1391.74	0	2.587e-06		High		2.49436		High		2.259		High		0.812621		High		2.33275		High		1.05932					0
	QTIDNSQGAYQEAFDISKK	2	1	1	Q3SZI4		2143.03	0	0.0001328		High		2.45696		High		3.07501																	1
	EMQPTHPIR	5	3	3	P63103;Q3SZI4;P68250		1108.56	0	0.0005096		High		2.23712		High		1.60416						High		1.60832		High		1.81361		High		2.1585	0
	EKVESELR	5	1	1	Q3SZI4		989.526	0	0.005822		High		2.19068		High		2.07895		High		1.95326		High		2.15992		High		1.71768					1
	YLAEVACGDDR	5	1	1	Q3SZI4	C7(Carbamidomethyl)	1268.56	0	0.003898		High		1.95097		High		2.17863		High		1.6745						High		1.9762		High		1.64509	0
	TAFDEAIAELDTLNEDSYK	2	1	1	Q3SZI4		2144.99	0	3.826e-05		High		1.87266		High		1.63049																	0
	VISSIEQK	3	5	5	Q3SZI4;P68250;P68509;P68252;Q0VC36		903.514	0	0.01619		High		1.49726														High		1.22281		High		1.60796	0
	DSTLIMQLLR	2	7	7	P63103;Q3SZI4;P62261;P68250;P68509;P68252;Q0VC36	M6(Oxidation)	1205.66	0	0.006416		High		1.15319																					0
	YDDMATCMK	2	1	1	Q3SZI4	C7(Carbamidomethyl)	1134.43	0	0.002404						High		2.31533						High		1.92807									0
	LAEQAER	4	7	7	P63103;Q3SZI4;P62261;P68250;P68509;P68252;Q0VC36		816.421	0	0.0001116						High		1.60176		High		1.88358						High		1.94343		High		1.89704	0
	EMQPTHPIR	1	3	3	P63103;Q3SZI4;P68250	M2(Oxidation)	1124.55	0.003	0.1231						High		1.0957																	0
P63103	14-3-3 protein zeta/delta OS=Bos taurus GN=YWHAZ PE=1 SV=1 - [1433Z_BOVIN]	73.06	1	13	18	156	11.0843	41.63	8	8	6.74107	22.45	5	5	4.66429	16.73	4	4	12.6283	35.92	7	7	4.52683	8.98	2	2	5.41988	35.92	7	8	49.4939	65.31	14	26	58.4698	73.06	17	29	30.0184	52.65	12	15	38.6766	55.1	13	20	27.0366	47.76	11
	Sequence	# PSMs	# Proteins	# Protein Groups	Protein Group Accessions	Modifications	MH+ [Da]	q-Value	PEP	A2	G2	XCorr A2	XCorr G2	B2	H2	XCorr B2	XCorr H2	C2	I2	XCorr C2	XCorr I2	D2	J2	XCorr D2	XCorr J2	E2	K2	XCorr E2	XCorr K2	F2	L2	XCorr F2	XCorr L2	# Missed Cleavages
	GIVDQSQQAYQEAFEISK	13	1	1	P63103		2040.99	0	2.051e-11	High	High	3.50259	4.71461		High		4.15323		High		2.427	High	High	2.24436	3.24859		High		3.651		High		3.96272	0
	SVTEQGAELSNEER	13	1	1	P63103		1548.72	0	1.087e-05	High	High	2.18203	3.7294	High	High	2.11291	3.85973	High	High	2.79289	2.80056					High		2.37301		High	High	2.87846	3.09679	0
	NLLSVAYK	14	7	7	P63103;Q3SZI4;P62261;P68250;P68509;P68252;Q0VC36		907.525	0	0.01966	High	High	2.05848	1.78575	High	High	2.14203	1.95583	High	High	1.87141	2.19132	High	High	2.1582	2.00572	High	High	2.15382	2.1826		High		2.17965	0
	FLIPNASQAESK	8	1	1	P63103		1304.68	0	0.0006242	High		1.67781			High		2.78928		High		2.9349	High	High	1.92557	2.52128		High		2.73735	High	High	2.54143	2.74962	0
	DSTLIMQLLR	15	7	7	P63103;Q3SZI4;P62261;P68250;P68509;P68252;Q0VC36		1189.66	0	1.729e-05	High	High	1.66343	2.58041		High		2.51705	High	High	1.28003	2.33268	High	High	2.02665	2.01994		High		1.83651	High	High	1.17903	2.44983	0
	YLAEVAAGDDKK	16	1	1	P63103		1279.65	0	0.0006959	High	High	1.53561	3.44679	High	High	1.09843	3.45668		High		2.5659	High	High	2.37952	2.98828		High		2.33811	High	High	1.56617	2.66905	1
	YDDMAACMK	11	1	1	P63103	C7(Carbamidomethyl)	1104.41	0	0.002569	High	High	1.12618	2.03236		High		2.40865	High	High	1.5579	2.14014	High	High	1.89397	2.15751		High		2.04376	High	High	1.24293	2.38218	0
	TAFDEAIAELDTLSEESYK	11	1	1	P63103		2131.99	0	6.252e-05	High	High	0.928068	3.68497		High		4.29091					High	High	1.30064	1.15236		High		1.07012	High		1.16846		0
	MDKNELVQK	6	1	1	P63103	N-Term(Acetyl)	1146.58	0	0.002018		High		2.71212	High	High	2.48612	3.06753		High		3.113		High		2.9622						High		2.7028	1
	DICNDVLSLLEK	11	1	1	P63103	C3(Carbamidomethyl)	1418.72	0	4.088e-08		High		3.34855	High	High	1.10914	3.33592		High		3.32626		High		2.85001		High		3.41468	High	High	0.932059	3.25582	0
	KEMQPTHPIR	11	3	3	P63103;Q3SZI4;P68250		1236.65	0	1.684e-06		High		3.0331		High		3.32483		High		2.69095		High		3.99996		High		2.79835		High		2.53037	1
	VVSSIEQK	5	1	1	P63103		889.499	0	0.002753		High		2.32932		High		1.77238						High		1.80178						High		1.74643	0
	EKIETELR	4	1	1	P63103		1017.56	0	0.001947		High		2.29293		High		2.12164		High		1.46945		High		2.1304									1
	EMQPTHPIR	5	3	3	P63103;Q3SZI4;P68250		1108.56	0	0.0005096		High		2.23712		High		1.60416						High		1.60832		High		1.81361		High		2.1585	0
	DNLTLWTSDTQGDEAEAGEGGEN	4	1	1	P63103		2409	0	0.02798		High		1.19215		High		1.60052														High		1.36346	0
	DSTLIMQLLR	2	7	7	P63103;Q3SZI4;P62261;P68250;P68509;P68252;Q0VC36	M6(Oxidation)	1205.66	0	0.006416		High		1.15319																					0
	LAEQAER	4	7	7	P63103;Q3SZI4;P62261;P68250;P68509;P68252;Q0VC36		816.421	0	0.0001116						High		1.60176		High		1.88358						High		1.94343		High		1.89704	0
	YLAEVAAGDDK	1	1	1	P63103		1151.56	0	0.001386																						High		1.38279	0
	KGIVDQSQQAYQEAFEISK	1	1	1	P63103		2169.08	0.003	0.1192						High		1.10004																	1
	EMQPTHPIR	1	3	3	P63103;Q3SZI4;P68250	M2(Oxidation)	1124.55	0.003	0.1231						High		1.0957																	0
L7R9Q1	1-acyl-sn-glycerol-3-phosphate acyltransferase OS=Bubalus bubalis PE=3 SV=1 - [L7R9Q1_BUBBU]	5.92	2	2	2	6	1.66953	5.92	2	2		0				0				0				0			0	2.79	1	1		0				0			0	3.14	1	1		0			1.65651	3.14	1
	Sequence	# PSMs	# Proteins	# Protein Groups	Protein Group Accessions	Modifications	MH+ [Da]	q-Value	PEP	A2	G2	XCorr A2	XCorr G2	B2	H2	XCorr B2	XCorr H2	C2	I2	XCorr C2	XCorr I2	D2	J2	XCorr D2	XCorr J2	E2	K2	XCorr E2	XCorr K2	F2	L2	XCorr F2	XCorr L2	# Missed Cleavages
	VWVFPEGTR	4	2	1	L7R9Q1		1090.57	0	0.005915	High		1.66953							High		1.56527						High		1.65651		High		1.64356	0
	HSMLTVFR	2	2	1	L7R9Q1		990.52	0.004	0.09595	High		0.93241																		High		0.918427		0
Q07722	1-phosphatidylinositol 4,5-bisphosphate phosphodiesterase beta-4 (Fragment) OS=Bos taurus GN=PLCB4 PE=1 SV=1 - [PLCB4_BOVIN]	1.76	1	1	1	1		0				0				0				0				0				0				0				0				0				0			0	1.76	1
	Sequence	# PSMs	# Proteins	# Protein Groups	Protein Group Accessions	Modifications	MH+ [Da]	q-Value	PEP	A2	G2	XCorr A2	XCorr G2	B2	H2	XCorr B2	XCorr H2	C2	I2	XCorr C2	XCorr I2	D2	J2	XCorr D2	XCorr J2	E2	K2	XCorr E2	XCorr K2	F2	L2	XCorr F2	XCorr L2	# Missed Cleavages
	TYVPDGFGDIVDALSDPK	1	1	1	Q07722		1908.92	0.009	0.1884																		High		0.427448					0
P08487	1-phosphatidylinositol 4,5-bisphosphate phosphodiesterase gamma-1 OS=Bos taurus GN=PLCG1 PE=1 SV=1 - [PLCG1_BOVIN]	5.42	1	2	2	2	0	1.32	1	1		0				0				0				0				0				0				0			0	4.11	1	1		0				0
	Sequence	# PSMs	# Proteins	# Protein Groups	Protein Group Accessions	Modifications	MH+ [Da]	q-Value	PEP	A2	G2	XCorr A2	XCorr G2	B2	H2	XCorr B2	XCorr H2	C2	I2	XCorr C2	XCorr I2	D2	J2	XCorr D2	XCorr J2	E2	K2	XCorr E2	XCorr K2	F2	L2	XCorr F2	XCorr L2	# Missed Cleavages
	LDSSNYDPLPMWICGSQLVALNFQTPDKPMQMNQALFLAGGHCGYVLQPSVMR	1	1	1	P08487	N-Term(Acetyl); C14(Carbamidomethyl); C43(Carbamidomethyl); M52(Oxidation)	6053.86	0.004	0.1737										High		0.28992													0
	TLSLQATSEDEVNMWIR	1	1	1	P08487	N-Term(Acetyl); M14(Oxidation)	2050.98	0.007	0.139	High		0.716894																						0
P06623	2',3'-cyclic-nucleotide 3'-phosphodiesterase OS=Bos taurus GN=CNP PE=2 SV=2 - [CN37_BOVIN]	20.75	1	9	10	28	2.82257	12.5	5	5	0	6.5	2	2	4.63818	9.5	3	3	5.34915	6.75	2	2	5.11384	6.75	2	2	8.58949	14	5	6	0	2.25	1	1	1.76862	5	2	2	0	3.5	1	1		0			2.37296	3.5	1
	Sequence	# PSMs	# Proteins	# Protein Groups	Protein Group Accessions	Modifications	MH+ [Da]	q-Value	PEP	A2	G2	XCorr A2	XCorr G2	B2	H2	XCorr B2	XCorr H2	C2	I2	XCorr C2	XCorr I2	D2	J2	XCorr D2	XCorr J2	E2	K2	XCorr E2	XCorr K2	F2	L2	XCorr F2	XCorr L2	# Missed Cleavages
	TGQTFLEELGNHK	6	1	1	P06623		1473.73	0	6.352e-06	High		2.82257						High		2.9052		High		3.10236		High		2.85042		High		3.12977		0
	RPPGVLHCTTK	1	1	1	P06623	C8(Carbamidomethyl)	1265.68	0	0.005862	High		1.97569																						0
	NQWQLSADDLKK	3	1	1	P06623		1445.74	0	0.003271	High		1.52341		High		0.881792														High		1.83137		1
	AAGAEEYAQQDVVK	9	1	1	P06623		1478.71	0	2.396e-05	High		1.27552		High		1.38018		High	High	1.73298	1.25357	High		2.24679		High	High	2.26343	2.37296	High	High	2.47406	2.72914	0
	NQWQLSADDLK	2	1	1	P06623		1317.65	0	0.007965	High		1.15559						High		0.829423														0
	HFVSGDEPR	2	1	1	P06623		1043.49	0	0.005977		High		1.25891		High		1.76862																	0
	VLVLDDTNHER	2	1	1	P06623		1310.67	0.001	0.009034						High		1.12165													High		0.864548		0
	TLFILR	1	2	2	P06623;P48452		762.487	0.001	0.01217																					High		0.467658		0
	FCDYGK	1	1	1	P06623	C2(Carbamidomethyl)	789.323	0.002	0.1157																						High		1.08505	0
	AAGAEEYAQQDVVKK	1	1	1	P06623		1606.79	0.008	0.2335																						High		0.97958	1
Q2KIW6	26S protease regulatory subunit 10B OS=Bos taurus GN=PSMC6 PE=2 SV=1 - [PRS10_BOVIN]	5.4	1	2	2	2		0				0				0				0				0				0				0			0	5.4	2	2		0				0				0
	Sequence	# PSMs	# Proteins	# Protein Groups	Protein Group Accessions	Modifications	MH+ [Da]	q-Value	PEP	A2	G2	XCorr A2	XCorr G2	B2	H2	XCorr B2	XCorr H2	C2	I2	XCorr C2	XCorr I2	D2	J2	XCorr D2	XCorr J2	E2	K2	XCorr E2	XCorr K2	F2	L2	XCorr F2	XCorr L2	# Missed Cleavages
	ADHDFVVQEDFMK	1	1	1	Q2KIW6		1580.71	0.001	0.04858						High		1.05129																	0
	IHAGPITK	1	1	1	Q2KIW6		836.498	0.004	0.1453						High		1.56941																	0
Q5E9F9	26S protease regulatory subunit 7 OS=Bos taurus GN=PSMC2 PE=2 SV=3 - [PRS7_BOVIN]	8.55	2	3	3	4		0				0				0				0				0				0			3.31392	3	1	1	2.08251	5.54	2	2	0	3	1	1		0				0
	Sequence	# PSMs	# Proteins	# Protein Groups	Protein Group Accessions	Modifications	MH+ [Da]	q-Value	PEP	A2	G2	XCorr A2	XCorr G2	B2	H2	XCorr B2	XCorr H2	C2	I2	XCorr C2	XCorr I2	D2	J2	XCorr D2	XCorr J2	E2	K2	XCorr E2	XCorr K2	F2	L2	XCorr F2	XCorr L2	# Missed Cleavages
	QTLQSEQPLQVAR	1	2	1	Q5E9F9		1497.8	0	4.832e-06		High		3.31392																					0
	FDDGAGGDNEVQR	2	1	1	Q5E9F9		1379.58	0	0.0001004						High		2.08251		High		0.895763													0
	QVEDDIQQLLK	1	2	1	Q5E9F9		1328.7	0	0.01912						High		1.32163																	0
P62194	26S protease regulatory subunit 8 OS=Bos taurus GN=PSMC5 PE=2 SV=1 - [PRS8_BOVIN]	3.2	1	1	1	3		0				0				0				0				0				0				0			2.23818	3.2	1	1		0			2.04536	3.2	1	1		0
	Sequence	# PSMs	# Proteins	# Protein Groups	Protein Group Accessions	Modifications	MH+ [Da]	q-Value	PEP	A2	G2	XCorr A2	XCorr G2	B2	H2	XCorr B2	XCorr H2	C2	I2	XCorr C2	XCorr I2	D2	J2	XCorr D2	XCorr J2	E2	K2	XCorr E2	XCorr K2	F2	L2	XCorr F2	XCorr L2	# Missed Cleavages
	LEGGSGGDSEVQR	3	1	1	P62194		1290.59	0	6.573e-07						High		2.23818						High		2.04536						High		1.3357	0
Q2KI42	26S proteasome non-ATPase regulatory subunit 11 OS=Bos taurus GN=PSMD11 PE=2 SV=3 - [PSD11_BOVIN]	3.08	1	1	1	2		0				0				0				0				0				0			2.18739	3.08	1	1	2.16833	3.08	1	1		0				0				0
	Sequence	# PSMs	# Proteins	# Protein Groups	Protein Group Accessions	Modifications	MH+ [Da]	q-Value	PEP	A2	G2	XCorr A2	XCorr G2	B2	H2	XCorr B2	XCorr H2	C2	I2	XCorr C2	XCorr I2	D2	J2	XCorr D2	XCorr J2	E2	K2	XCorr E2	XCorr K2	F2	L2	XCorr F2	XCorr L2	# Missed Cleavages
	DIQENDEEAVQVK	2	1	1	Q2KI42		1516.71	0	1.923e-05		High		2.18739		High		2.16833																	0
Q2KJ25	26S proteasome non-ATPase regulatory subunit 12 OS=Bos taurus GN=PSMD12 PE=2 SV=3 - [PSD12_BOVIN]	3.07	1	1	1	1		0				0				0				0				0				0				0			0	3.07	1	1		0				0				0
	Sequence	# PSMs	# Proteins	# Protein Groups	Protein Group Accessions	Modifications	MH+ [Da]	q-Value	PEP	A2	G2	XCorr A2	XCorr G2	B2	H2	XCorr B2	XCorr H2	C2	I2	XCorr C2	XCorr I2	D2	J2	XCorr D2	XCorr J2	E2	K2	XCorr E2	XCorr K2	F2	L2	XCorr F2	XCorr L2	# Missed Cleavages
	AIYDTPCIQAESEK	1	1	1	Q2KJ25	C7(Carbamidomethyl)	1624.75	0.002	0.08107						High		0.434191																	0
Q5E964	26S proteasome non-ATPase regulatory subunit 13 OS=Bos taurus GN=PSMD13 PE=2 SV=1 - [PSD13_BOVIN]	19.41	1	6	6	9		0				0				0				0				0				0			0	8.24	2	2	1.62414	13.56	5	6		0				0				0
	Sequence	# PSMs	# Proteins	# Protein Groups	Protein Group Accessions	Modifications	MH+ [Da]	q-Value	PEP	A2	G2	XCorr A2	XCorr G2	B2	H2	XCorr B2	XCorr H2	C2	I2	XCorr C2	XCorr I2	D2	J2	XCorr D2	XCorr J2	E2	K2	XCorr E2	XCorr K2	F2	L2	XCorr F2	XCorr L2	# Missed Cleavages
	ETIEDVEEMLSNLPGVTSVHSR	1	1	1	Q5E964		2442.18	0	0.006224		High		1.34998																					0
	DLPVSEQQER	1	1	1	Q5E964		1200.59	0	0.01387						High		1.62414																	0
	DVPGFLQQSQSSGPGQAAVWHR	1	1	1	Q5E964		2352.14	0	0.01146						High		0.961938																	0
	VHMTWVQPR	3	1	1	Q5E964		1153.59	0.001	0.04497		High		0.797337		High		1.49223																	0
	VLDLQQIK	2	1	1	Q5E964		956.577	0.003	0.1184						High		0.799811														High		0.836897	0
	MKDVPGFLQQSQSSGPGQAAVWHR	1	1	1	Q5E964		2611.28	0.007	0.2117						High		0.686993																	1
P56701	26S proteasome non-ATPase regulatory subunit 2 OS=Bos taurus GN=PSMD2 PE=1 SV=2 - [PSMD2_BOVIN]	7.38	1	4	4	8		0				0				0				0				0				0			4.96146	4.85	3	3	2.45362	5.73	3	3	0	1.87	1	1		0				0
	Sequence	# PSMs	# Proteins	# Protein Groups	Protein Group Accessions	Modifications	MH+ [Da]	q-Value	PEP	A2	G2	XCorr A2	XCorr G2	B2	H2	XCorr B2	XCorr H2	C2	I2	XCorr C2	XCorr I2	D2	J2	XCorr D2	XCorr J2	E2	K2	XCorr E2	XCorr K2	F2	L2	XCorr F2	XCorr L2	# Missed Cleavages
	SGALLACGIVNSGVR	1	1	1	P56701	C7(Carbamidomethyl)	1473.79	0	6.557e-06		High		2.93371																					0
	FGGSGSQVDSAR	3	1	1	P56701		1167.54	0	0.0001003		High		2.02775		High		2.45362														High		1.60724	0
	LVGSQEELASWGHEYVR	3	1	1	P56701		1959.96	0	3.024e-05		High		1.68441		High		1.39727		High		0.736244													0
	APLQPQQPPATSPGSGDEKPSGK	1	1	1	P56701		2274.14	0.001	0.07721						High		0.84196																	0
Q2KJ46	26S proteasome non-ATPase regulatory subunit 3 OS=Bos taurus GN=PSMD3 PE=2 SV=1 - [PSMD3_BOVIN]	2.43	1	1	1	1		0				0				0				0				0				0			0	2.43	1	1		0				0				0				0
	Sequence	# PSMs	# Proteins	# Protein Groups	Protein Group Accessions	Modifications	MH+ [Da]	q-Value	PEP	A2	G2	XCorr A2	XCorr G2	B2	H2	XCorr B2	XCorr H2	C2	I2	XCorr C2	XCorr I2	D2	J2	XCorr D2	XCorr J2	E2	K2	XCorr E2	XCorr K2	F2	L2	XCorr F2	XCorr L2	# Missed Cleavages
	AVHGFFTSNNATR	1	1	1	Q2KJ46		1421.69	0.003	0.0686		High		0.973914																					0
Q58DA0	26S proteasome non-ATPase regulatory subunit 4 OS=Bos taurus GN=PSMD4 PE=2 SV=1 - [PSMD4_BOVIN]	12.57	1	4	4	8		0				0				0				0				0				0			0	8.64	2	2	0	12.57	4	4		0			0	3.93	1	1		0
	Sequence	# PSMs	# Proteins	# Protein Groups	Protein Group Accessions	Modifications	MH+ [Da]	q-Value	PEP	A2	G2	XCorr A2	XCorr G2	B2	H2	XCorr B2	XCorr H2	C2	I2	XCorr C2	XCorr I2	D2	J2	XCorr D2	XCorr J2	E2	K2	XCorr E2	XCorr K2	F2	L2	XCorr F2	XCorr L2	# Missed Cleavages
	LQAQQDAVNIVCHSK	4	1	1	Q58DA0	C12(Carbamidomethyl)	1710.86	0	0.001451		High		1.57999		High		1.8504						High		1.54303						High		1.57199	0
	IIAFVGSPVEDNEKDLVK	2	1	1	Q58DA0		1973.06	0.001	0.01215		High		1.53396		High		1.15235																	1
	VSMEEQR	1	1	1	Q58DA0		878.402	0.001	0.05892						High		1.15362																	0
	ITFCTGIR	1	1	1	Q58DA0	C4(Carbamidomethyl)	967.499	0.007	0.202						High		0.875868																	0
Q0P5A6	26S proteasome non-ATPase regulatory subunit 5 OS=Bos taurus GN=PSMD5 PE=2 SV=1 - [PSMD5_BOVIN]	4.37	1	2	2	3		0				0				0				0				0				0			4.3087	4.37	2	2	2.19972	2.39	1	1		0				0				0
	Sequence	# PSMs	# Proteins	# Protein Groups	Protein Group Accessions	Modifications	MH+ [Da]	q-Value	PEP	A2	G2	XCorr A2	XCorr G2	B2	H2	XCorr B2	XCorr H2	C2	I2	XCorr C2	XCorr I2	D2	J2	XCorr D2	XCorr J2	E2	K2	XCorr E2	XCorr K2	F2	L2	XCorr F2	XCorr L2	# Missed Cleavages
	EQTTLCVSILER	2	1	1	Q0P5A6	C6(Carbamidomethyl)	1448.73	0	4.495e-05		High		2.34974		High		2.19972																	0
	ELTGEDVLVR	1	1	1	Q0P5A6		1130.6	0	0.000119		High		1.95896																					0
Q3ZBD0	26S proteasome non-ATPase regulatory subunit 7 OS=Bos taurus GN=PSMD7 PE=2 SV=1 - [PSMD7_BOVIN]	3.11	1	1	1	1		0				0				0				0				0				0				0			0	3.11	1	1		0				0				0
	Sequence	# PSMs	# Proteins	# Protein Groups	Protein Group Accessions	Modifications	MH+ [Da]	q-Value	PEP	A2	G2	XCorr A2	XCorr G2	B2	H2	XCorr B2	XCorr H2	C2	I2	XCorr C2	XCorr I2	D2	J2	XCorr D2	XCorr J2	E2	K2	XCorr E2	XCorr K2	F2	L2	XCorr F2	XCorr L2	# Missed Cleavages
	IVGWYHTGPK	1	1	1	Q3ZBD0		1157.61	0.001	0.04098						High		1.32552																	0
Q3SZ19	26S proteasome non-ATPase regulatory subunit 9 OS=Bos taurus GN=PSMD9 PE=1 SV=1 - [PSMD9_BOVIN]	11.31	1	2	2	2		0				0				0				0				0				0			0	4.98	1	1	1.75384	6.33	1	1		0				0				0
	Sequence	# PSMs	# Proteins	# Protein Groups	Protein Group Accessions	Modifications	MH+ [Da]	q-Value	PEP	A2	G2	XCorr A2	XCorr G2	B2	H2	XCorr B2	XCorr H2	C2	I2	XCorr C2	XCorr I2	D2	J2	XCorr D2	XCorr J2	E2	K2	XCorr E2	XCorr K2	F2	L2	XCorr F2	XCorr L2	# Missed Cleavages
	HNIVCLQNDHK	1	1	1	Q3SZ19	C5(Carbamidomethyl)	1377.67	0	0.002724		High		1.7279																					0
	DQSQGLSPAQAFAK	1	1	1	Q3SZ19		1447.71	0	0.01377						High		1.75384																	0
Q0II68	2-amino-3-carboxymuconate-6-semialdehyde decarboxylase OS=Bos taurus GN=ACMSD PE=2 SV=1 - [ACMSD_BOVIN]	4.17	1	1	1	1		0				0			0	4.17	1	1		0				0				0				0				0				0				0				0
	Sequence	# PSMs	# Proteins	# Protein Groups	Protein Group Accessions	Modifications	MH+ [Da]	q-Value	PEP	A2	G2	XCorr A2	XCorr G2	B2	H2	XCorr B2	XCorr H2	C2	I2	XCorr C2	XCorr I2	D2	J2	XCorr D2	XCorr J2	E2	K2	XCorr E2	XCorr K2	F2	L2	XCorr F2	XCorr L2	# Missed Cleavages
	VVQENCWDPEARLR	1	1	1	Q0II68	C6(Carbamidomethyl)	1771.85	0.008	0.2521									High		0.45184														1
Q3ZCK3	3'(2'),5'-bisphosphate nucleotidase 1 OS=Bos taurus GN=BPNT1 PE=2 SV=1 - [BPNT1_BOVIN]	22.4	1	6	6	12		0				0				0				0				0				0			2.06012	11.36	3	3	0	3.9	1	1	0	3.9	1	1	0	14.94	4	4		0
	Sequence	# PSMs	# Proteins	# Protein Groups	Protein Group Accessions	Modifications	MH+ [Da]	q-Value	PEP	A2	G2	XCorr A2	XCorr G2	B2	H2	XCorr B2	XCorr H2	C2	I2	XCorr C2	XCorr I2	D2	J2	XCorr D2	XCorr J2	E2	K2	XCorr E2	XCorr K2	F2	L2	XCorr F2	XCorr L2	# Missed Cleavages
	ASAYVFASPGCK	3	1	1	Q3ZCK3	C11(Carbamidomethyl)	1257.59	0	0.0006328		High		2.06012										High		0.692014						High		0.893483	0
	LVASAYSIAQK	1	1	1	Q3ZCK3		1150.65	0	0.0001045		High		1.59578																					0
	VIAEGDLGIIEK	2	1	1	Q3ZCK3		1256.71	0	0.0001243		High		1.48155						High		0.927216													0
	LVQVSICSSLAR	3	1	1	Q3ZCK3	C7(Carbamidomethyl)	1332.73	0	0.002522						High		1.09131						High		1.03069						High		0.741145	0
	TCATDLQTK	2	1	1	Q3ZCK3	C2(Carbamidomethyl)	1037.5	0	0.02322														High		1.19584						High		1.39739	0
	LTDIHGNALQYNK	1	1	1	Q3ZCK3		1486.76	0.003	0.06589														High		1.26172									0
Q7YR75	39S ribosomal protein L12, mitochondrial OS=Bos taurus GN=MRPL12 PE=1 SV=1 - [RM12_BOVIN]	4.55	1	1	1	1		0				0				0				0				0				0			0	4.55	1	1		0				0				0				0
	Sequence	# PSMs	# Proteins	# Protein Groups	Protein Group Accessions	Modifications	MH+ [Da]	q-Value	PEP	A2	G2	XCorr A2	XCorr G2	B2	H2	XCorr B2	XCorr H2	C2	I2	XCorr C2	XCorr I2	D2	J2	XCorr D2	XCorr J2	E2	K2	XCorr E2	XCorr K2	F2	L2	XCorr F2	XCorr L2	# Missed Cleavages
	LTEAKPVDK	1	1	1	Q7YR75		1000.57	0.003	0.05315		High		1.29164																					0
Q32PI6	39S ribosomal protein L4, mitochondrial OS=Bos taurus GN=MRPL4 PE=1 SV=1 - [RM04_BOVIN]	9.18	1	1	1	1		0				0				0			0	9.18	1	1		0				0				0				0				0				0				0
	Sequence	# PSMs	# Proteins	# Protein Groups	Protein Group Accessions	Modifications	MH+ [Da]	q-Value	PEP	A2	G2	XCorr A2	XCorr G2	B2	H2	XCorr B2	XCorr H2	C2	I2	XCorr C2	XCorr I2	D2	J2	XCorr D2	XCorr J2	E2	K2	XCorr E2	XCorr K2	F2	L2	XCorr F2	XCorr L2	# Missed Cleavages
	LAQDDLHIVDSLELPTTDPQYLMELAR	1	1	1	Q32PI6	N-Term(Acetyl); M23(Oxidation)	3154.58	0.003	0.1697													High		0.275766										0
Q2TBK2	39S ribosomal protein L9, mitochondrial OS=Bos taurus GN=MRPL9 PE=1 SV=2 - [RM09_BOVIN]	4.48	1	1	1	1		0				0			0	4.48	1	1		0				0				0				0				0				0				0				0
	Sequence	# PSMs	# Proteins	# Protein Groups	Protein Group Accessions	Modifications	MH+ [Da]	q-Value	PEP	A2	G2	XCorr A2	XCorr G2	B2	H2	XCorr B2	XCorr H2	C2	I2	XCorr C2	XCorr I2	D2	J2	XCorr D2	XCorr J2	E2	K2	XCorr E2	XCorr K2	F2	L2	XCorr F2	XCorr L2	# Missed Cleavages
	VPMSVVNFERPK	1	1	1	Q2TBK2	N-Term(Acetyl); M3(Oxidation)	1460.75	0.005	0.1982									High		0.751673														0
Q3T0F4	40S ribosomal protein S10 OS=Bos taurus GN=RPS10 PE=2 SV=1 - [RS10_BOVIN]	5.45	1	1	1	1		0				0				0				0				0				0				0				0				0				0				0
	Sequence	# PSMs	# Proteins	# Protein Groups	Protein Group Accessions	Modifications	MH+ [Da]	q-Value	PEP	A2	G2	XCorr A2	XCorr G2	B2	H2	XCorr B2	XCorr H2	C2	I2	XCorr C2	XCorr I2	D2	J2	XCorr D2	XCorr J2	E2	K2	XCorr E2	XCorr K2	F2	L2	XCorr F2	XCorr L2	# Missed Cleavages
	IAIYELLFK	1	1	1	Q3T0F4		1109.66	0	0.003465																						High		1.30625	0
Q3T0V4	40S ribosomal protein S11 OS=Bos taurus GN=RPS11 PE=2 SV=3 - [RS11_BOVIN]	6.33	1	1	1	1		0				0				0				0				0				0				0			0	6.33	1	1		0				0				0
	Sequence	# PSMs	# Proteins	# Protein Groups	Protein Group Accessions	Modifications	MH+ [Da]	q-Value	PEP	A2	G2	XCorr A2	XCorr G2	B2	H2	XCorr B2	XCorr H2	C2	I2	XCorr C2	XCorr I2	D2	J2	XCorr D2	XCorr J2	E2	K2	XCorr E2	XCorr K2	F2	L2	XCorr F2	XCorr L2	# Missed Cleavages
	CPFTGNVSIR	1	1	1	Q3T0V4	C1(Carbamidomethyl)	1150.57	0	0.02986						High		1.38885																	0
Q76I81	40S ribosomal protein S12 OS=Bos taurus GN=RPS12 PE=2 SV=1 - [RS12_BOVIN]	37.88	1	4	4	15		0				0			0	11.36	1	1		0				0				0			0	12.88	2	2	5.51619	31.82	3	3	0	13.64	1	1	2.16464	24.24	3	3	2.59222	20.45	2
	Sequence	# PSMs	# Proteins	# Protein Groups	Protein Group Accessions	Modifications	MH+ [Da]	q-Value	PEP	A2	G2	XCorr A2	XCorr G2	B2	H2	XCorr B2	XCorr H2	C2	I2	XCorr C2	XCorr I2	D2	J2	XCorr D2	XCorr J2	E2	K2	XCorr E2	XCorr K2	F2	L2	XCorr F2	XCorr L2	# Missed Cleavages
	LVEALCAEHQINLIK	3	1	1	Q76I81	C6(Carbamidomethyl)	1750.95	0	0.000376						High		1.93559	High		0.677374			High		1.07717									0
	LGEWVGLCK	5	1	1	Q76I81	C8(Carbamidomethyl)	1061.55	0	1.506e-07		High		1.05086		High		1.98207						High		2.16464		High		1.52922		High		1.61141	0
	DVIEEYFK	3	1	1	Q76I81		1042.51	0	0.005718		High		0.841116										High		0.618344						High		0.911331	0
	QAHLCVLASNCDEPMYVK	4	1	1	Q76I81	C5(Carbamidomethyl); C11(Carbamidomethyl)	2134.97	0	0.0008853						High		3.53412		High		1.27705						High		2.59222		High		3.33351	0
Q56JX8	40S ribosomal protein S13 OS=Bos taurus GN=RPS13 PE=2 SV=3 - [RS13_BOVIN]	12.58	1	2	2	3		0				0				0				0				0				0			0	12.58	2	2	0	7.95	1	1		0				0				0
	Sequence	# PSMs	# Proteins	# Protein Groups	Protein Group Accessions	Modifications	MH+ [Da]	q-Value	PEP	A2	G2	XCorr A2	XCorr G2	B2	H2	XCorr B2	XCorr H2	C2	I2	XCorr C2	XCorr I2	D2	J2	XCorr D2	XCorr J2	E2	K2	XCorr E2	XCorr K2	F2	L2	XCorr F2	XCorr L2	# Missed Cleavages
	GLTPSQIGVILR	2	1	1	Q56JX8		1253.76	0	0.003967		High		1.33623		High		0.720562																	0
	LILIESR	1	1	1	Q56JX8		843.529	0.004	0.08348		High		1.05805																					0
Q76I82	40S ribosomal protein S15a OS=Bos taurus GN=RPS15A PE=2 SV=1 - [RS15A_BOVIN]	6.92	1	1	1	2		0				0				0				0				0				0				0				0				0			0	6.92	1	1		0
	Sequence	# PSMs	# Proteins	# Protein Groups	Protein Group Accessions	Modifications	MH+ [Da]	q-Value	PEP	A2	G2	XCorr A2	XCorr G2	B2	H2	XCorr B2	XCorr H2	C2	I2	XCorr C2	XCorr I2	D2	J2	XCorr D2	XCorr J2	E2	K2	XCorr E2	XCorr K2	F2	L2	XCorr F2	XCorr L2	# Missed Cleavages
	MNVLADALK	2	1	1	Q76I82		974.533	0	0.0001198														High		1.00913						High		1.06509	0
A5PK63	40S ribosomal protein S17 OS=Bos taurus GN=RPS17 PE=2 SV=1 - [RS17_BOVIN]	16.3	1	1	1	2		0				0				0				0				0				0				0			0	16.3	1	1		0			0	16.3	1	1		0
	Sequence	# PSMs	# Proteins	# Protein Groups	Protein Group Accessions	Modifications	MH+ [Da]	q-Value	PEP	A2	G2	XCorr A2	XCorr G2	B2	H2	XCorr B2	XCorr H2	C2	I2	XCorr C2	XCorr I2	D2	J2	XCorr D2	XCorr J2	E2	K2	XCorr E2	XCorr K2	F2	L2	XCorr F2	XCorr L2	# Missed Cleavages
	LLDFGSLSNLQVTQPTVGMNFK	2	1	1	A5PK63		2409.25	0	0.003963						High		1.93303						High		0.907768									0
Q3T0R1	40S ribosomal protein S18 OS=Bos taurus GN=RPS18 PE=2 SV=3 - [RS18_BOVIN]	21.05	1	4	4	7	0	7.89	1	1		0				0				0				0				0			2.08542	17.11	3	3	1.9368	11.84	2	2		0			0	5.26	1	1		0
	Sequence	# PSMs	# Proteins	# Protein Groups	Protein Group Accessions	Modifications	MH+ [Da]	q-Value	PEP	A2	G2	XCorr A2	XCorr G2	B2	H2	XCorr B2	XCorr H2	C2	I2	XCorr C2	XCorr I2	D2	J2	XCorr D2	XCorr J2	E2	K2	XCorr E2	XCorr K2	F2	L2	XCorr F2	XCorr L2	# Missed Cleavages
	YSQVLANGLDNK	3	1	1	Q3T0R1		1321.67	0	0.0003515	High	High	0.660429	2.08542		High		1.9368																	0
	FQHILR	1	1	1	Q3T0R1		813.473	0.002	0.03512		High		1.15338																					0
	HFWGLR	1	1	1	Q3T0R1		815.431	0.002	0.09133						High		1.04338																	0
	IPDWFLNR	2	1	1	Q3T0R1		1060.56	0.004	0.08976		High		0.486047										High		0.840005									0
Q32PD5	40S ribosomal protein S19 OS=Bos taurus GN=RPS19 PE=2 SV=3 - [RS19_BOVIN]	19.31	2	3	3	4	0	6.21	1	1		0				0				0				0				0				0			2.56912	13.1	2	2		0				0				0
	Sequence	# PSMs	# Proteins	# Protein Groups	Protein Group Accessions	Modifications	MH+ [Da]	q-Value	PEP	A2	G2	XCorr A2	XCorr G2	B2	H2	XCorr B2	XCorr H2	C2	I2	XCorr C2	XCorr I2	D2	J2	XCorr D2	XCorr J2	E2	K2	XCorr E2	XCorr K2	F2	L2	XCorr F2	XCorr L2	# Missed Cleavages
	DVNQQEFVR	2	2	1	Q32PD5		1134.56	0	0.01293	High		0.909793																			High		1.03321	0
	IAGQVAAANK	1	1	1	Q32PD5		942.536	0	0.002101						High		2.56912																	0
	VLQALEGLK	1	1	1	Q32PD5		970.593	0.001	0.04824						High		1.4072																	0
O18789	40S ribosomal protein S2 OS=Bos taurus GN=RPS2 PE=2 SV=2 - [RS2_BOVIN]	12.97	1	3	3	6		0				0				0				0				0				0			2.05631	12.97	3	3	0	9.56	2	2		0				0				0
	Sequence	# PSMs	# Proteins	# Protein Groups	Protein Group Accessions	Modifications	MH+ [Da]	q-Value	PEP	A2	G2	XCorr A2	XCorr G2	B2	H2	XCorr B2	XCorr H2	C2	I2	XCorr C2	XCorr I2	D2	J2	XCorr D2	XCorr J2	E2	K2	XCorr E2	XCorr K2	F2	L2	XCorr F2	XCorr L2	# Missed Cleavages
	IGKPHTVPCK	2	1	1	O18789	C9(Carbamidomethyl)	1136.63	0	0.0002397		High		2.05631																		High		1.14467	0
	AFVAIGDYNGHVGLGVK	2	1	1	O18789		1716.91	0.003	0.04493		High		1.24159		High		1.15766																	0
	AEDKEWLPVTK	2	1	1	O18789		1315.69	0.005	0.1089		High		1.41853		High		1.16548																	1
Q3ZBH8	40S ribosomal protein S20 OS=Bos taurus GN=RPS20 PE=3 SV=1 - [RS20_BOVIN]	15.13	1	2	2	5	0	9.24	1	1	0	9.24	1	1		0				0				0				0				0			0	5.88	1	1		0				0				0
	Sequence	# PSMs	# Proteins	# Protein Groups	Protein Group Accessions	Modifications	MH+ [Da]	q-Value	PEP	A2	G2	XCorr A2	XCorr G2	B2	H2	XCorr B2	XCorr H2	C2	I2	XCorr C2	XCorr I2	D2	J2	XCorr D2	XCorr J2	E2	K2	XCorr E2	XCorr K2	F2	L2	XCorr F2	XCorr L2	# Missed Cleavages
	TPVEPEVAIHR	3	1	1	Q3ZBH8		1247.67	0	0.02334	High		1.43495		High		1.37271															High		1.78328	0
	VCADLIR	2	1	1	Q3ZBH8	C2(Carbamidomethyl)	846.45	0	0.011						High		1.21723														High		1.59444	0
Q32PB8	40S ribosomal protein S21 OS=Bos taurus GN=RPS21 PE=3 SV=1 - [RS21_BOVIN]	44.58	1	4	4	6		0			1.60802	10.84	1	1	0	10.84	1	1		0				0			0	16.87	1	1		0			4.50281	33.73	2	2		0				0				0
	Sequence	# PSMs	# Proteins	# Protein Groups	Protein Group Accessions	Modifications	MH+ [Da]	q-Value	PEP	A2	G2	XCorr A2	XCorr G2	B2	H2	XCorr B2	XCorr H2	C2	I2	XCorr C2	XCorr I2	D2	J2	XCorr D2	XCorr J2	E2	K2	XCorr E2	XCorr K2	F2	L2	XCorr F2	XCorr L2	# Missed Cleavages
	TYAICGAIR	3	1	1	Q32PB8	C5(Carbamidomethyl)	1024.52	0	0.02921					High		1.60802		High		1.21527											High		1.68167	0
	DHASIQMNVAEVDK	1	1	1	Q32PB8		1556.74	0	0.005089																					High		1.56332		0
	DHASIQMNVAEVDKVTGR	1	1	1	Q32PB8		1969.96	0	0.001089						High		2.53297																	1
	MGESDDSILR	1	1	1	Q32PB8		1122.51	0	0.0005501						High		1.96983																	0
Q3T199	40S ribosomal protein S23 OS=Bos taurus GN=RPS23 PE=2 SV=1 - [RS23_BOVIN]	7.69	1	1	1	1		0				0				0				0				0				0				0				0				0			0	7.69	1	1		0
	Sequence	# PSMs	# Proteins	# Protein Groups	Protein Group Accessions	Modifications	MH+ [Da]	q-Value	PEP	A2	G2	XCorr A2	XCorr G2	B2	H2	XCorr B2	XCorr H2	C2	I2	XCorr C2	XCorr I2	D2	J2	XCorr D2	XCorr J2	E2	K2	XCorr E2	XCorr K2	F2	L2	XCorr F2	XCorr L2	# Missed Cleavages
	VANVSLLALYK	1	1	1	Q3T199		1190.72	0	0.0009212														High		1.55119									0
Q56JX5	40S ribosomal protein S25 OS=Bos taurus GN=RPS25 PE=2 SV=1 - [RS25_BOVIN]	8.8	1	1	1	2		0				0				0				0				0			0	8.8	1	1		0			0	8.8	1	1		0				0				0
	Sequence	# PSMs	# Proteins	# Protein Groups	Protein Group Accessions	Modifications	MH+ [Da]	q-Value	PEP	A2	G2	XCorr A2	XCorr G2	B2	H2	XCorr B2	XCorr H2	C2	I2	XCorr C2	XCorr I2	D2	J2	XCorr D2	XCorr J2	E2	K2	XCorr E2	XCorr K2	F2	L2	XCorr F2	XCorr L2	# Missed Cleavages
	DKLNNLVLFDK	2	1	1	Q56JX5		1318.74	0	0.02451						High		1.11823													High		0.528248		1
Q56JV1	40S ribosomal protein S26 OS=Bos taurus GN=RPS26 PE=3 SV=3 - [RS26_BOVIN]	13.91	1	2	2	2		0				0								0				0				0				0			1.60131	13.91	2	2		0				0				0
	Sequence	# PSMs	# Proteins	# Protein Groups	Protein Group Accessions	Modifications	MH+ [Da]	q-Value	PEP	A2	G2	XCorr A2	XCorr G2	B2	H2	XCorr B2	XCorr H2	C2	I2	XCorr C2	XCorr I2	D2	J2	XCorr D2	XCorr J2	E2	K2	XCorr E2	XCorr K2	F2	L2	XCorr F2	XCorr L2	# Missed Cleavages
	GHVQPIR	1	1	1	Q56JV1		806.463	0.001	0.06947						High		0.961492																	0
	NIVEAAAVR	1	1	1	Q56JV1		942.539	0.004	0.1471						High		1.60131																	0
Q56JX6	40S ribosomal protein S28 OS=Bos taurus GN=RPS28 PE=3 SV=1 - [RS28_BOVIN]	30.43	1	2	2	7		0				0				0				0				0				0			4.48164	30.43	2	2	2.36859	17.39	1	1	0	17.39	1	1	1.94765	30.43	2	2		0
	Sequence	# PSMs	# Proteins	# Protein Groups	Protein Group Accessions	Modifications	MH+ [Da]	q-Value	PEP	A2	G2	XCorr A2	XCorr G2	B2	H2	XCorr B2	XCorr H2	C2	I2	XCorr C2	XCorr I2	D2	J2	XCorr D2	XCorr J2	E2	K2	XCorr E2	XCorr K2	F2	L2	XCorr F2	XCorr L2	# Missed Cleavages
	VEFMDDTSR	2	1	1	Q56JX6		1099.47	0	0.0001031		High		2.25802										High		1.94765									0
	EGDVLTLLESER	5	1	1	Q56JX6		1360.69	0	0.001425		High		2.22362		High		2.36859		High		1.25769		High		1.25706						High		0.865149	0
Q3T169	40S ribosomal protein S3 OS=Bos taurus GN=RPS3 PE=2 SV=1 - [RS3_BOVIN]	15.64	2	3	3	13	0	5.35	1	1	0	11.93	2	2		0			0	5.35	1	1	0	5.35	1	1	0	5.35	1	1	0	9.05	2	2	1.93877	9.05	2	2		0			0	5.35	1	1		0
	Sequence	# PSMs	# Proteins	# Protein Groups	Protein Group Accessions	Modifications	MH+ [Da]	q-Value	PEP	A2	G2	XCorr A2	XCorr G2	B2	H2	XCorr B2	XCorr H2	C2	I2	XCorr C2	XCorr I2	D2	J2	XCorr D2	XCorr J2	E2	K2	XCorr E2	XCorr K2	F2	L2	XCorr F2	XCorr L2	# Missed Cleavages
	DEILPTTPISEQK	9	1	1	Q3T169		1470.77	0	0.002533	High	High	0.785194	1.47565	High	High	0.796228	1.55872					High	High	0.741505	0.874671	High		0.741055		High	High	1.04533	0.859147	0
	AELNEFLTR	3	2	1	Q3T169		1092.57	0	0.005817		High		1.48832		High		1.93877														High		1.97433	0
	GGKPEPPAMPQPVPTA	1	1	1	Q3T169		1573.8	0.001	0.07703					High		1.04277																		0
Q56JV9	40S ribosomal protein S3a OS=Bos taurus GN=RPS3A PE=2 SV=3 - [RS3A_BOVIN]	36.36	1	9	9	31		0				0				0			0	5.3	1	1		0			2.01776	10.23	2	2	12.253	22.35	5	6	12.6883	36.36	9	10		0			0	17.8	4	4	0	15.15	3
	Sequence	# PSMs	# Proteins	# Protein Groups	Protein Group Accessions	Modifications	MH+ [Da]	q-Value	PEP	A2	G2	XCorr A2	XCorr G2	B2	H2	XCorr B2	XCorr H2	C2	I2	XCorr C2	XCorr I2	D2	J2	XCorr D2	XCorr J2	E2	K2	XCorr E2	XCorr K2	F2	L2	XCorr F2	XCorr L2	# Missed Cleavages
	ACQSIYPLHDVFVR	6	1	1	Q56JV9	C2(Carbamidomethyl)	1704.85	0	4.105e-06		High		2.36637		High		1.69092					High		1.14108			High		1.3579	High	High	2.01776	1.96126	0
	NCLTNFHGMDLTR	6	1	1	Q56JV9	C2(Carbamidomethyl)	1578.71	0	0.0002284		High		1.60369		High		1.27746						High		1.53278		High		1.33661	High	High	1.17004	1.23776	0
	TSYAQHQQVR	4	1	1	Q56JV9		1217.6	0	0.0002639		High		2.90672		High		3.39092														High		2.02562	0
	LMELHGEGSSSGK	7	1	1	Q56JV9		1331.63	0	0.0001713		High		2.41118		High		2.97042						High		1.12243		High		1.05351		High		1.44771	0
	LITEDVQGK	2	1	1	Q56JV9		1002.55	0	0.003077		High		1.8737		High		2.14456																	0
	APAMFNIR	2	1	1	Q56JV9		919.482	0	0.004856						High		0.870873						High		0.966742									0
	EVQTNDLK	1	1	1	Q56JV9		946.483	0.001	0.03679						High		1.76808																	0
	LFCVGFTK	1	1	1	Q56JV9	C3(Carbamidomethyl)	971.506	0.002	0.09671						High		0.646391																	0
	KWQTMIEAHVDVK	2	1	1	Q56JV9		1584.82	0.005	0.1673						High		0.961345						High		0.366817									1
P79103	40S ribosomal protein S4 OS=Bos taurus GN=RPS4 PE=2 SV=3 - [RS4_BOVIN]	20.15	1	4	4	10	0	4.94	1	1		0			0	4.94	1	1		0				0			0	11.41	2	2	3.45482	6.46	1	1	2.54423	6.46	1	1		0			0	6.46	1	1	1.76114	6.46	1
	Sequence	# PSMs	# Proteins	# Protein Groups	Protein Group Accessions	Modifications	MH+ [Da]	q-Value	PEP	A2	G2	XCorr A2	XCorr G2	B2	H2	XCorr B2	XCorr H2	C2	I2	XCorr C2	XCorr I2	D2	J2	XCorr D2	XCorr J2	E2	K2	XCorr E2	XCorr K2	F2	L2	XCorr F2	XCorr L2	# Missed Cleavages
	VNDTIQIDLETGK	2	1	1	P79103		1445.74	0	0.0004658									High		0.799907										High		1.46925		0
	FDTGNLCMVTGGANLGR	6	1	1	P79103	C7(Carbamidomethyl)	1782.83	0	4.344e-08		High		3.45482		High		2.54423						High		0.744578		High		1.76114	High	High	0.971753	2.28346	0
	DANGNSFATR	1	1	1	P79103		1052.48	0	0.006694																						High		1.62028	0
	ERHPGSFDVVHVK	1	1	1	P79103		1506.78	0.008	0.1592	High		1.17836																						1
Q5E988	40S ribosomal protein S5 OS=Bos taurus GN=RPS5 PE=2 SV=3 - [RS5_BOVIN]	16.18	1	3	3	5		0				0				0				0				0				0			2.19423	7.35	1	1	2.03215	16.18	3	3		0			0	7.35	1	1		0
	Sequence	# PSMs	# Proteins	# Protein Groups	Protein Group Accessions	Modifications	MH+ [Da]	q-Value	PEP	A2	G2	XCorr A2	XCorr G2	B2	H2	XCorr B2	XCorr H2	C2	I2	XCorr C2	XCorr I2	D2	J2	XCorr D2	XCorr J2	E2	K2	XCorr E2	XCorr K2	F2	L2	XCorr F2	XCorr L2	# Missed Cleavages
	TIAECLADELINAAK	3	1	1	Q5E988	C5(Carbamidomethyl)	1631.83	0	5.054e-07		High		2.19423		High		0.611979						High		0.795									0
	QAVDVSPLR	1	1	1	Q5E988		984.549	0	0.01529						High		2.03215																	0
	KAQCPIVER	1	1	1	Q5E988	C4(Carbamidomethyl)	1100.59	0.001	0.03999						High		1.10006																	1
Q5E995	40S ribosomal protein S6 OS=Bos taurus GN=RPS6 PE=2 SV=1 - [RS6_BOVIN]	18.88	2	4	4	7		0				0				0			0	4.82	1	1		0			0	4.82	1	1	1.91378	6.02	1	1	3.88085	9.64	2	2		0				0				0
	Sequence	# PSMs	# Proteins	# Protein Groups	Protein Group Accessions	Modifications	MH+ [Da]	q-Value	PEP	A2	G2	XCorr A2	XCorr G2	B2	H2	XCorr B2	XCorr H2	C2	I2	XCorr C2	XCorr I2	D2	J2	XCorr D2	XCorr J2	E2	K2	XCorr E2	XCorr K2	F2	L2	XCorr F2	XCorr L2	# Missed Cleavages
	LNISFPATGCQK	4	1	1	Q5E995	C10(Carbamidomethyl)	1335.67	0	0.0005128						High		2.22812					High		0.98693						High	High	1.57095	1.37003	0
	MATEVAADALGEEWK	1	2	1	Q5E995		1620.76	0	2.304e-05		High		1.91378																					0
	DIPGLTDTTVPR	1	1	1	Q5E995		1284.68	0	0.002749						High		1.65273																	0
	LIEVDDER	1	1	1	Q5E995		988.493	0.002	0.1176																						High		1.0765	0
A6H769	40S ribosomal protein S7 OS=Bos taurus GN=RPS7 PE=2 SV=1 - [RS7_BOVIN]	30.41	1	5	5	9	0	4.64	1	1		0				0				0				0				0			0	22.16	3	3	1.75632	25.77	4	4		0			0	6.19	1	1		0
	Sequence	# PSMs	# Proteins	# Protein Groups	Protein Group Accessions	Modifications	MH+ [Da]	q-Value	PEP	A2	G2	XCorr A2	XCorr G2	B2	H2	XCorr B2	XCorr H2	C2	I2	XCorr C2	XCorr I2	D2	J2	XCorr D2	XCorr J2	E2	K2	XCorr E2	XCorr K2	F2	L2	XCorr F2	XCorr L2	# Missed Cleavages
	AIIIFVPVPQLK	3	1	1	A6H769		1337.86	0	0.0005467		High		1.55035		High		1.07833						High		1.22318									0
	TLTAVHDAILEDLVFPSEIVGK	2	1	1	A6H769		2367.27	0	0.0001406		High		1.41524		High		1.218																	0
	HVVFIAQR	1	1	1	A6H769		969.561	0.001	0.04271						High		1.75632																	0
	VETFSGVYK	2	1	1	A6H769		1029.53	0.004	0.09328	High	High	0.88863	1.10933																					0
	EIEVGGGR	1	1	1	A6H769		816.42	0.006	0.1853						High		1.39263																	0
Q5E958	40S ribosomal protein S8 OS=Bos taurus GN=RPS8 PE=2 SV=3 - [RS8_BOVIN]	19.23	1	3	3	5	0	6.25	1	1		0				0				0				0				0			2.13771	13.46	2	2	3.05472	5.77	1	1		0			0	6.25	1	1		0
	Sequence	# PSMs	# Proteins	# Protein Groups	Protein Group Accessions	Modifications	MH+ [Da]	q-Value	PEP	A2	G2	XCorr A2	XCorr G2	B2	H2	XCorr B2	XCorr H2	C2	I2	XCorr C2	XCorr I2	D2	J2	XCorr D2	XCorr J2	E2	K2	XCorr E2	XCorr K2	F2	L2	XCorr F2	XCorr L2	# Missed Cleavages
	QWYESHYALPLGR	3	1	1	Q5E958		1619.8	0	0.009874	High	High	0.870409	1.03531										High		0.936655									0
	LDVGNFSWGSECCTR	1	1	1	Q5E958	C12(Carbamidomethyl); C13(Carbamidomethyl)	1787.75	0	8.287e-07		High		2.13771																					0
	NCIVLIDSTPYR	1	1	1	Q5E958	C2(Carbamidomethyl)	1450.74	0	0.0006191						High		3.05472																	0
A6QLG5	40S ribosomal protein S9 OS=Bos taurus GN=RPS9 PE=2 SV=1 - [RS9_BOVIN]	4.12	1	1	1	1		0				0				0				0				0				0				0			0	4.12	1	1		0				0				0
	Sequence	# PSMs	# Proteins	# Protein Groups	Protein Group Accessions	Modifications	MH+ [Da]	q-Value	PEP	A2	G2	XCorr A2	XCorr G2	B2	H2	XCorr B2	XCorr H2	C2	I2	XCorr C2	XCorr I2	D2	J2	XCorr D2	XCorr J2	E2	K2	XCorr E2	XCorr K2	F2	L2	XCorr F2	XCorr L2	# Missed Cleavages
	LIGEYGLR	1	1	1	A6QLG5		920.521	0.006	0.1976						High		0.573114																	0
P26452	40S ribosomal protein SA OS=Bos taurus GN=RPSA PE=2 SV=4 - [RSSA_BOVIN]	38.31	1	7	7	19		0			2.04708	5.76	1	1		0			0	8.47	2	2		0				0			13.701	24.41	4	4	11.0054	30.51	5	5	0	5.76	1	1	3.09684	4.41	1	1	2.85783	5.76	1
	Sequence	# PSMs	# Proteins	# Protein Groups	Protein Group Accessions	Modifications	MH+ [Da]	q-Value	PEP	A2	G2	XCorr A2	XCorr G2	B2	H2	XCorr B2	XCorr H2	C2	I2	XCorr C2	XCorr I2	D2	J2	XCorr D2	XCorr J2	E2	K2	XCorr E2	XCorr K2	F2	L2	XCorr F2	XCorr L2	# Missed Cleavages
	AIVAIENPADVSVISSR	7	1	1	P26452		1740.95	0	1.565e-07		High		3.55968	High	High	2.04708	3.97418		High		1.55308	High		1.20397			High		2.85783		High		3.36508	0
	FTPGTFTNQIQAAFR	2	1	1	P26452		1698.85	0	8.703e-08		High		3.72003																		High		2.99828	0
	ADHQPLTEASYVNLPTIALCNTDSPLR	3	1	1	P26452	C20(Carbamidomethyl)	2996.48	0	1.239e-07		High		3.33821		High		1.68316														High		1.16638	0
	FAAATGATPIAGR	4	1	1	P26452		1203.65	0	4.397e-05		High		3.08305		High		3.13461						High		3.09684						High		3.01457	0
	FLAAGTHLGGTNLDFQMEQYIYK	1	1	1	P26452		2617.27	0	0.005499						High		2.24916																	0
	SDGIYIINLK	1	1	1	P26452		1135.64	0	0.001942						High		1.6474																	0
	LLVVTDPR	1	1	1	P26452		912.551	0.006	0.2346													High		0.692018										0
Q3ZBZ1	45 kDa calcium-binding protein OS=Bos taurus GN=SDF4 PE=2 SV=1 - [CAB45_BOVIN]	49.86	1	16	16	141	17.8848	32.68	10	13	14.9583	24.79	7	10	20.8865	31.27	10	13	18.9848	37.18	11	15	19.5404	29.01	8	11	27.0728	30.99	8	12	8.78281	19.15	6	7	17.3611	31.83	10	13	16.7091	32.68	10	13	14.849	32.11	10	13	13.145	21.97	6
	Sequence	# PSMs	# Proteins	# Protein Groups	Protein Group Accessions	Modifications	MH+ [Da]	q-Value	PEP	A2	G2	XCorr A2	XCorr G2	B2	H2	XCorr B2	XCorr H2	C2	I2	XCorr C2	XCorr I2	D2	J2	XCorr D2	XCorr J2	E2	K2	XCorr E2	XCorr K2	F2	L2	XCorr F2	XCorr L2	# Missed Cleavages
	AVDPDGDGHVSWDEYK	21	1	1	Q3ZBZ1		1789.76	0	6.422e-07	High	High	3.66852	2.31897	High	High	3.65955	3.02272	High	High	3.43684	2.96954	High	High	3.19841	3.49703	High	High	3.96058	3.52096	High	High	3.96937	3.13153	0
	TAEHFQEAVAESR	22	1	1	Q3ZBZ1		1474.69	0	0.0001323	High	High	3.18397	3.68951	High	High	2.40848	3.72159	High	High	4.14085	3.45378	High	High	4.61258	3.82094	High	High	4.54031	3.5488	High	High	4.34926	4.24305	0
	DFHQEVFLGK	16	1	1	Q3ZBZ1		1219.61	0	0.0003974	High	High	2.32574	1.96606	High		3.00644		High	High	3.26455	2.24146	High	High	2.83693	2.81586	High		2.5771		High	High	1.43186	2.73978	0
	DMDDFEEDAEPR	12	1	1	Q3ZBZ1		1468.55	0	0.0003347	High	High	2.12118	2.77433	High		2.46248		High	High	3.3584	2.8851	High		3.02409		High	High	2.8164	2.46092	High	High	2.86135	2.87022	0
	YSEFFTGSK	18	1	1	Q3ZBZ1		1065.49	0	9.71e-05	High	High	1.70265	1.33869	High	High	1.80566	1.85321	High	High	1.53132	1.50056	High	High	1.67745	1.86602	High	High	1.79241	1.56578	High	High	2.20043	1.4233	0
	QMIAIADENQNHYLEPEEVLK	9	1	1	Q3ZBZ1		2484.2	0	4.498e-05	High		1.22783		High	High	0.934651	2.1574	High	High	1.40202	1.53537		High		0.682731		High		0.749633	High	High	2.46845	2.28209	0
	KLMVIFSK	6	1	1	Q3ZBZ1		965.583	0	0.03195	High		1.10216			High		0.980737	High		0.711182		High	High	1.23385	1.12908						High		1.29085	1
	GMLQFMVK	9	1	1	Q3ZBZ1		953.495	0	9.025e-05	High	High	0.96774	0.835139		High		0.891326		High		0.773814	High	High	0.751809	1.20602	High		0.525948			High		0.795708	0
	LMVIFSK	10	1	1	Q3ZBZ1		837.489	0	7.948e-05	High		0.834459		High	High	0.921724	1.41117	High	High	1.29253	0.857393	High	High	1.32635	0.872589	High	High	1.10971	1.60312		High		0.838677	0
	WDLNIDEETQEVLENLKDR	4	1	1	Q3ZBZ1		2359.14	0	0.04899	High		0.585263							High		0.663514	High		0.790174							High		0.957511	1
	LEMDGHLNK	3	1	1	Q3ZBZ1		1056.52	0	0.001466						High		1.7594	High		1.79545		High		1.5441										0
	LSLSEFISLPVGTVENQQGQDVDDSWVR	3	1	1	Q3ZBZ1		3118.54	0	1.608e-06													High		0.577493		High		0.897898		High		2.28614		0
	DMDDFEEDAEPR	1	1	1	Q3ZBZ1	M2(Oxidation)	1484.55	0	7.244e-06																					High		1.69074		0
	DMDDFEEDAEPRK	2	1	1	Q3ZBZ1		1596.65	0	0.04824										High		1.33691									High		1.02722		1
	NKWDLNIDEETQEVLENLKDR	2	1	1	Q3ZBZ1		2601.27	0	0.01123						High		1.82302						High		0.855995									2
	VDLNTDRR	2	1	1	Q3ZBZ1		988.518	0.001	0.05427						High		1.79202						High		1.51598									1
	EIIRDLDQDGDKK	1	1	1	Q3ZBZ1		1544.79	0.004	0.1742									High		1.353														2
Q2KJH9	4-trimethylaminobutyraldehyde dehydrogenase OS=Bos taurus GN=ALDH9A1 PE=2 SV=1 - [AL9A1_BOVIN]	9.11	1	4	4	8		0				0				0				0				0				0			3.87195	9.11	4	4		0				0				0				0
	Sequence	# PSMs	# Proteins	# Protein Groups	Protein Group Accessions	Modifications	MH+ [Da]	q-Value	PEP	A2	G2	XCorr A2	XCorr G2	B2	H2	XCorr B2	XCorr H2	C2	I2	XCorr C2	XCorr I2	D2	J2	XCorr D2	XCorr J2	E2	K2	XCorr E2	XCorr K2	F2	L2	XCorr F2	XCorr L2	# Missed Cleavages
	ANDTTFGLAAGVFTR	2	1	1	Q2KJH9		1540.77	0	0.0007028		High		2.1033																		High		2.14028	0
	VIATFTCSGEK	2	1	1	Q2KJH9	C7(Carbamidomethyl)	1212.59	0	0.002032		High		1.76865																		High		1.84501	0
	ILLEAAR	2	1	1	Q2KJH9		785.49	0	0.03148		High		1.52979																		High		1.20242	0
	VSFTGSVPTGSK	2	1	1	Q2KJH9		1166.61	0	0.03451		High		1.45963																		High		1.11057	0
Q05927	5'-nucleotidase OS=Bos taurus GN=NT5E PE=1 SV=2 - [5NTD_BOVIN]	39.2	1	20	20	195	46.4289	31.18	16	27	11.0765	22.65	10	14	22.3042	21.43	11	14	42.7886	28.4	16	26	63.4999	34.15	17	27	45.029	34.15	17	28	9.43674	19.69	9	9	12.3352	18.82	10	10	29.0875	29.62	14	17	1.97556	9.41	4	4	7.96311	11.15	5
	Sequence	# PSMs	# Proteins	# Protein Groups	Protein Group Accessions	Modifications	MH+ [Da]	q-Value	PEP	A2	G2	XCorr A2	XCorr G2	B2	H2	XCorr B2	XCorr H2	C2	I2	XCorr C2	XCorr I2	D2	J2	XCorr D2	XCorr J2	E2	K2	XCorr E2	XCorr K2	F2	L2	XCorr F2	XCorr L2	# Missed Cleavages
	GVDVVVGGHSNTFLYTGNPPSK	24	1	1	Q05927		2245.12	0	3.588e-11	High		4.68299		High	High	3.42069	0.813921	High	High	4.14665	4.59009	High	High	5.2739	1.22945	High	High	4.61863	4.04141	High	High	5.44901	3.79376	0
	IKHDSGDQDINVVSGYISK	12	1	1	Q05927		2075.04	0	4.939e-13	High	High	3.94026	1.43214		High		3.03038					High		3.07472		High		4.90797		High	High	4.19572	3.45264	1
	TIVYLDGTAQSCR	14	1	1	Q05927	C12(Carbamidomethyl)	1483.72	0	2.616e-07	High	High	3.59771	2.78264	High	High	1.78489	3.20302		High		1.79302	High	High	3.21503	1.97556	High		3.39666		High	High	3.06802	2.25897	0
	HDSGDQDINVVSGYISK	12	1	1	Q05927		1833.86	0	1.768e-05	High		3.44255		High	High	1.77373	2.00789	High	High	3.58124	1.2504	High		3.22255		High		2.69711		High		3.79405		0
	FRECNMGNLICDAMINNNLR	3	1	1	Q05927	C4(Carbamidomethyl); C11(Carbamidomethyl)	2455.11	0	8.992e-09	High		3.02825										High		0.708576		High		3.4672						1
	ISGLYSPYK	7	1	1	Q05927		1027.55	0	0.001673	High		2.70344			High		1.14017	High	High	2.79388	1.74334	High		2.66003		High		2.72342		High		2.20507		0
	EVNFPILSANIK	7	1	1	Q05927		1344.75	0	1.215e-06	High		2.62167		High		1.31904			High		2.49066	High		2.35384		High		2.70764		High	High	2.92147	1.40233	0
	IIALGHSGFEVDK	17	1	1	Q05927		1385.74	0	7.5e-09	High	High	2.37261	1.29068	High	High	1.27881	1.05713	High		1.89649		High	High	2.56133	0.876432	High	High	2.61368	0.750534	High	High	1.4571	1.04555	0
	LEVLCTQCR	10	1	1	Q05927	C5(Carbamidomethyl); C8(Carbamidomethyl)	1178.57	0	8.113e-06	High	High	2.30934	2.40135		High		2.41682	High	High	2.23781	2.4079	High		2.14666		High	High	2.42715	1.99227	High	High	2.2152	2.27136	0
	ETPFLSNPGTNLVFEDEITALQPEVDK	4	1	1	Q05927		3003.49	0	5.434e-08	High	High	2.28566	0.725344													High		3.40991		High		2.41264		0
	KVPVVQAYAFGK	15	1	1	Q05927		1306.75	0	0.02065	High		2.2299		High		2.13756		High	High	2.0203	2.7163	High		2.68132		High	High	2.28438	1.99225	High		2.2446		1
	ECNMGNLICDAMINNNLR	12	1	1	Q05927	C2(Carbamidomethyl); C9(Carbamidomethyl)	2151.95	0	8.371e-09	High		1.86197		High		0.773048		High	High	1.57765	1.80882	High		1.00009		High		2.79099		High		2.18281		0
	VPVVQAYAFGK	5	1	1	Q05927		1178.66	0	5.028e-06	High		1.84707						High		1.45997		High		2.31465		High		2.35556		High		2.53076		0
	VLYPAVEGR	18	1	1	Q05927		1003.56	0	0.001402	High		1.74922		High	High	1.90871	1.67712	High	High	1.86126	2.10526	High		2.2038		High		1.79246		High	High	1.58958	1.68797	0
	VPSYEPLR	10	1	1	Q05927		960.515	0	0.0104	High	High	1.16708	1.85462	High		1.21536		High	High	1.94276	1.95446	High		1.42454		High	High	1.54918	1.92942	High	High	1.56159	0.959922	0
	YLGYLK	11	1	1	Q05927		756.429	0	0.001042	High	High	1.11388	1.40509	High	High	0.95466	0.903676	High	High	1.71824	0.677003	High	High	0.890814	0.592466	High		0.954705		High	High	1.16593	0.897564	0
	LDNYSTQELGK	1	1	1	Q05927		1267.62	0	0.002482													High		1.91053										0
	ILTVGDEVVGIVGYTSK	3	1	1	Q05927		1749.97	0	1.028e-05										High		3.05564					High		2.56801		High		1.49836		0
	AFEHSVHR	4	1	1	Q05927		982.485	0	0.0005053		High		2.39813		High		1.52334		High		1.84071										High		1.8015	0
	LEQTSEDSSK	3	1	1	Q05927		1123.51	0	0.002316		High		1.2328						High		1.28557										High		1.52391	0
	FRECNMGNLICDAMINNNLR	1	1	1	Q05927	C4(Carbamidomethyl); C11(Carbamidomethyl); M14(Oxidation)	2471.11	0.001	0.01962																					High		1.21561		1
	ECNMGNLICDAMINNNLR	2	1	1	Q05927	C2(Carbamidomethyl); M4(Oxidation); C9(Carbamidomethyl)	2167.94	0.009	0.1921																					High		0.0908327		0
Q75WB5	5-oxoprolinase OS=Bos taurus GN=OPLAH PE=1 SV=1 - [OPLA_BOVIN]	1.71	1	1	1	1		0			0	1.71	1	1		0				0				0				0				0				0				0				0				0
	Sequence	# PSMs	# Proteins	# Protein Groups	Protein Group Accessions	Modifications	MH+ [Da]	q-Value	PEP	A2	G2	XCorr A2	XCorr G2	B2	H2	XCorr B2	XCorr H2	C2	I2	XCorr C2	XCorr I2	D2	J2	XCorr D2	XCorr J2	E2	K2	XCorr E2	XCorr K2	F2	L2	XCorr F2	XCorr L2	# Missed Cleavages
	GSILDPSPDAAVVGGNVLTSQR	1	1	1	Q75WB5		2153.12	0.006	0.2452					High		0.526013																		0
P31081	60 kDa heat shock protein, mitochondrial OS=Bos taurus GN=HSPD1 PE=1 SV=2 - [CH60_BOVIN]	21.99	1	10	10	38		0				0				0				0				0				0			18.4588	16.58	8	10	13.4031	18.32	8	10	2.51353	7.68	3	4	4.97194	12.39	5	6	1.62932	2.79	2
	Sequence	# PSMs	# Proteins	# Protein Groups	Protein Group Accessions	Modifications	MH+ [Da]	q-Value	PEP	A2	G2	XCorr A2	XCorr G2	B2	H2	XCorr B2	XCorr H2	C2	I2	XCorr C2	XCorr I2	D2	J2	XCorr D2	XCorr J2	E2	K2	XCorr E2	XCorr K2	F2	L2	XCorr F2	XCorr L2	# Missed Cleavages
	VGGTSDVEVNEK	1	1	1	P31081		1233.59	0	6.738e-07		High		3.76419																					0
	LVQDVANNTNEEAGDGTTTATVLAR	6	1	1	P31081		2560.25	0	1.704e-08		High		3.67981		High		3.29995		High		2.51353		High		3.31538						High		3.41876	0
	VGLQVVAVK	1	1	1	P31081		912.588	0	1.173e-05		High		2.58249																					0
	VTDALNATR	2	1	1	P31081		960.515	0	0.002388		High		2.46788		High		2.52225																	0
	NAGVEGSLIVEK	5	1	1	P31081		1215.66	0	0.001738		High		2.35541		High		2.57793		High		1.498		High		1.46096						High		2.37406	0
	GYISPYFINTSK	3	1	1	P31081		1389.7	0	0.001145		High		1.97922		High		2.10751														High		1.47259	0
	TGIEIIK	10	1	1	P31081	N-Term(Acetyl)	815.488	0	0.01233		High		1.62979		High		1.5599		High		1.17485		High		1.65656		High		1.62932		High		1.59322	0
	LSDGVAVLK	4	1	1	P31081		901.535	0	0.0001514		High		1.07754		High		1.05032						High		1.44591		High		0.741962					0
	ISSVQSIVPALEIANAHR	3	1	1	P31081		1905.06	0	4.734e-06						High		1.29102						High		1.78007						High		1.62277	0
	TLNDELEIIEGMK	1	1	1	P31081		1504.76	0	0.01304						High		1.13445																	0
	TGIEIIK	2	1	1	P31081		773.476	0.001	0.04268		High		1.07041		High		1.21679																	0
Q95140	60S acidic ribosomal protein P0 OS=Bos taurus GN=RPLP0 PE=2 SV=3 - [RLA0_BOVIN]	41.82	1	9	9	29		0			0	6.6	2	2	0	12.89	3	3		0				0				0			10.9844	25.79	5	6	5.63649	31.45	6	7	0	6.92	1	1	6.31731	23.9	4	5	0	16.98	2
	Sequence	# PSMs	# Proteins	# Protein Groups	Protein Group Accessions	Modifications	MH+ [Da]	q-Value	PEP	A2	G2	XCorr A2	XCorr G2	B2	H2	XCorr B2	XCorr H2	C2	I2	XCorr C2	XCorr I2	D2	J2	XCorr D2	XCorr J2	E2	K2	XCorr E2	XCorr K2	F2	L2	XCorr F2	XCorr L2	# Missed Cleavages
	GHLENNPALEK	1	1	1	Q95140		1221.62	0	0.05699					High		1.58109																		0
	IIQLLDDYPK	3	1	1	Q95140		1217.68	0	7.067e-08					High		1.395		High		1.41825			High		2.10397									0
	AGAIAPCEVTVPAQNTGLGPEK	10	1	1	Q95140	C7(Carbamidomethyl)	2180.11	0	0.0002523		High		2.60696		High		1.11131	High	High	1.66026	1.15735		High		2.26412		High		0.913896		High		1.2368	0
	GNVGFVFTK	3	1	1	Q95140		968.522	0	0.0004637		High		2.41128		High		1.37225	High		1.22218														0
	AFLADPSAFVAAAPVAAAPAAAPAATTAAPAK	4	1	1	Q95140		2849.53	0	0.0001994		High		2.34762		High		1.61314						High		1.10012		High		1.20967					0
	CFIVGADNVGSK	2	1	1	Q95140	C1(Carbamidomethyl)	1266.61	0	1.191e-06		High		1.88713										High		1.94922									0
	EDLTEIR	4	1	1	Q95140		875.446	0	0.004168		High		1.73138		High		1.85512														High		1.47039	0
	GTIEILSDVQLIK	1	1	1	Q95140		1428.83	0	7.001e-05						High		2.07175																	0
	VLALSVETDYTFPLAEK	1	1	1	Q95140		1896	0	0.001109						High		1.59461																	0
Q56K14	60S acidic ribosomal protein P1 OS=Bos taurus GN=RPLP1 PE=3 SV=1 - [RLA1_BOVIN]	66.67	1	2	3	8					2.65092	14.04	1	1		0				0							2.91139	14.04	1	1	5.89938	51.75	2	2	5.55593	28.95	2	2	2.20632	14.04	1	1		0				0
	Sequence	# PSMs	# Proteins	# Protein Groups	Protein Group Accessions	Modifications	MH+ [Da]	q-Value	PEP	A2	G2	XCorr A2	XCorr G2	B2	H2	XCorr B2	XCorr H2	C2	I2	XCorr C2	XCorr I2	D2	J2	XCorr D2	XCorr J2	E2	K2	XCorr E2	XCorr K2	F2	L2	XCorr F2	XCorr L2	# Missed Cleavages
	AAGVNVEPFWPGLFAK	6	1	1	Q56K14		1702.9	0	9.858e-06		High		3.25509	High	High	2.65092	3.17362		High		2.20632									High	High	2.91139	2.41527	0
	ALANVNIGSLICNVGAGGPAPAAGAAPAGGPAPSTAAAPAEEK	1	1	1	Q56K14	C12(Carbamidomethyl)	3808.93	0	5.516e-05		High		2.64428																					0
	KEESEESDDDMGFGLFD	1	2	2	P42899;Q56K14		1949.77	0	0.005013						High		2.38231																	1
P42899	60S acidic ribosomal protein P2 OS=Bos taurus GN=RPLP2 PE=3 SV=1 - [RLA2_BOVIN]	92.17	1	6	7	47	0	45.22	2	2	0	45.22	2	2	0	13.91	1	1	0	53.04	3	3	0	28.7	1	1	1.77907	55.65	3	4	15.8693	66.09	4	7	18.054	92.17	6	10	0	28.7	1	1	9.70034	62.61	4	7	0	60	4
	Sequence	# PSMs	# Proteins	# Protein Groups	Protein Group Accessions	Modifications	MH+ [Da]	q-Value	PEP	A2	G2	XCorr A2	XCorr G2	B2	H2	XCorr B2	XCorr H2	C2	I2	XCorr C2	XCorr I2	D2	J2	XCorr D2	XCorr J2	E2	K2	XCorr E2	XCorr K2	F2	L2	XCorr F2	XCorr L2	# Missed Cleavages
	YVASYLLAALGGNSSPSAK	12	1	1	P42899		1868.98	0	3.3e-16	High	High	1.07995	2.84123	High	High	1.21261	4.11331						High		4.13047					High	High	1.77907	2.60922	0
	LASVPAGGAVAVSAAPGSAAPAAGSAPAAAEEK	13	1	1	P42899		2774.44	0	1.067e-05	High	High	0.538642	3.47086	High	High	0.786489	3.78103		High		1.97275	High	High	1.30561	3.49866	High	High	1.46376	1.89774	High	High	0.714287	1.94942	0
	ILDSVGIEADDDRLNK	4	1	1	P42899		1772.9	0	2.128e-08		High		3.55017					High		1.549		High		1.53828			High		1.9589					1
	NIEDVIAQGIGK	9	1	1	P42899		1256.68	0	0.0001823						High		2.655					High	High	1.02939	2.07121		High		1.08086	High	High	0.919617	2.62649	0
	VISELHGK	7	1	1	P42899		882.503	0	0.00136		High		1.7264		High		0.995078						High		0.997696		High		1.06296		High		0.852427	0
	KILDSVGIEADDDRLNK	1	1	1	P42899		1900.99	0	0.003064						High		2.87026																	2
	KEESEESDDDMGFGLFD	1	2	2	P42899;Q56K14		1949.77	0	0.005013						High		2.38231																	1
Q5E9E6	60S ribosomal protein L10a OS=Bos taurus GN=RPL10A PE=2 SV=3 - [RL10A_BOVIN]	11.06	1	2	2	4		0				0				0				0				0				0			0	7.37	1	1	0	3.69	1	1		0			0	7.37	1	1		0
	Sequence	# PSMs	# Proteins	# Protein Groups	Protein Group Accessions	Modifications	MH+ [Da]	q-Value	PEP	A2	G2	XCorr A2	XCorr G2	B2	H2	XCorr B2	XCorr H2	C2	I2	XCorr C2	XCorr I2	D2	J2	XCorr D2	XCorr J2	E2	K2	XCorr E2	XCorr K2	F2	L2	XCorr F2	XCorr L2	# Missed Cleavages
	FSVCVLGDQQHCDEAK	3	1	1	Q5E9E6	C4(Carbamidomethyl); C12(Carbamidomethyl)	1892.84	0	0.001177		High		1.97174										High		0.768498						High		1.17402	0
	DTLYEAVR	1	1	1	Q5E9E6		966.488	0.003	0.1161						High		0.952016																	0
Q2TBW8	60S ribosomal protein L10-like OS=Bos taurus GN=RPL10L PE=2 SV=1 - [RL10L_BOVIN]	9.81	2	2	2	4		0				0				0				0				0				0			0	5.61	1	1	1.81752	4.21	1	1		0			0	4.21	1	1		0
	Sequence	# PSMs	# Proteins	# Protein Groups	Protein Group Accessions	Modifications	MH+ [Da]	q-Value	PEP	A2	G2	XCorr A2	XCorr G2	B2	H2	XCorr B2	XCorr H2	C2	I2	XCorr C2	XCorr I2	D2	J2	XCorr D2	XCorr J2	E2	K2	XCorr E2	XCorr K2	F2	L2	XCorr F2	XCorr L2	# Missed Cleavages
	MLSCAGADR	3	2	1	Q2TBW8	C4(Carbamidomethyl)	980.426	0	0.004386						High		1.81752						High		1.06343						High		1.32118	0
	GAFGKPQGTVAR	1	2	1	Q2TBW8		1188.65	0.003	0.03959		High		1.6144																					0
Q3T087	60S ribosomal protein L11 OS=Bos taurus GN=RPL11 PE=2 SV=3 - [RL11_BOVIN]	12.36	1	2	2	7		0				0				0				0				0				0			1.99807	12.36	2	2	2.65709	12.36	2	2		0			0	7.87	1	1	0	4.49	1
	Sequence	# PSMs	# Proteins	# Protein Groups	Protein Group Accessions	Modifications	MH+ [Da]	q-Value	PEP	A2	G2	XCorr A2	XCorr G2	B2	H2	XCorr B2	XCorr H2	C2	I2	XCorr C2	XCorr I2	D2	J2	XCorr D2	XCorr J2	E2	K2	XCorr E2	XCorr K2	F2	L2	XCorr F2	XCorr L2	# Missed Cleavages
	VLEQLTGQTPVFSK	3	1	1	Q3T087		1546.85	0	5.967e-05		High		1.99807		High		2.65709						High		1.12257									0
	IAVHCTVR	4	1	1	Q3T087	C5(Carbamidomethyl)	955.514	0	0.008498		High		1.14734		High		1.47863										High		0.909863		High		1.26343	0
P61284	60S ribosomal protein L12 OS=Bos taurus GN=RPL12 PE=2 SV=1 - [RL12_BOVIN]	27.88	1	3	3	18	0	9.7	1	1	1.72451	9.7	1	1	0	9.7	1	1		0				0			0	9.7	1	1	5.66028	18.79	2	2	3.26496	18.79	2	3	0	9.7	1	1	1.77654	27.88	3	3	1.68072	18.79	2
	Sequence	# PSMs	# Proteins	# Protein Groups	Protein Group Accessions	Modifications	MH+ [Da]	q-Value	PEP	A2	G2	XCorr A2	XCorr G2	B2	H2	XCorr B2	XCorr H2	C2	I2	XCorr C2	XCorr I2	D2	J2	XCorr D2	XCorr J2	E2	K2	XCorr E2	XCorr K2	F2	L2	XCorr F2	XCorr L2	# Missed Cleavages
	EILGTAQSVGCNVDGR	10	1	1	P61284	C11(Carbamidomethyl)	1675.81	0	1.469e-06	High	High	0.584029	3.15633	High	High	1.72451	3.26496	High	High	1.04343	1.05269		High		1.19476		High		1.68072	High	High	1.32837	1.73036	0
	HSGNITFDEIVNIAR	7	1	1	P61284		1685.86	0	0.0004378		High		2.50396		High		0.857317						High		0.641711		High		1.60836		High		2.55396	0
	CTGGEVGATSALAPK	1	1	1	P61284	C1(Carbamidomethyl)	1418.7	0	0.0001281														High		1.77654									0
Q56JZ1	60S ribosomal protein L13 OS=Bos taurus GN=RPL13 PE=2 SV=3 - [RL13_BOVIN]	13.74	1	3	3	5	0	3.79	1	1		0			0	3.79	1	1		0				0				0				0			3.88157	9.95	2	2		0			0	4.74	1	1		0
	Sequence	# PSMs	# Proteins	# Protein Groups	Protein Group Accessions	Modifications	MH+ [Da]	q-Value	PEP	A2	G2	XCorr A2	XCorr G2	B2	H2	XCorr B2	XCorr H2	C2	I2	XCorr C2	XCorr I2	D2	J2	XCorr D2	XCorr J2	E2	K2	XCorr E2	XCorr K2	F2	L2	XCorr F2	XCorr L2	# Missed Cleavages
	CTESLQANVQR	1	1	1	Q56JZ1	C1(Carbamidomethyl)	1305.62	0	3.316e-05						High		2.2628																	0
	VATWFNQPAR	2	1	1	Q56JZ1		1189.61	0	0.01372						High		1.61876						High		0.78996									0
	GFSLEELR	2	1	1	Q56JZ1		950.494	0.001	0.02294	High		0.676558						High		0.63607														0
Q3SZ90	60S ribosomal protein L13a OS=Bos taurus GN=RPL13A PE=2 SV=3 - [RL13A_BOVIN]	5.42	1	1	1	1		0				0				0				0				0				0				0			1.61564	5.42	1	1		0				0				0
	Sequence	# PSMs	# Proteins	# Protein Groups	Protein Group Accessions	Modifications	MH+ [Da]	q-Value	PEP	A2	G2	XCorr A2	XCorr G2	B2	H2	XCorr B2	XCorr H2	C2	I2	XCorr C2	XCorr I2	D2	J2	XCorr D2	XCorr J2	E2	K2	XCorr E2	XCorr K2	F2	L2	XCorr F2	XCorr L2	# Missed Cleavages
	YQAVTATLEEK	1	1	1	Q3SZ90		1252.63	0	0.01561						High		1.61564																	0
Q3T0U2	60S ribosomal protein L14 OS=Bos taurus GN=RPL14 PE=2 SV=3 - [RL14_BOVIN]	15.89	1	3	3	4		0				0				0				0			0	4.67	1	1		0			3.19535	11.21	2	2	0	5.61	1	1		0				0				0
	Sequence	# PSMs	# Proteins	# Protein Groups	Protein Group Accessions	Modifications	MH+ [Da]	q-Value	PEP	A2	G2	XCorr A2	XCorr G2	B2	H2	XCorr B2	XCorr H2	C2	I2	XCorr C2	XCorr I2	D2	J2	XCorr D2	XCorr J2	E2	K2	XCorr E2	XCorr K2	F2	L2	XCorr F2	XCorr L2	# Missed Cleavages
	LVAIVDVIDQNR	1	1	1	Q3T0U2		1354.77	0	4.981e-07		High		3.19535																					0
	VAYVSFGPHAGK	2	1	1	Q3T0U2		1232.64	0.001	0.04649		High		1.27794		High		1.15012																	0
	CMQLTDFILK	1	1	1	Q3T0U2	C1(Carbamidomethyl)	1268.64	0.009	0.1841																	High		0.60119						0
Q5EAD6	60S ribosomal protein L15 OS=Bos taurus GN=RPL15 PE=2 SV=3 - [RL15_BOVIN]	4.41	1	1	1	1		0				0				0				0				0				0				0				0				0			1.65052	4.41	1	1		0
	Sequence	# PSMs	# Proteins	# Protein Groups	Protein Group Accessions	Modifications	MH+ [Da]	q-Value	PEP	A2	G2	XCorr A2	XCorr G2	B2	H2	XCorr B2	XCorr H2	C2	I2	XCorr C2	XCorr I2	D2	J2	XCorr D2	XCorr J2	E2	K2	XCorr E2	XCorr K2	F2	L2	XCorr F2	XCorr L2	# Missed Cleavages
	SLQSVAEER	1	1	1	Q5EAD6		1018.52	0	0.0006886														High		1.65052									0
Q5E973	60S ribosomal protein L18 OS=Bos taurus GN=RPL18 PE=2 SV=3 - [RL18_BOVIN]	12.77	1	2	2	5		0				0			0	6.91	1	1	0	6.91	1	1		0			0	6.91	1	1		0			4.82561	12.77	2	2		0				0				0
	Sequence	# PSMs	# Proteins	# Protein Groups	Protein Group Accessions	Modifications	MH+ [Da]	q-Value	PEP	A2	G2	XCorr A2	XCorr G2	B2	H2	XCorr B2	XCorr H2	C2	I2	XCorr C2	XCorr I2	D2	J2	XCorr D2	XCorr J2	E2	K2	XCorr E2	XCorr K2	F2	L2	XCorr F2	XCorr L2	# Missed Cleavages
	TAVVVGTITDDVR	4	1	1	Q5E973		1345.73	0	0.0006551						High		2.39503	High		1.14246		High		1.33741						High		1.10268		0
	GCGTVLLSGPR	1	1	1	Q5E973	C2(Carbamidomethyl)	1116.58	0	0.001215						High		2.43058																	0
Q3T0W9	60S ribosomal protein L19 OS=Bos taurus GN=RPL19 PE=2 SV=1 - [RL19_BOVIN]	9.69	1	2	2	2	2.21786	5.1	1	1		0				0				0				0				0				0			0	4.59	1	1		0				0				0
	Sequence	# PSMs	# Proteins	# Protein Groups	Protein Group Accessions	Modifications	MH+ [Da]	q-Value	PEP	A2	G2	XCorr A2	XCorr G2	B2	H2	XCorr B2	XCorr H2	C2	I2	XCorr C2	XCorr I2	D2	J2	XCorr D2	XCorr J2	E2	K2	XCorr E2	XCorr K2	F2	L2	XCorr F2	XCorr L2	# Missed Cleavages
	LLADQAEAR	1	1	1	Q3T0W9		986.526	0.001	0.03178						High		1.20466																	0
	LQAKKEEIIK	1	1	1	Q3T0W9		1199.74	0.007	0.1457	High		2.21786																						2
Q3T057	60S ribosomal protein L23 OS=Bos taurus GN=RPL23 PE=2 SV=2 - [RL23_BOVIN]	14.29	1	1	1	1		0				0				0				0				0				0				0			0	14.29	1	1		0				0				0
	Sequence	# PSMs	# Proteins	# Protein Groups	Protein Group Accessions	Modifications	MH+ [Da]	q-Value	PEP	A2	G2	XCorr A2	XCorr G2	B2	H2	XCorr B2	XCorr H2	C2	I2	XCorr C2	XCorr I2	D2	J2	XCorr D2	XCorr J2	E2	K2	XCorr E2	XCorr K2	F2	L2	XCorr F2	XCorr L2	# Missed Cleavages
	ISLGLPVGAVINCADNTGAK	1	1	1	Q3T057	C13(Carbamidomethyl)	1970.04	0	0.01519						High		1.31622																	0
Q862I1	60S ribosomal protein L24 OS=Bos taurus GN=RPL24 PE=2 SV=2 - [RL24_BOVIN]	13.38	1	2	2	3		0				0				0				0				0				0			0	5.1	1	1	1.72512	13.38	2	2		0				0				0
	Sequence	# PSMs	# Proteins	# Protein Groups	Protein Group Accessions	Modifications	MH+ [Da]	q-Value	PEP	A2	G2	XCorr A2	XCorr G2	B2	H2	XCorr B2	XCorr H2	C2	I2	XCorr C2	XCorr I2	D2	J2	XCorr D2	XCorr J2	E2	K2	XCorr E2	XCorr K2	F2	L2	XCorr F2	XCorr L2	# Missed Cleavages
	VFQFLNAK	2	1	1	Q862I1		966.54	0	0.003423		High		1.40047		High		1.33924																	0
	AITGASLADIMAK	1	1	1	Q862I1		1261.68	0	4.646e-05						High		1.72512																	0
P61257	60S ribosomal protein L26 OS=Bos taurus GN=RPL26 PE=2 SV=1 - [RL26_BOVIN]	5.52	1	1	1	1		0				0				0				0				0				0				0			0	5.52	1	1		0				0				0
	Sequence	# PSMs	# Proteins	# Protein Groups	Protein Group Accessions	Modifications	MH+ [Da]	q-Value	PEP	A2	G2	XCorr A2	XCorr G2	B2	H2	XCorr B2	XCorr H2	C2	I2	XCorr C2	XCorr I2	D2	J2	XCorr D2	XCorr J2	E2	K2	XCorr E2	XCorr K2	F2	L2	XCorr F2	XCorr L2	# Missed Cleavages
	IMSSPLSK	1	1	1	P61257		862.473	0.004	0.1293						High		0.820579																	0
P61356	60S ribosomal protein L27 OS=Bos taurus GN=RPL27 PE=2 SV=2 - [RL27_BOVIN]	6.62	1	1	1	1		0				0				0				0				0				0				0			0	6.62	1	1		0				0				0
	Sequence	# PSMs	# Proteins	# Protein Groups	Protein Group Accessions	Modifications	MH+ [Da]	q-Value	PEP	A2	G2	XCorr A2	XCorr G2	B2	H2	XCorr B2	XCorr H2	C2	I2	XCorr C2	XCorr I2	D2	J2	XCorr D2	XCorr J2	E2	K2	XCorr E2	XCorr K2	F2	L2	XCorr F2	XCorr L2	# Missed Cleavages
	YSVDIPLDK	1	1	1	P61356		1049.55	0.004	0.1356						High		1.09168																	0
Q56K03	60S ribosomal protein L27a OS=Bos taurus GN=RPL27A PE=2 SV=3 - [RL27A_BOVIN]	6.76	1	1	1	1		0				0			0	6.76	1	1		0				0				0				0				0				0				0				0
	Sequence	# PSMs	# Proteins	# Protein Groups	Protein Group Accessions	Modifications	MH+ [Da]	q-Value	PEP	A2	G2	XCorr A2	XCorr G2	B2	H2	XCorr B2	XCorr H2	C2	I2	XCorr C2	XCorr I2	D2	J2	XCorr D2	XCorr J2	E2	K2	XCorr E2	XCorr K2	F2	L2	XCorr F2	XCorr L2	# Missed Cleavages
	LWTLVSEQTR	1	1	1	Q56K03		1232.66	0.004	0.174									High		0.844171														0
P39872	60S ribosomal protein L3 OS=Bos taurus GN=RPL3 PE=2 SV=2 - [RL3_BOVIN]	4.47	3	2	2	2		0				0				0				0				0				0			0	1.74	1	1	0	2.73	1	1		0				0				0
	Sequence	# PSMs	# Proteins	# Protein Groups	Protein Group Accessions	Modifications	MH+ [Da]	q-Value	PEP	A2	G2	XCorr A2	XCorr G2	B2	H2	XCorr B2	XCorr H2	C2	I2	XCorr C2	XCorr I2	D2	J2	XCorr D2	XCorr J2	E2	K2	XCorr E2	XCorr K2	F2	L2	XCorr F2	XCorr L2	# Missed Cleavages
	FQTVEEK	1	2	1	P39872		880.44	0.001	0.007747		High		1.5303																					0
	VACIGAWHPAR	1	2	1	P39872	C3(Carbamidomethyl)	1237.63	0.002	0.1078						High		1.01601																	0
Q3T0D5	60S ribosomal protein L30 OS=Bos taurus GN=RPL30 PE=3 SV=3 - [RL30_BOVIN]	40.87	1	3	3	4		0				0				0				0				0				0			4.91929	24.35	2	2	5.82916	26.96	2	2		0				0				0
	Sequence	# PSMs	# Proteins	# Protein Groups	Protein Group Accessions	Modifications	MH+ [Da]	q-Value	PEP	A2	G2	XCorr A2	XCorr G2	B2	H2	XCorr B2	XCorr H2	C2	I2	XCorr C2	XCorr I2	D2	J2	XCorr D2	XCorr J2	E2	K2	XCorr E2	XCorr K2	F2	L2	XCorr F2	XCorr L2	# Missed Cleavages
	VCTLAIIDPGDSDIIR	1	1	1	Q3T0D5	C2(Carbamidomethyl)	1757.9	0	5.896e-06		High		2.81904																					0
	LVILANNCPALR	2	1	1	Q3T0D5	C8(Carbamidomethyl)	1353.77	0	0.0002052		High		2.10024		High		2.43961																	0
	TGVHHYSGNNIELGTACGK	1	1	1	Q3T0D5	C17(Carbamidomethyl)	2014.93	0	0.0001356						High		3.38955																	0
Q56JX3	60S ribosomal protein L31 OS=Bos taurus GN=RPL31 PE=2 SV=1 - [RL31_BOVIN]	11.2	1	1	1	3		0				0				0				0				0			0	11.2	1	1		0			2.13641	11.2	1	1		0				0				0
	Sequence	# PSMs	# Proteins	# Protein Groups	Protein Group Accessions	Modifications	MH+ [Da]	q-Value	PEP	A2	G2	XCorr A2	XCorr G2	B2	H2	XCorr B2	XCorr H2	C2	I2	XCorr C2	XCorr I2	D2	J2	XCorr D2	XCorr J2	E2	K2	XCorr E2	XCorr K2	F2	L2	XCorr F2	XCorr L2	# Missed Cleavages
	LYTLVTYVPVTTFK	3	1	1	Q56JX3		1644.93	0	0.001612						High		2.13641													High	High	0.58842	1.43639	0
Q3SZQ6	60S ribosomal protein L32 OS=Bos taurus GN=RPL32 PE=2 SV=3 - [RL32_BOVIN]	17.04	1	2	2	3		0				0				0				0				0				0			0	9.63	1	1	0	7.41	1	1		0				0				0
	Sequence	# PSMs	# Proteins	# Protein Groups	Protein Group Accessions	Modifications	MH+ [Da]	q-Value	PEP	A2	G2	XCorr A2	XCorr G2	B2	H2	XCorr B2	XCorr H2	C2	I2	XCorr C2	XCorr I2	D2	J2	XCorr D2	XCorr J2	E2	K2	XCorr E2	XCorr K2	F2	L2	XCorr F2	XCorr L2	# Missed Cleavages
	SYCAEIAHNVSSK	1	1	1	Q3SZQ6	C3(Carbamidomethyl)	1465.68	0	0.002221		High		1.26512																					0
	ELEVLLMCNK	2	1	1	Q3SZQ6	C8(Carbamidomethyl)	1248.63	0.002	0.1193						High		0.771052														High		0.728357	0
Q3MHM7	60S ribosomal protein L35 OS=Bos taurus GN=RPL35 PE=2 SV=3 - [RL35_BOVIN]	8.13	1	1	1	2		0				0				0				0				0				0				0				0				0			2.13919	8.13	1	1		0
	Sequence	# PSMs	# Proteins	# Protein Groups	Protein Group Accessions	Modifications	MH+ [Da]	q-Value	PEP	A2	G2	XCorr A2	XCorr G2	B2	H2	XCorr B2	XCorr H2	C2	I2	XCorr C2	XCorr I2	D2	J2	XCorr D2	XCorr J2	E2	K2	XCorr E2	XCorr K2	F2	L2	XCorr F2	XCorr L2	# Missed Cleavages
	VLTVINQTQK	2	1	1	Q3MHM7		1143.67	0	0.0007619														High		2.13919						High		1.05788	0
Q3SZ59	60S ribosomal protein L36a OS=Bos taurus GN=RPL36A PE=3 SV=3 - [RL36A_BOVIN]	8.49	1	1	1	2		0				0			0	8.49	1	1	0	8.49	1	1		0				0				0				0				0				0				0
	Sequence	# PSMs	# Proteins	# Protein Groups	Protein Group Accessions	Modifications	MH+ [Da]	q-Value	PEP	A2	G2	XCorr A2	XCorr G2	B2	H2	XCorr B2	XCorr H2	C2	I2	XCorr C2	XCorr I2	D2	J2	XCorr D2	XCorr J2	E2	K2	XCorr E2	XCorr K2	F2	L2	XCorr F2	XCorr L2	# Missed Cleavages
	LECVEPNCR	2	1	1	Q3SZ59	C3(Carbamidomethyl); C8(Carbamidomethyl)	1176.51	0	0.05419									High		0.730704		High		1.14877										0
Q3MIC0	60S ribosomal protein L37a OS=Bos taurus GN=RPL37A PE=3 SV=3 - [RL37A_BOVIN]	19.57	1	1	1	2		0				0				0				0				0				0				0			0	19.57	1	1		0				0				0
	Sequence	# PSMs	# Proteins	# Protein Groups	Protein Group Accessions	Modifications	MH+ [Da]	q-Value	PEP	A2	G2	XCorr A2	XCorr G2	B2	H2	XCorr B2	XCorr H2	C2	I2	XCorr C2	XCorr I2	D2	J2	XCorr D2	XCorr J2	E2	K2	XCorr E2	XCorr K2	F2	L2	XCorr F2	XCorr L2	# Missed Cleavages
	TVAGGAWTYNTTSAVTVK	2	1	1	Q3MIC0		1826.93	0	0.03022						High		1.44946														High		1.328	0
Q32PB9	60S ribosomal protein L38 OS=Bos taurus GN=RPL38 PE=3 SV=4 - [RL38_BOVIN]	18.57	1	1	1	1		0				0				0				0								0				0			0	18.57	1	1		0				0				0
	Sequence	# PSMs	# Proteins	# Protein Groups	Protein Group Accessions	Modifications	MH+ [Da]	q-Value	PEP	A2	G2	XCorr A2	XCorr G2	B2	H2	XCorr B2	XCorr H2	C2	I2	XCorr C2	XCorr I2	D2	J2	XCorr D2	XCorr J2	E2	K2	XCorr E2	XCorr K2	F2	L2	XCorr F2	XCorr L2	# Missed Cleavages
	KIEEIKDFLLTAR	1	1	1	Q32PB9		1575.91	0.001	0.07444						High		1.40574																	2
Q58DW0	60S ribosomal protein L4 OS=Bos taurus GN=RPL4 PE=2 SV=3 - [RL4_BOVIN]	2.13	1	1	1	1		0				0				0			0	2.13	1	1		0				0				0				0				0				0				0
	Sequence	# PSMs	# Proteins	# Protein Groups	Protein Group Accessions	Modifications	MH+ [Da]	q-Value	PEP	A2	G2	XCorr A2	XCorr G2	B2	H2	XCorr B2	XCorr H2	C2	I2	XCorr C2	XCorr I2	D2	J2	XCorr D2	XCorr J2	E2	K2	XCorr E2	XCorr K2	F2	L2	XCorr F2	XCorr L2	# Missed Cleavages
	NVTLPAVFK	1	1	1	Q58DW0		988.581	0.001	0.1047													High		1.19711										0
Q58DW5	60S ribosomal protein L5 OS=Bos taurus GN=RPL5 PE=2 SV=3 - [RL5_BOVIN]	3.37	1	1	1	1		0				0				0				0				0				0				0			0	3.37	1	1		0				0				0
	Sequence	# PSMs	# Proteins	# Protein Groups	Protein Group Accessions	Modifications	MH+ [Da]	q-Value	PEP	A2	G2	XCorr A2	XCorr G2	B2	H2	XCorr B2	XCorr H2	C2	I2	XCorr C2	XCorr I2	D2	J2	XCorr D2	XCorr J2	E2	K2	XCorr E2	XCorr K2	F2	L2	XCorr F2	XCorr L2	# Missed Cleavages
	DIICQIAYAR	1	1	1	Q58DW5	C4(Carbamidomethyl)	1222.63	0	0.0135						High		1.48165																	0
Q2TBQ5	60S ribosomal protein L7a OS=Bos taurus GN=RPL7A PE=2 SV=3 - [RL7A_BOVIN]	14.66	1	3	3	7		0			0	4.89	1	1		0				0				0			0	4.89	1	1		0			4.35956	14.66	3	3		0			0	4.14	1	1		0
	Sequence	# PSMs	# Proteins	# Protein Groups	Protein Group Accessions	Modifications	MH+ [Da]	q-Value	PEP	A2	G2	XCorr A2	XCorr G2	B2	H2	XCorr B2	XCorr H2	C2	I2	XCorr C2	XCorr I2	D2	J2	XCorr D2	XCorr J2	E2	K2	XCorr E2	XCorr K2	F2	L2	XCorr F2	XCorr L2	# Missed Cleavages
	AGVNTVTTLVENK	3	1	1	Q2TBQ5		1345.73	0	0.003099					High	High	0.374333	1.9466													High		0.966216		0
	TCTTVAFTQVNSEDK	1	1	1	Q2TBQ5	C2(Carbamidomethyl)	1700.77	0	4.428e-05						High		2.41296																	0
	NFGIGQDIQPK	3	1	1	Q2TBQ5		1216.63	0.001	0.07657						High		1.10678						High		0.999474						High		0.973694	0
Q3T0S6	60S ribosomal protein L8 OS=Bos taurus GN=RPL8 PE=2 SV=3 - [RL8_BOVIN]	6.23	1	1	1	3		0				0				0				0				0			0	6.23	1	1		0			0	6.23	1	1		0				0				0
	Sequence	# PSMs	# Proteins	# Protein Groups	Protein Group Accessions	Modifications	MH+ [Da]	q-Value	PEP	A2	G2	XCorr A2	XCorr G2	B2	H2	XCorr B2	XCorr H2	C2	I2	XCorr C2	XCorr I2	D2	J2	XCorr D2	XCorr J2	E2	K2	XCorr E2	XCorr K2	F2	L2	XCorr F2	XCorr L2	# Missed Cleavages
	ASGNYATVISHNPETK	3	1	1	Q3T0S6		1688.82	0	0.0009858						High		1.91317													High	High	1.40901	2.01239	0
Q3SYR7	60S ribosomal protein L9 OS=Bos taurus GN=RPL9 PE=2 SV=1 - [RL9_BOVIN]	5.21	1	1	1	2		0				0				0				0				0				0				0			0	5.21	1	1		0				0				0
	Sequence	# PSMs	# Proteins	# Protein Groups	Protein Group Accessions	Modifications	MH+ [Da]	q-Value	PEP	A2	G2	XCorr A2	XCorr G2	B2	H2	XCorr B2	XCorr H2	C2	I2	XCorr C2	XCorr I2	D2	J2	XCorr D2	XCorr J2	E2	K2	XCorr E2	XCorr K2	F2	L2	XCorr F2	XCorr L2	# Missed Cleavages
	FLDGIYVSEK	2	1	1	Q3SYR7		1170.6	0.001	0.04976						High		0.988627														High		0.976262	0
P26285	6-phosphofructo-2-kinase/fructose-2,6-bisphosphatase 2 OS=Bos taurus GN=PFKFB2 PE=1 SV=2 - [F262_BOVIN]	4.33	1	2	2	2		0				0				0				0				0				0			0	2.45	1	1		0				0				0				0
	Sequence	# PSMs	# Proteins	# Protein Groups	Protein Group Accessions	Modifications	MH+ [Da]	q-Value	PEP	A2	G2	XCorr A2	XCorr G2	B2	H2	XCorr B2	XCorr H2	C2	I2	XCorr C2	XCorr I2	D2	J2	XCorr D2	XCorr J2	E2	K2	XCorr E2	XCorr K2	F2	L2	XCorr F2	XCorr L2	# Missed Cleavages
	YPGGESYQDLVQR	1	1	1	P26285		1511.71	0	1.427e-05		High		0.97478																					0
	IGGDSGLSVR	1	1	1	P26285		960.511	0.001	0.08748																						High		1.25946	0
Q2TBQ8	6-phosphogluconolactonase OS=Bos taurus GN=PGLS PE=2 SV=1 - [6PGL_BOVIN]	30.62	1	6	6	13		0				0				0				0				0				0			5.32519	12.4	2	2	2.35155	21.32	4	4	0	9.3	2	2	0	6.2	1	1	0	3.49	1
	Sequence	# PSMs	# Proteins	# Protein Groups	Protein Group Accessions	Modifications	MH+ [Da]	q-Value	PEP	A2	G2	XCorr A2	XCorr G2	B2	H2	XCorr B2	XCorr H2	C2	I2	XCorr C2	XCorr I2	D2	J2	XCorr D2	XCorr J2	E2	K2	XCorr E2	XCorr K2	F2	L2	XCorr F2	XCorr L2	# Missed Cleavages
	ELPAAAAPAGPASLAR	3	1	1	Q2TBQ8		1462.8	0	1.344e-06		High		2.74686		High		2.35155														High		1.53896	0
	FTLGLSGGSLVSMLAR	3	1	1	Q2TBQ8		1608.88	0	1.145e-07		High		2.57833						High		0.543792		High		1.15427									0
	IVAPISDSPKPPPQR	1	1	1	Q2TBQ8		1601.9	0	0.003192						High		1.90747																	0
	WTLGFCDER	3	1	1	Q2TBQ8	C6(Carbamidomethyl)	1183.52	0	0.009995						High		1.25535										High		0.801054		High		1.06361	0
	LVPFEHAESTYGLYR	2	1	1	Q2TBQ8		1781.88	0	0.01227						High		0.682658														High		0.769233	0
	LLTVPFEK	1	1	1	Q2TBQ8		946.561	0	0.04527										High		0.907385													0
Q0VCX2	78 kDa glucose-regulated protein OS=Bos taurus GN=HSPA5 PE=2 SV=1 - [GRP78_BOVIN]	53.13	2	28	30	269	34.505	27.48	16	21	31.4676	32.06	16	19	22.1409	28.09	16	20	50.0501	36.49	21	28	18.2601	26.11	13	15	32.1817	25.5	15	19	59.1844	44.27	23	30	69.0868	48.55	25	34	31.962	30.99	15	20	50.5031	36.34	18	24	28.9532	27.48	14
	Sequence	# PSMs	# Proteins	# Protein Groups	Protein Group Accessions	Modifications	MH+ [Da]	q-Value	PEP	A2	G2	XCorr A2	XCorr G2	B2	H2	XCorr B2	XCorr H2	C2	I2	XCorr C2	XCorr I2	D2	J2	XCorr D2	XCorr J2	E2	K2	XCorr E2	XCorr K2	F2	L2	XCorr F2	XCorr L2	# Missed Cleavages
	TKPYIQVDVGGGQTK	12	1	1	Q0VCX2		1590.85	0	1.5e-07	High	High	3.24328	2.19294	High		2.86691		High		1.19741		High	High	3.02512	2.23499	High	High	1.68082	1.26956	High	High	1.53865	2.87152	0
	VTHAVVTVPAYFNDAQR	27	1	1	Q0VCX2		1887.97	0	1.173e-05	High	High	3.18958	4.11728	High	High	3.4923	3.84641	High	High	3.87691	3.33742	High	High	3.4158	3.91654	High	High	2.96345	3.52571	High	High	3.62637	4.11306	0
	ELEEIVQPIISK	7	1	1	Q0VCX2		1397.79	0	8.316e-07	High	High	2.83055	3.59392		High		3.42279						High		3.42778		High		2.89956	High		3.06485		0
	VYEGERPLTK	14	1	1	Q0VCX2		1191.64	0	6.278e-06	High	High	2.66289	2.16329	High	High	1.52142	2.05827	High	High	0.906308	0.968894	High		2.59104		High	High	1.69282	1.61567		High		1.20602	0
	VEIIANDQGNR	12	12	3	Q0VCX2;P19120;E5D621		1228.63	0	1.63e-08	High	High	2.53834	2.39339	High	High	2.66633	2.75188	High	High	2.60799	2.0214	High		1.97573		High	High	2.5441	2.85127	High	High	2.62391	2.24923	0
	TFAPEEISAMVLTK	8	1	1	Q0VCX2		1536.8	0	3.628e-10	High	High	2.13947	1.84909		High		1.81884		High		2.04266	High	High	2.11981	2.56611	High		1.87138			High		2.23519	0
	NELESYAYSLK	11	1	1	Q0VCX2		1316.64	0	0.0001944	High	High	2.13921	2.34093	High	High	1.76919	2.36872	High	High	1.8253	2.09543	High	High	2.23404	2.19425		High		2.19309	High	High	2.36798	2.75724	0
	ETAEAYLGK	9	1	1	Q0VCX2		981.491	0	0.007225	High		2.12496		High	High	1.91134	2.13334	High		1.8924		High		2.2892		High	High	1.50848	1.71425	High	High	2.09245	1.87582	0
	SQIFSTASDNQPTVTIK	21	1	1	Q0VCX2		1836.93	0	7.975e-06	High	High	2.03453	2.29418	High	High	2.90046	3.04404	High	High	1.10182	1.50772	High	High	3.35859	1.81684	High	High	2.73142	2.23837		High		1.82388	0
	TWNDPSVQQDIK	18	1	1	Q0VCX2		1430.69	0	9.96e-05	High	High	1.93186	2.78423	High	High	2.24651	2.35253	High	High	2.11779	1.83976	High	High	3.10092	1.94478	High		1.53015		High	High	1.97465	1.11318	0
	ITPSYVAFTPEGER	9	1	1	Q0VCX2		1566.77	0	3.132e-08	High	High	1.9022	2.46778	High		2.13956			High		2.40705	High	High	1.94582	2.70854	High		2.46124		High	High	1.93951	2.47301	0
	KSDIDEIVLVGGSTR	19	1	1	Q0VCX2		1588.85	0	3.344e-08	High	High	1.75198	4.08813	High	High	1.74873	4.47327	High	High	1.7504	2.62453	High	High	2.28656	2.7111	High	High	2.31484	2.22016	High	High	2.15574	2.64909	1
	VLEDSDLK	7	1	1	Q0VCX2		918.479	0	0.001235	High	High	1.69943	1.41319		High		0.94848	High	High	1.11019	1.6283	High		1.52111			High		1.39737					0
	DAGTIAGLNVMR	9	1	1	Q0VCX2		1217.63	0	1.216e-07	High		1.47212		High	High	2.88222	3.08193	High		1.39123		High	High	1.38874	3.12465	High		1.47706		High	High	1.52497	1.73821	0
	KTKPYIQVDVGGGQTK	4	1	1	Q0VCX2		1718.94	0	0.001008	High		1.47132			High		3.23591					High		2.77984						High		2.69036		1
	MKETAEAYLGK	7	1	1	Q0VCX2		1240.62	0	2.569e-05	High	High	1.14842	2.45577		High		1.67338	High		1.42667		High	High	1.74113	0.999491									1
	SDIDEIVLVGGSTR	5	1	1	Q0VCX2		1460.76	0	0.00017		High		2.90246	High		3.20714		High		2.08683		High		3.29592						High		2.79539		0
	NQLTSNPENTVFDAK	8	1	1	Q0VCX2		1677.8	0	6.601e-08		High		4.01499	High	High	3.17067	3.4865	High	High	3.22703	3.03645		High		3.38583					High	High	3.08548	2.86085	0
	IEIESFYEGEDFSETLTR	10	1	1	Q0VCX2		2165	0	2.091e-14		High		2.7682	High	High	2.21492	2.77506	High	High	1.88108	1.80977	High	High	2.82771	2.72867	High	High	1.48257	2.93583		High		2.39427	0
	IINEPTAAAIAYGLDK	6	4	2	Q0VCX2;P19120		1659.9	0	5.677e-09		High		4.2487	High	High	0.495293	3.15627		High		2.53737		High		0.786197						High		2.13351	0
	DNHLLGTFDLTGIPPAPR	5	1	1	Q0VCX2		1934.01	0	0.004744					High	High	0.23636	1.25099					High		1.82704										0
	AKFEELNMDLFR	10	1	1	Q0VCX2		1512.75	0	8.937e-06		High		1.72844		High		2.79934	High		0.733712		High	High	2.06498	1.70402		High		1.66023		High		1.34067	1
	IEWLESHQDADIEDFK	11	1	1	Q0VCX2		1974.91	0	0.000195		High		1.34275		High		2.22602		High		2.93643	High	High	3.47116	2.87993		High		1.63708	High	High	2.02319	2.39537	0
	VMEHFIK	4	1	1	Q0VCX2		903.478	0	0.02886		High		1.27432									High		2.13685		High		0.96776		High		1.11495		0
	ITITNDQNR	7	1	1	Q0VCX2		1074.55	0	0.0001052		High		2.37618		High		2.24167		High		1.88042		High		2.31449		High		2.36091					0
	LYGSAGPPPTSEEEAADKDEL	2	1	1	Q0VCX2		2176	0	0.007375		High		1.08821		High		1.28564																	1
	KKELEEIVQPIISK	3	1	1	Q0VCX2		1653.98	0	0.0004208						High		1.33267						High		2.78203						High		2.25829	2
	GVPQIEVTFEIDVNGILR	1	1	1	Q0VCX2		1999.08	0	0.02896						High		0.739588																	0
	DAGTIAGLNVMR	1	1	1	Q0VCX2	M11(Oxidation)	1233.62	0.001	0.01116																					High		1.46141		0
	ALSSQHQAR	1	1	1	Q0VCX2		997.521	0.001	0.02545		High		1.15259																					0
	FAEEDKK	1	1	1	Q0VCX2		866.424	0.001	0.07065						High		1.22852																	1
P79331	A disintegrin and metalloproteinase with thrombospondin motifs 2 OS=Bos taurus GN=ADAMTS2 PE=1 SV=1 - [ATS2_BOVIN]	1.33	1	1	1	1		0				0				0				0				0			0	1.33	1	1		0				0				0				0				0
	Sequence	# PSMs	# Proteins	# Protein Groups	Protein Group Accessions	Modifications	MH+ [Da]	q-Value	PEP	A2	G2	XCorr A2	XCorr G2	B2	H2	XCorr B2	XCorr H2	C2	I2	XCorr C2	XCorr I2	D2	J2	XCorr D2	XCorr J2	E2	K2	XCorr E2	XCorr K2	F2	L2	XCorr F2	XCorr L2	# Missed Cleavages
	TKKGPPLDGTMCAPGK	1	1	1	P79331	C12(Carbamidomethyl)	1657.84	0.008	0.1779																					High		0.884793		2
Q9TTS3	Acetyl-CoA carboxylase 1 OS=Bos taurus GN=ACACA PE=2 SV=1 - [ACACA_BOVIN]	0.77	1	1	1	1		0				0			0	0.77	1	1		0				0				0				0				0				0				0				0
	Sequence	# PSMs	# Proteins	# Protein Groups	Protein Group Accessions	Modifications	MH+ [Da]	q-Value	PEP	A2	G2	XCorr A2	XCorr G2	B2	H2	XCorr B2	XCorr H2	C2	I2	XCorr C2	XCorr I2	D2	J2	XCorr D2	XCorr J2	E2	K2	XCorr E2	XCorr K2	F2	L2	XCorr F2	XCorr L2	# Missed Cleavages
	IHNANPELTDGQIQAMLR	1	1	1	Q9TTS3		2021.02	0.001	0.02851									High		0.492167														0
P51122	Acidic leucine-rich nuclear phosphoprotein 32 family member A OS=Bos taurus GN=ANP32A PE=1 SV=2 - [AN32A_BOVIN]	30.92	1	4	10	25		0				0				0				0				0				0			6.58459	20.48	4	4	7.57572	24.1	8	10	5.57252	16.06	3	3	6.10435	14.06	3	3	0	3.21	1
	Sequence	# PSMs	# Proteins	# Protein Groups	Protein Group Accessions	Modifications	MH+ [Da]	q-Value	PEP	A2	G2	XCorr A2	XCorr G2	B2	H2	XCorr B2	XCorr H2	C2	I2	XCorr C2	XCorr I2	D2	J2	XCorr D2	XCorr J2	E2	K2	XCorr E2	XCorr K2	F2	L2	XCorr F2	XCorr L2	# Missed Cleavages
	SLDLFNCEVTNLNDYR	4	2	2	Q3SZC6;P51122	C7(Carbamidomethyl)	1972.92	0	1.116e-05		High		2.71124						High		3.16744		High		1.82714						High		2.37838	0
	KLELSDNR	1	2	2	Q3SZC6;P51122		974.526	0	0.001327		High		1.99187																					1
	ISGGLEVLAEK	6	1	1	P51122		1115.63	0	0.0007839		High		1.88149		High		2.11924		High		2.40507		High		2.13123						High		1.93177	0
	LLPQLTYLDGYDR	2	2	2	Q3SZC6;P51122		1566.82	0	0.001108						High		2.09994		High		1.11515													0
	LELSDNR	1	2	2	Q3SZC6;P51122		846.431	0	0.02736						High		1.58569																	0
	ELVLDNCR	4	1	1	P51122	C7(Carbamidomethyl)	1018.5	0	0.001538						High		1.31076						High		2.14598		High		1.16442		High		1.3827	0
	IKDLSTIEPLK	2	2	2	P51122;Q3SZC6		1256.75	0	0.01631						High		1.04949																	1
	DLSTIEPLKK	1	2	2	P51122;Q3SZC6		1143.66	0.001	0.03658						High		1.69749																	1
	MDMDKR	2	1	1	P51122	N-Term(Acetyl)	837.358	0.004	0.1405						High		1.65905														High		1.56655	1
	LLPQLTYLDGYDRDDK	2	1	1	P51122		1924.96	0.007	0.1706		High		1.13127		High		0.502051																	1
Q3SZC6	Acidic leucine-rich nuclear phosphoprotein 32 family member B OS=Bos taurus GN=ANP32B PE=2 SV=1 - [AN32B_BOVIN]	26.05	1	2	8	15		0				0				0				0				0				0			6.55082	13.41	3	3	7.77935	19.54	6	7	3.16744	11.11	2	2	1.82714	10.34	2	2		0
	Sequence	# PSMs	# Proteins	# Protein Groups	Protein Group Accessions	Modifications	MH+ [Da]	q-Value	PEP	A2	G2	XCorr A2	XCorr G2	B2	H2	XCorr B2	XCorr H2	C2	I2	XCorr C2	XCorr I2	D2	J2	XCorr D2	XCorr J2	E2	K2	XCorr E2	XCorr K2	F2	L2	XCorr F2	XCorr L2	# Missed Cleavages
	SLDLFNCEVTNLNDYR	4	2	2	Q3SZC6;P51122	C7(Carbamidomethyl)	1972.92	0	1.116e-05		High		2.71124						High		3.16744		High		1.82714						High		2.37838	0
	KLELSDNR	1	2	2	Q3SZC6;P51122		974.526	0	0.001327		High		1.99187																					1
	ICGGLDMLAEK	3	1	1	Q3SZC6	C2(Carbamidomethyl)	1206.59	0	0.00241		High		1.84772		High		2.04866						High		1.19806									0
	LLPQLTYLDGYDR	2	2	2	Q3SZC6;P51122		1566.82	0	0.001108						High		2.09994		High		1.11515													0
	LELSDNR	1	2	2	Q3SZC6;P51122		846.431	0	0.02736						High		1.58569																	0
	LKDISTLEPLK	2	2	2	P51122;Q3SZC6		1256.75	0	0.01631						High		1.04949																	1
	DISTLEPLKK	1	2	2	P51122;Q3SZC6		1143.66	0.001	0.03658						High		1.69749																	1
	ELVLDNCK	1	1	1	Q3SZC6	C7(Carbamidomethyl)	990.496	0.002	0.09579						High		1.93326																	0
Q95M17	Acidic mammalian chitinase OS=Bos taurus GN=CHIA PE=1 SV=1 - [CHIA_BOVIN]	21.19	1	7	7	11		0			0	5.72	2	2		0				0			1.69595	2.97	1	1		0			2.14197	3.81	1	1	6.73602	18.22	6	6	1.65313	2.97	1	1		0				0
	Sequence	# PSMs	# Proteins	# Protein Groups	Protein Group Accessions	Modifications	MH+ [Da]	q-Value	PEP	A2	G2	XCorr A2	XCorr G2	B2	H2	XCorr B2	XCorr H2	C2	I2	XCorr C2	XCorr I2	D2	J2	XCorr D2	XCorr J2	E2	K2	XCorr E2	XCorr K2	F2	L2	XCorr F2	XCorr L2	# Missed Cleavages
	GTEWVGYDNVNSFR	3	1	1	Q95M17		1643.75	0	4.018e-06					High		1.50527			High		1.65313					High		1.69595						0
	NAFWNCVNGITYK	2	1	1	Q95M17	C6(Carbamidomethyl)	1586.74	0	0.0003963					High	High	0.493001	2.20718																	0
	DGATEAWDDSQNVPYAYK	2	1	1	Q95M17		2029.87	0	4.068e-05		High		2.14197		High		2.70001																	0
	ADGLYPVADNR	1	1	1	Q95M17		1190.58	0	0.02636						High		1.82883																	0
	ILLAIGGWNFGTAPFTAMVATPENR	1	1	1	Q95M17		2647.36	0	0.001368						High		1.23417																	0
	HLFTVLVQETR	1	1	1	Q95M17		1342.75	0	0.02352						High		1.02844																	0
	FPLINTLK	1	1	1	Q95M17		945.576	0.001	0.07074						High		0.984208																	0
P20004	Aconitate hydratase, mitochondrial OS=Bos taurus GN=ACO2 PE=1 SV=4 - [ACON_BOVIN]	1.92	1	1	1	1		0				0				0				0				0				0				0				0				0				0			0	1.92	1
	Sequence	# PSMs	# Proteins	# Protein Groups	Protein Group Accessions	Modifications	MH+ [Da]	q-Value	PEP	A2	G2	XCorr A2	XCorr G2	B2	H2	XCorr B2	XCorr H2	C2	I2	XCorr C2	XCorr I2	D2	J2	XCorr D2	XCorr J2	E2	K2	XCorr E2	XCorr K2	F2	L2	XCorr F2	XCorr L2	# Missed Cleavages
	NAVTQEFGPVPDTAR	1	1	1	P20004		1601.79	0	1.369e-05																		High		1.50639					0
P60712	Actin, cytoplasmic 1 OS=Bos taurus GN=ACTB PE=1 SV=1 - [ACTB_BOVIN]	73.87	5	3	26	762	26.9041	36.53	12	16	30.91	44.27	13	20	23.2589	47.47	14	22	42.4632	53.6	15	22	10.8265	32	10	11	38.7453	58.4	14	23	400.708	67.2	23	158	379.441	73.87	26	165	193.532	66.67	21	82	186.406	66.13	20	75	171.075	66.67	22
	Sequence	# PSMs	# Proteins	# Protein Groups	Protein Group Accessions	Modifications	MH+ [Da]	q-Value	PEP	A2	G2	XCorr A2	XCorr G2	B2	H2	XCorr B2	XCorr H2	C2	I2	XCorr C2	XCorr I2	D2	J2	XCorr D2	XCorr J2	E2	K2	XCorr E2	XCorr K2	F2	L2	XCorr F2	XCorr L2	# Missed Cleavages
	KDLYANTVLSGGTTMYPGIADR	26	3	2	P60712;A1XSX3		2343.17	0	3.21e-09	High	High	3.19745	6.53643	High	High	3.99531	5.29325	High	High	1.06928	4.33434	High	High	1.6754	5.80685	High	High	1.98361	5.39239	High	High	3.60759	5.48003	1
	VAPEEHPVLLTEAPLNPK	62	4	1	P60712		1954.06	0	1.111e-15	High	High	3.15042	5.29198	High	High	1.96405	6.08485	High	High	2.77639	5.75159	High	High	2.76415	6.30342	High	High	1.50449	4.89689	High	High	3.17463	6.04602	0
	SYELPDGQVITIGNER	51	8	3	P60712;A1XSX3;Q5E9B5		1790.89	0	1.746e-10	High	High	3.08561	3.5967	High	High	3.03829	3.17869	High	High	2.5932	3.33193	High	High	3.00992	3.72517	High	High	2.3463	3.6884	High	High	3.7582	3.67172	0
	QEYDESGPSIVHR	33	3	2	P60712;A1XSX3		1516.7	0	6.172e-07	High	High	2.7201	4.17536	High	High	2.5485	3.87179	High	High	2.97001	3.16249	High	High	2.65421	2.87545	High	High	2.92065	3.97473	High	High	2.93896	3.79277	0
	HQGVMVGMGQK	31	10	3	P60712;A1XSX3;Q5E9B5		1171.57	0	5.229e-05	High	High	2.71133	3.81083	High	High	2.18141	4.19261	High	High	1.88062	4.04766	High	High	3.79535	3.48625	High	High	1.60872	4.10396	High	High	2.81178	3.75447	0
	EITALAPSTMK	27	7	3	P60712;A1XSX3;Q5E9B5		1161.62	0	0.000841	High	High	2.2193	2.2918	High	High	2.08453	2.69661	High	High	2.33124	2.64577	High	High	2.51855	2.57109		High		2.37084	High	High	2.30272	2.58513	0
	GYSFTTTAER	34	4	2	P60712;A1XSX3		1132.53	0	1.806e-06	High	High	2.18825	2.48873	High	High	2.39138	2.45681	High	High	2.33672	2.52889	High	High	2.27486	2.22911	High	High	2.35075	2.58248	High	High	2.30944	2.37556	0
	AGFAGDDAPR	14	9	3	P60712;A1XSX3;Q5E9B5		976.448	0	0.005701	High	High	2.01599	2.06483		High		2.19752	High	High	2.256	2.8168	High	High	2.29094	2.23562		High		2.52176		High		2.23149	0
	IIAPPER	14	7	3	P60712;A1XSX3;Q5E9B5		795.472	0	0.00158	High	High	1.72976	1.99302	High	High	1.91962	1.8463	High	High	1.90802	1.92493	High	High	1.99286	2.04266		High		2.1074	High	High	1.969	2.06463	0
	DLTDYLMK	20	8	3	P60712;A1XSX3;Q5E9B5		998.487	0	0.01013	High	High	1.62157	1.79884	High	High	1.65339	1.85662	High	High	1.71392	2.02219	High	High	1.82675	1.99778	High	High	1.6001	1.96188	High	High	1.58997	2.0125	0
	IWHHTFYNELR	52	5	1	P60712		1515.75	0	7.793e-05	High	High	1.30902	3.2718	High	High	1.97678	2.85601	High	High	1.99111	3.15062	High	High	1.67184	2.94256	High	High	1.48716	2.94502	High	High	1.4028	2.60967	0
	DLYANTVLSGGTTMYPGIADR	43	3	2	P60712;A1XSX3		2215.07	0	7.901e-10	High	High	0.986737	5.95953	High	High	2.19713	5.95171	High	High	1.2168	5.81965	High	High	2.18053	5.96394	High	High	1.3799	5.7883		High		4.7165	0
	DLTDYLMK	14	8	3	P60712;A1XSX3;Q5E9B5	M7(Oxidation)	1014.48	0	0.04082	High	High	0.740911	1.4888		High		1.49104	High	High	1.00111	1.47636		High		1.41516		High		1.34049	High	High	1.45096	1.53833	0
	AVFPSIVGRPR	26	8	2	P60712;Q5E9B5		1198.7	0	5.242e-06		High		2.34025	High	High	2.45843	2.28502	High	High	1.97269	2.58979	High	High	2.19732	2.66295	High	High	1.44942	2.80603	High	High	2.28718	2.54543	0
	CPEALFQPSFLGMESCGIHETTFNSIMK	21	4	2	P60712;A1XSX3	C1(Carbamidomethyl); C16(Carbamidomethyl)	3231.47	0	1.248e-22		High		6.31675	High	High	1.24847	6.62394		High		6.5878		High		7.13374		High		6.21375	High	High	0.9246	6.25068	0
	HQGVMVGMGQK	35	10	3	P60712;A1XSX3;Q5E9B5	M5(Oxidation)	1187.57	0	2.431e-10		High		3.32648	High	High	0.921123	3.21591	High	High	0.450756	3.17335		High		3.06376	High	High	1.54798	3.52862		High		3.35896	0
	TTGIVMDSGDGVTHTVPIYEGYALPHAILR	31	3	1	P60712		3183.61	0	1.745e-07		High		4.42948		High		5.9496	High	High	0.910668	5.07564	High	High	1.62867	4.98342		High		4.39394	High	High	1.43615	6.13295	0
	LCYVALDFEQEMATAASSSSLEK	104	3	2	P60712;A1XSX3	C2(Carbamidomethyl)	2550.17	0	1.378e-09		High		6.03896		High		6.16479		High		5.01285	High	High	3.22477	6.05657		High		5.46443	High	High	3.4841	5.25173	0
	KDLYANTVLSGGTTMYPGIADR	9	3	2	P60712;A1XSX3	M15(Oxidation)	2359.16	0	1.201e-08		High		4.24641		High		3.37331		High		1.84298		High		2.90514					High	High	1.81339	2.34274	1
	FRCPEALFQPSFLGMESCGIHETTFNSIMK	5	4	2	P60712;A1XSX3	C3(Carbamidomethyl); C18(Carbamidomethyl)	3534.63	0	1.86e-11		High		5.84512		High		8.16707		High		5.94152										High		7.92076	1
	TTGIVMDSGDGVTHTVPIYEGYALPHAILR	2	3	1	P60712	M6(Oxidation)	3199.61	0	7.927e-08		High		4.50497																					0
	DLYANTVLSGGTTMYPGIADR	11	3	2	P60712;A1XSX3	M14(Oxidation)	2231.06	0	5.163e-09		High		4.15791		High		2.28678		High		2.59478		High		1.74878		High		3.07773		High		2.3727	0
	CPEALFQPSFLGMESCGIHETTFNSIMK	1	4	2	P60712;A1XSX3	C1(Carbamidomethyl); M13(Oxidation); C16(Carbamidomethyl); M27(Oxidation)	3263.45	0	1.461e-07		High		4.11656																					0
	LCYVALDFEQEMATAASSSSLEK	4	3	2	P60712;A1XSX3	C2(Carbamidomethyl); M12(Oxidation)	2566.17	0	5.618e-07		High		4.05631		High		1.92887																	0
	EKLCYVALDFEQEMATAASSSSLEK	8	3	2	P60712;A1XSX3	C4(Carbamidomethyl)	2807.31	0	6.023e-05		High		3.93263		High		4.63318										High		1.44661		High		3.89597	1
	DSYVGDEAQSKR	13	10	3	P60712;A1XSX3;Q5E9B5		1354.62	0	3.292e-08		High		3.36202		High		3.34352		High		3.13641		High		3.51783		High		2.6936		High		2.86199	1
	HQGVMVGMGQK	9	10	3	P60712;A1XSX3;Q5E9B5	M5(Oxidation); M8(Oxidation)	1203.56	0	3.955e-06		High		2.94333		High		2.46063		High		2.38282		High		2.79814		High		2.46946		High		2.4539	0
	CPEALFQPSFLGMESCGIHETTFNSIMK	3	4	2	P60712;A1XSX3	C1(Carbamidomethyl); C16(Carbamidomethyl); M27(Oxidation)	3247.45	0	6.99e-08		High		2.81323						High		1.81309													0
	CDVDIRK	4	4	2	P60712;A1XSX3	C1(Carbamidomethyl)	905.452	0	0.03093		High		2.25295		High		2.33917										High		2.2144		High		2.5419	1
	DSYVGDEAQSK	23	10	3	P60712;A1XSX3;Q5E9B5		1198.52	0	0.007428		High		2.23695		High		2.45433		High		2.75349		High		2.28059		High		2.40997		High		2.61209	0
	EITALAPSTMK	10	7	3	P60712;A1XSX3;Q5E9B5	M10(Oxidation)	1177.61	0	0.005128		High		2.12287		High		2.53473														High		0.84568	0
	IIAPPERK	6	7	3	P60712;A1XSX3;Q5E9B5		923.567	0	0.003183		High		2.05496		High		2.04376		High		1.94991		High		1.99825		High		1.02099		High		1.98781	1
	MQKEITALAPSTMK	2	7	3	P60712;A1XSX3;Q5E9B5		1548.81	0	0.0006063						High		2.19205														High		1.63206	1
	YPIEHGIVTNWDDMEK	1	3	2	P60712;A1XSX3		1946.9	0	0.0156						High		0.865388																	0
	CDVDIR	8	4	2	P60712;A1XSX3	C1(Carbamidomethyl)	777.356	0.001	0.04526		High		1.87982		High		2.08538		High		1.71718		High		2.11196		High		1.7277		High		1.67036	0
	TTGIVMDSGDGVTHTVPIYEGYALPHAILR	2	3	1	P60712	N-Term(Acetyl); M6(Oxidation)	3241.64	0.001	0.04216						High		1.50828																	0
	DLYANTVLSGGTTMYPGIADR	1	3	2	P60712;A1XSX3	N-Term(Acetyl); M14(Oxidation)	2273.09	0.004	0.07068		High		1.68126																					0
	LDLAGRDLTDYLMK	2	8	3	P60712;A1XSX3;Q5E9B5		1623.84	0.004	0.157						High		0.905789														High		0.870095	1
Q5E9B5	Actin, gamma-enteric smooth muscle OS=Bos taurus GN=ACTG2 PE=2 SV=1 - [ACTH_BOVIN]	39.36	3	4	16	387	13.3836	21.01	7	10	17.5738	21.28	7	12	15.1757	23.94	8	13	26.7272	23.94	8	12	7.67833	16.49	5	7	22.0007	21.28	7	12	150.136	33.51	12	74	132.985	32.71	14	79	84.928	27.39	11	43	81.4373	34.04	12	42	71.7345	27.39	11
	Sequence	# PSMs	# Proteins	# Protein Groups	Protein Group Accessions	Modifications	MH+ [Da]	q-Value	PEP	A2	G2	XCorr A2	XCorr G2	B2	H2	XCorr B2	XCorr H2	C2	I2	XCorr C2	XCorr I2	D2	J2	XCorr D2	XCorr J2	E2	K2	XCorr E2	XCorr K2	F2	L2	XCorr F2	XCorr L2	# Missed Cleavages
	SYELPDGQVITIGNER	51	8	3	P60712;A1XSX3;Q5E9B5		1790.89	0	1.746e-10	High	High	3.08561	3.5967	High	High	3.03829	3.17869	High	High	2.5932	3.33193	High	High	3.00992	3.72517	High	High	2.3463	3.6884	High	High	3.7582	3.67172	0
	HQGVMVGMGQK	31	10	3	P60712;A1XSX3;Q5E9B5		1171.57	0	5.229e-05	High	High	2.71133	3.81083	High	High	2.18141	4.19261	High	High	1.88062	4.04766	High	High	3.79535	3.48625	High	High	1.60872	4.10396	High	High	2.81178	3.75447	0
	EITALAPSTMK	27	7	3	P60712;A1XSX3;Q5E9B5		1161.62	0	0.000841	High	High	2.2193	2.2918	High	High	2.08453	2.69661	High	High	2.33124	2.64577	High	High	2.51855	2.57109		High		2.37084	High	High	2.30272	2.58513	0
	AGFAGDDAPR	14	9	3	P60712;A1XSX3;Q5E9B5		976.448	0	0.005701	High	High	2.01599	2.06483		High		2.19752	High	High	2.256	2.8168	High	High	2.29094	2.23562		High		2.52176		High		2.23149	0
	YPIEHGIITNWDDMEK	40	5	1	Q5E9B5		1960.91	0	2.001e-07	High	High	1.82625	4.39616	High	High	2.04088	3.86212	High	High	1.81732	4.08154	High	High	2.07374	4.1985	High	High	2.12321	3.34584	High	High	2.24697	3.70842	0
	IIAPPER	14	7	3	P60712;A1XSX3;Q5E9B5		795.472	0	0.00158	High	High	1.72976	1.99302	High	High	1.91962	1.8463	High	High	1.90802	1.92493	High	High	1.99286	2.04266		High		2.1074	High	High	1.969	2.06463	0
	DLTDYLMK	20	8	3	P60712;A1XSX3;Q5E9B5		998.487	0	0.01013	High	High	1.62157	1.79884	High	High	1.65339	1.85662	High	High	1.71392	2.02219	High	High	1.82675	1.99778	High	High	1.6001	1.96188	High	High	1.58997	2.0125	0
	DLTDYLMK	14	8	3	P60712;A1XSX3;Q5E9B5	M7(Oxidation)	1014.48	0	0.04082	High	High	0.740911	1.4888		High		1.49104	High	High	1.00111	1.47636		High		1.41516		High		1.34049	High	High	1.45096	1.53833	0
	AVFPSIVGRPR	26	8	2	P60712;Q5E9B5		1198.7	0	5.242e-06		High		2.34025	High	High	2.45843	2.28502	High	High	1.97269	2.58979	High	High	2.19732	2.66295	High	High	1.44942	2.80603	High	High	2.28718	2.54543	0
	HQGVMVGMGQK	35	10	3	P60712;A1XSX3;Q5E9B5	M5(Oxidation)	1187.57	0	2.431e-10		High		3.32648	High	High	0.921123	3.21591	High	High	0.450756	3.17335		High		3.06376	High	High	1.54798	3.52862		High		3.35896	0
	YPIEHGIITNWDDMEK	44	5	1	Q5E9B5	M14(Oxidation)	1976.9	0	0.0001202		High		2.85537		High		2.26575	High	High	1.09757	1.82916		High		2.06399					High	High	2.40808	1.76295	0
	DSYVGDEAQSKR	13	10	3	P60712;A1XSX3;Q5E9B5		1354.62	0	3.292e-08		High		3.36202		High		3.34352		High		3.13641		High		3.51783		High		2.6936		High		2.86199	1
	HQGVMVGMGQK	9	10	3	P60712;A1XSX3;Q5E9B5	M5(Oxidation); M8(Oxidation)	1203.56	0	3.955e-06		High		2.94333		High		2.46063		High		2.38282		High		2.79814		High		2.46946		High		2.4539	0
	LCYVALDFENEMATAASSSSLEK	4	4	1	Q5E9B5	C2(Carbamidomethyl); M12(Oxidation)	2552.17	0	4.692e-08		High		2.90952																					0
	DSYVGDEAQSK	23	10	3	P60712;A1XSX3;Q5E9B5		1198.52	0	0.007428		High		2.23695		High		2.45433		High		2.75349		High		2.28059		High		2.40997		High		2.61209	0
	EITALAPSTMK	10	7	3	P60712;A1XSX3;Q5E9B5	M10(Oxidation)	1177.61	0	0.005128		High		2.12287		High		2.53473														High		0.84568	0
	IIAPPERK	6	7	3	P60712;A1XSX3;Q5E9B5		923.567	0	0.003183		High		2.05496		High		2.04376		High		1.94991		High		1.99825		High		1.02099		High		1.98781	1
	MQKEITALAPSTMK	2	7	3	P60712;A1XSX3;Q5E9B5		1548.81	0	0.0006063						High		2.19205														High		1.63206	1
	IWHHSFYNELR	1	3	1	Q5E9B5	N-Term(Acetyl)	1543.74	0	0.009973						High		1.38717																	0
	EKLCYVALDFENEMATAASSSSLEK	1	4	1	Q5E9B5	C4(Carbamidomethyl); M14(Oxidation)	2809.32	0	0.00102														High		1.4109									1
	LDLAGRDLTDYLMK	2	8	3	P60712;A1XSX3;Q5E9B5		1623.84	0.004	0.157						High		0.905789														High		0.870095	1
A7MB62	Actin-related protein 2 OS=Bos taurus GN=ACTR2 PE=1 SV=1 - [ARP2_BOVIN]	41.12	1	15	15	73		0				0			0	3.05	1	1		0				0				0			23.1268	31.98	11	14	28.9901	36.04	12	15	12.2297	26.65	9	10	17.3584	24.87	8	8	16.8835	26.9	9
	Sequence	# PSMs	# Proteins	# Protein Groups	Protein Group Accessions	Modifications	MH+ [Da]	q-Value	PEP	A2	G2	XCorr A2	XCorr G2	B2	H2	XCorr B2	XCorr H2	C2	I2	XCorr C2	XCorr I2	D2	J2	XCorr D2	XCorr J2	E2	K2	XCorr E2	XCorr K2	F2	L2	XCorr F2	XCorr L2	# Missed Cleavages
	DLMVGDEASELR	7	1	1	A7MB62		1334.63	0	3.34e-07		High		2.95404		High		1.82198	High	High	0.873353	2.29972		High		1.97527		High		2.0107		High		2.00969	0
	GYAFNHSADFETVR	6	1	1	A7MB62		1613.74	0	6.337e-08		High		3.29733		High		2.32542						High		2.24926		High		1.72002		High		2.46106	0
	HLWDYTFGPEK	7	1	1	A7MB62		1392.66	0	3.189e-05		High		3.22078		High		3.76855		High		2.47271		High		3.0544		High		1.0926		High		1.19798	0
	ILLTEPPMNPTK	9	1	1	A7MB62		1353.75	0	3.758e-05		High		2.57351		High		2.40708		High		1.53959		High		2.17339		High		1.60037		High		1.81912	0
	LCYVGYNIEQEQK	5	1	1	A7MB62	C2(Carbamidomethyl)	1643.77	0	2.266e-07		High		2.13094		High		1.88162		High		1.39913		High		2.10052						High		1.34029	0
	RLDIAGR	5	1	1	A7MB62		800.473	0	0.008644		High		2.0444						High		1.93744		High		2.59878		High		2.28444		High		2.52563	1
	VGNIEIK	2	1	1	A7MB62		772.456	0	0.01762		High		1.81299		High		1.99092																	0
	HIVLSGGSTMYPGLPSR	9	1	1	A7MB62		1771.93	0	0.003959		High		1.77472		High		4.01853		High		0.900456		High		3.20675		High		2.36814		High		3.35317	0
	VVVCDNGTGFVK	5	1	1	A7MB62	C4(Carbamidomethyl)	1294.64	0	2.347e-06		High		1.70787						High		1.81384		High		1.29513		High		2.2697		High		1.73812	0
	ILLTEPPMNPTK	3	1	1	A7MB62	M8(Oxidation)	1369.73	0	0.005279		High		1.6102																					0
	SMLEVNYPMENGIVR	1	1	1	A7MB62	M2(Oxidation)	1767.84	0	0.002531		High		1.22152																					0
	SMLEVNYPMENGIVR	4	1	1	A7MB62		1751.85	0	1.981e-06						High		4.00445		High		2.07047						High		2.99451		High		3.10312	0
	HMVFLGGAVLADIMK	1	1	1	A7MB62		1601.85	0	0.01949						High		1.23383																	0
	LALETTVLVESYTLPDGR	2	1	1	A7MB62		1977.05	0	0.04118						High		0.496334														High		0.872308	0
	KVVVCDNGTGFVK	1	1	1	A7MB62	C5(Carbamidomethyl)	1422.74	0	0.02043																						High		2.43756	1
	EKLCYVGYNIEQEQK	1	1	1	A7MB62	C4(Carbamidomethyl)	1900.92	0.001	0.03536						High		1.45776																	1
	QLYLER	5	1	1	A7MB62		821.45	0.002	0.1039		High		1.43015		High		1.71714		High		1.63549						High		1.63568		High		1.45757	0
Q1JP79	Actin-related protein 2/3 complex subunit 1A OS=Bos taurus GN=ARPC1A PE=2 SV=1 - [ARC1A_BOVIN]	6.22	1	1	1	1		0				0				0				0				0				0			0	6.22	1	1		0				0				0				0
	Sequence	# PSMs	# Proteins	# Protein Groups	Protein Group Accessions	Modifications	MH+ [Da]	q-Value	PEP	A2	G2	XCorr A2	XCorr G2	B2	H2	XCorr B2	XCorr H2	C2	I2	XCorr C2	XCorr I2	D2	J2	XCorr D2	XCorr J2	E2	K2	XCorr E2	XCorr K2	F2	L2	XCorr F2	XCorr L2	# Missed Cleavages
	STVLSLDWHPNNVLLAAGSCDFK	1	1	1	Q1JP79	C20(Carbamidomethyl)	2544.26	0	0.004729		High		1.95873																					0
Q58CQ2	Actin-related protein 2/3 complex subunit 1B OS=Bos taurus GN=ARPC1B PE=1 SV=4 - [ARC1B_BOVIN]	32.53	1	11	11	45		0				0				0				0				0				0			5.98458	15.32	4	5	21.3493	29.84	10	14	5.36865	14.52	5	6	9.12835	21.77	6	7	0	10.48	3
	Sequence	# PSMs	# Proteins	# Protein Groups	Protein Group Accessions	Modifications	MH+ [Da]	q-Value	PEP	A2	G2	XCorr A2	XCorr G2	B2	H2	XCorr B2	XCorr H2	C2	I2	XCorr C2	XCorr I2	D2	J2	XCorr D2	XCorr J2	E2	K2	XCorr E2	XCorr K2	F2	L2	XCorr F2	XCorr L2	# Missed Cleavages
	EVEERPAPTPWGSK	5	1	1	Q58CQ2		1582.79	0	0.0001047		High		2.19121		High		2.81289														High		1.07959	0
	ASSEGSAAAGAGLDSLHK	5	1	1	Q58CQ2		1628.79	0	1.479e-07		High		1.85692		High		2.80509						High		3.26658						High		2.92342	0
	NAYVWTLK	4	1	1	Q58CQ2		994.537	0	0.0118		High		1.29604		High		2.04644		High		1.38932										High		0.711803	0
	TQIAICPNNHEVHIYEK	4	1	1	Q58CQ2	C6(Carbamidomethyl)	2066.01	0	0.01259		High		1.23714		High		1.77776						High		0.638868									0
	NSVSQISVLSGGK	5	1	1	Q58CQ2		1275.69	0	6.15e-05						High		3.84522		High		3.10894		High		3.43912		High		1.15566		High		2.56524	0
	VAWVSHDSTVCLADADKK	9	1	1	Q58CQ2	C11(Carbamidomethyl)	2001.97	0	0.003163						High		2.70182		High		2.29386		High		2.42265		High		1.20265		High		2.57638	1
	IFSAYIK	4	1	1	Q58CQ2		841.482	0	0.0003109						High		1.34288		High		1.11442		High		1.5949						High		1.51226	0
	VAWVSHDSTVCLADADK	2	1	1	Q58CQ2	C11(Carbamidomethyl)	1873.87	0	0.001275						High		1.23877														High		1.80704	0
	IVTCGTDR	4	1	1	Q58CQ2	C4(Carbamidomethyl)	921.446	0	0.003982						High		1.07882		High		0.969598		High		1.04701		High		0.814464					0
	WVQVHELK	2	1	1	Q58CQ2		1038.57	0	0.002365						High		0.948777														High		1.809	0
	TWKPTLVILR	1	1	1	Q58CQ2		1226.76	0	0.03166																						High		0.988178	0
Q3MHR7	Actin-related protein 2/3 complex subunit 2 OS=Bos taurus GN=ARPC2 PE=1 SV=1 - [ARPC2_BOVIN]	52.33	1	17	17	66		0				0				0				0				0				0			22.1321	37	9	13	15.5105	32.33	11	16	6.78059	16	5	6	11.0984	22	8	9	14.129	33.67	8
	Sequence	# PSMs	# Proteins	# Protein Groups	Protein Group Accessions	Modifications	MH+ [Da]	q-Value	PEP	A2	G2	XCorr A2	XCorr G2	B2	H2	XCorr B2	XCorr H2	C2	I2	XCorr C2	XCorr I2	D2	J2	XCorr D2	XCorr J2	E2	K2	XCorr E2	XCorr K2	F2	L2	XCorr F2	XCorr L2	# Missed Cleavages
	YFQFQEEGKEGENR	10	1	1	Q3MHR7		1760.79	0	1.002e-08		High		3.25415		High		2.51928		High		3.0483		High		2.66049		High		2.64404		High		2.36509	1
	DDETMYVESK	3	1	1	Q3MHR7		1216.5	0	0.000334		High		2.54091														High		2.3965		High		2.72092	0
	DNTINLIHTFR	7	1	1	Q3MHR7		1343.7	0	8.819e-05		High		2.43525		High		2.84782										High		1.49102		High		2.26406	0
	VYGSYLVNPESGYNVSLLYDLENLPASK	2	1	1	Q3MHR7		3104.55	0	3.172e-06		High		2.37127														High		2.29819					0
	NCFASVFEK	6	1	1	Q3MHR7	C2(Carbamidomethyl)	1101.51	0	6.036e-05		High		2.05469		High		1.8203						High		1.99703						High		2.0094	0
	VMVSISLK	6	1	1	Q3MHR7		876.523	0	0.0004145		High		2.01619		High		1.42574		High		1.35325		High		1.52579		High		1.95995		High		1.5756	0
	DSIVHQAGMLK	8	1	1	Q3MHR7		1198.63	0	4.106e-06		High		1.57103		High		1.44921		High		1.8771						High		2.90869					0
	EPPLELK	2	1	1	Q3MHR7		825.472	0	0.009234		High		1.34084														High		1.31767					0
	MILLEVNNR	3	1	1	Q3MHR7		1101.61	0	0.01128						High		2.12243		High		1.85519		High		2.12056									0
	ELQAHGADELLK	6	1	1	Q3MHR7		1323.69	0	2.125e-06						High		2.06127						High		2.2631		High		1.92159		High		1.47891	0
	YFQFQEEGK	3	1	1	Q3MHR7		1175.53	0	0.004467						High		2.05155						High		1.5519						High		1.89149	0
	VFMQEFK	2	1	1	Q3MHR7		928.46	0	0.02448						High		1.37078														High		1.22934	0
	HTNASAR	2	1	1	Q3MHR7		756.375	0.001	0.07458						High		1.36289														High		1.08218	0
	DYLHYHIK	1	1	1	Q3MHR7		1088.55	0.001	0.01036														High		1.18947									0
	IIEETLALK	1	1	1	Q3MHR7		1029.62	0.002	0.08427						High		0.898926																	0
	AVIHYR	3	1	1	Q3MHR7		758.431	0.002	0.04553										High		1.17775		High		1.17787						High		1.17432	0
	ELQAHGADELLKR	1	1	1	Q3MHR7		1479.8	0.007	0.1556		High		1.73923																					1
Q3T035	Actin-related protein 2/3 complex subunit 3 OS=Bos taurus GN=ARPC3 PE=1 SV=3 - [ARPC3_BOVIN]	27.53	1	5	5	27		0				0				0				0				0				0			3.71315	27.53	5	7	6.80991	23.6	4	7	1.94759	16.29	3	3	6.10662	23.6	4	4	2.13804	13.48	2
	Sequence	# PSMs	# Proteins	# Protein Groups	Protein Group Accessions	Modifications	MH+ [Da]	q-Value	PEP	A2	G2	XCorr A2	XCorr G2	B2	H2	XCorr B2	XCorr H2	C2	I2	XCorr C2	XCorr I2	D2	J2	XCorr D2	XCorr J2	E2	K2	XCorr E2	XCorr K2	F2	L2	XCorr F2	XCorr L2	# Missed Cleavages
	DTDIVDEAIYYFK	9	1	1	Q3T035		1591.75	0	3.072e-05		High		1.98492		High		2.51761						High		2.15974		High		1.59218		High		2.48905	0
	AYLQQLR	4	1	1	Q3T035		891.506	0	0.03377		High		1.72823						High		1.59578		High		1.62513						High		1.55472	0
	LIGNMALLPIR	5	1	1	Q3T035		1210.73	0	0.002777		High		1.58247		High		1.17807		High		1.18606		High		0.720363						High		1.47036	0
	VFDPQNDKPSK	7	1	1	Q3T035		1274.64	0	0.0004238		High		1.58185		High		2.63539		High		1.94759		High		2.32175		High		2.13804		High		1.70984	0
	WWTCFVK	2	1	1	Q3T035	C4(Carbamidomethyl)	1026.49	0.001	0.02578		High		1.03571		High		0.596358																	0
Q148J6	Actin-related protein 2/3 complex subunit 4 OS=Bos taurus GN=ARPC4 PE=1 SV=3 - [ARPC4_BOVIN]	39.29	1	6	6	29		0				0				0				0				0				0			5.16638	27.98	5	5	6.28602	34.52	5	6	5.76513	33.93	5	5	4.4214	17.86	3	3	4.58374	24.4	3
	Sequence	# PSMs	# Proteins	# Protein Groups	Protein Group Accessions	Modifications	MH+ [Da]	q-Value	PEP	A2	G2	XCorr A2	XCorr G2	B2	H2	XCorr B2	XCorr H2	C2	I2	XCorr C2	XCorr I2	D2	J2	XCorr D2	XCorr J2	E2	K2	XCorr E2	XCorr K2	F2	L2	XCorr F2	XCorr L2	# Missed Cleavages
	HNKPEVEVR	3	1	1	Q148J6		1107.59	0	1.616e-05		High		2.62896		High		1.77889														High		2.15583	0
	VLIEGSINSVR	6	1	1	Q148J6		1186.68	0	4.805e-06		High		2.53742		High		2.3976		High		2.03787		High		2.36736		High		2.44291		High		2.39931	0
	IVAEEFLK	3	1	1	Q148J6		948.54	0	0.001044		High		1.57823						High		1.18438										High		1.47255	0
	ELLLQPVTISR	8	1	1	Q148J6		1268.76	0	0.0007796		High		1.56309		High		2.10954		High		2.06239		High		2.05404		High		2.14083		High		2.15445	0
	AENFFILR	5	1	1	Q148J6		1009.55	0	0.002808		High		1.12881		High		0.847134		High		1.66487		High		1.35408						High		0.845622	0
	ATLQAALCLENFSSQVVER	4	1	1	Q148J6	C8(Carbamidomethyl)	2136.07	0	0.03401						High		0.388234		High		0.486835						High		0.427887		High		0.87024	0
Q3SYX9	Actin-related protein 2/3 complex subunit 5 OS=Bos taurus GN=ARPC5 PE=1 SV=3 - [ARPC5_BOVIN]	30.46	1	4	4	18		0				0				0				0				0				0			7.07508	20.53	2	3	12.99	25.83	3	5	6.77277	20.53	2	2	2.79075	20.53	2	2	6.06122	20.53	2
	Sequence	# PSMs	# Proteins	# Protein Groups	Protein Group Accessions	Modifications	MH+ [Da]	q-Value	PEP	A2	G2	XCorr A2	XCorr G2	B2	H2	XCorr B2	XCorr H2	C2	I2	XCorr C2	XCorr I2	D2	J2	XCorr D2	XCorr J2	E2	K2	XCorr E2	XCorr K2	F2	L2	XCorr F2	XCorr L2	# Missed Cleavages
	GFESPSDNSSAVLLQWHEK	9	1	1	Q3SYX9		2131	0	1.52e-05		High		3.58673		High		3.29553		High		3.63639		High		1.11337		High		3.4559		High		3.95043	0
	ALAAGGVGSIVR	6	1	1	Q3SYX9		1070.63	0	1.119e-06		High		3.48835		High		2.2523		High		3.13638		High		2.79075		High		2.60532		High		2.78041	0
	NGVDLLMK	2	1	1	Q3SYX9		889.481	0	0.02655						High		1.61403														High		1.39865	0
	AVQSLDK	1	1	1	Q3SYX9		760.42	0.004	0.1592																						High		0.777897	0
P61157	Actin-related protein 3 OS=Bos taurus GN=ACTR3 PE=1 SV=3 - [ARP3_BOVIN]	56.22	1	18	18	98	0	8.61	3	3		0				0			0	6.22	2	2		0			0	3.35	1	1	23.2209	45.93	13	20	27.1868	39.23	12	16	12.7946	33.01	12	13	17.8221	40.19	12	14	10.8247	28.23	10
	Sequence	# PSMs	# Proteins	# Protein Groups	Protein Group Accessions	Modifications	MH+ [Da]	q-Value	PEP	A2	G2	XCorr A2	XCorr G2	B2	H2	XCorr B2	XCorr H2	C2	I2	XCorr C2	XCorr I2	D2	J2	XCorr D2	XCorr J2	E2	K2	XCorr E2	XCorr K2	F2	L2	XCorr F2	XCorr L2	# Missed Cleavages
	NIVLSGGSTMFR	8	1	1	P61157		1281.66	0	0.0003608	High	High	1.01215	1.7792		High		1.7572		High		1.77353	High	High	1.27138	1.54112		High		1.44213		High		1.44697	0
	LPACVVDCGTGYTK	6	1	1	P61157	C4(Carbamidomethyl); C8(Carbamidomethyl)	1540.71	0	1.788e-08	High	High	0.981228	3.51489		High		3.19639					High		0.864668			High		2.29651	High		1.12667		0
	EFSIDVGYER	8	1	1	P61157		1214.57	0	8.207e-06	High		0.690819			High		1.86144		High		1.74593		High		1.67829		High		2.00196		High		1.82736	0
	AEPEDHYFLLTEPPLNTPENR	13	1	1	P61157		2482.19	0	5.291e-05		High		4.02549		High		4.32174		High		3.56108		High		3.50466		High		2.579		High		4.26866	0
	YAVWFGGSMLASTPEFYQVCHTK	4	1	1	P61157	C20(Carbamidomethyl)	2679.22	0	9.89e-07		High		3.89925		High		3.1852						High		2.8698						High		2.18162	0
	EFNKYDTDGSK	6	1	1	P61157		1303.58	0	1.929e-05		High		2.83027		High		2.14675		High		1.47243		High		1.84387						High		1.6977	1
	LGYAGNTEPQFIIPSCIAIK	5	1	1	P61157	C16(Carbamidomethyl)	2192.15	0	6.097e-06		High		2.26723		High		1.7934														High		1.10845	0
	QYTGINAISK	5	1	1	P61157		1094.58	0	0.0003864		High		2.12032						High		1.16668		High		2.0685		High		1.55682		High		1.83475	0
	LKPKPIDVQVITHHMQR	2	1	1	P61157		2040.15	0	5.339e-05		High		2.09961										High		1.94374									0
	DREVGIPPEQSLETAK	8	1	1	P61157		1768.9	0	0.00347		High		1.80698		High		2.30354		High		0.676536										High		1.46093	1
	HIPIAGR	6	1	1	P61157		763.457	0	0.004535		High		1.53605		High		1.64239		High		0.989399										High		0.947921	0
	FMEQVIFK	6	1	1	P61157		1041.54	0	0.003475		High		1.00636		High		0.870327		High		1.26444		High		1.2926		High		1.34801		High		1.58015	0
	GVDDLDFFIGDEAIEKPTYATK	3	1	1	P61157		2444.19	0	0.01277		High		0.984581										High		1.11104						High		1.0254	0
	YSYVCPDLVK	6	1	1	P61157	C5(Carbamidomethyl)	1243.6	0	0.006948						High		1.7011		High		1.06166		High		1.59055		High		1.75055		High		1.7569	0
	HGIVEDWDLMER	5	1	1	P61157		1499.69	0	0.0001471						High		1.52872		High		0.423123		High		1.2043		High		0.819466		High		1.42072	0
	KDYEEIGPSICR	3	1	1	P61157	C11(Carbamidomethyl)	1466.69	0	9.415e-10										High		2.36859		High		2.66847		High		1.50494					1
	KEFSIDVGYER	1	1	1	P61157		1342.67	0.001	0.01061		High		1.03753																					1
	HNPVFGVMS	3	1	1	P61157		987.471	0.004	0.1786										High		1.03907						High		1.37778		High		0.762528	0
A0A088F8E5	Acyl-CoA synthetase short-chain family member 2 OS=Bubalus bubalis GN=ACSS2 PE=2 SV=1 - [A0A088F8E5_BUBBU]	8.7	1	5	5	14	3.78567	6.28	3	3	1.89591	5.71	3	3	0	1.28	1	1	2.7694	3.28	2	2	0	4.42	2	2	4.26986	5.71	3	3		0				0				0				0				0
	Sequence	# PSMs	# Proteins	# Protein Groups	Protein Group Accessions	Modifications	MH+ [Da]	q-Value	PEP	A2	G2	XCorr A2	XCorr G2	B2	H2	XCorr B2	XCorr H2	C2	I2	XCorr C2	XCorr I2	D2	J2	XCorr D2	XCorr J2	E2	K2	XCorr E2	XCorr K2	F2	L2	XCorr F2	XCorr L2	# Missed Cleavages
	AVAEAAVVGHPHPVK	5	1	1	A0A088F8E5		1481.82	0	0.0005014	High		2.15758		High		1.71685						High		2.7694		High		1.55715		High		2.09509		0
	AELGTGDSPSQSPPIK	4	1	1	A0A088F8E5		1583.79	0	5.909e-07	High		1.62809		High		1.89591										High		1.42093		High		2.17477		0
	GATTNICYNVLDR	1	1	1	A0A088F8E5	C7(Carbamidomethyl)	1496.71	0	0.003269	High		1.15882																						0
	FYTAPTAIR	3	1	1	A0A088F8E5		1039.56	0.001	0.01898					High		1.39602		High		1.31925										High		1.29021		0
	EFWGDIAK	1	1	1	A0A088F8E5		965.473	0.004	0.1803													High		0.494826										0
A7MB45	Acyl-CoA synthetase short-chain family member 3, mitochondrial OS=Bos taurus GN=ACSS3 PE=2 SV=1 - [ACSS3_BOVIN]	2.33	1	1	1	1		0				0			0	2.33	1	1		0				0				0				0				0				0				0				0
	Sequence	# PSMs	# Proteins	# Protein Groups	Protein Group Accessions	Modifications	MH+ [Da]	q-Value	PEP	A2	G2	XCorr A2	XCorr G2	B2	H2	XCorr B2	XCorr H2	C2	I2	XCorr C2	XCorr I2	D2	J2	XCorr D2	XCorr J2	E2	K2	XCorr E2	XCorr K2	F2	L2	XCorr F2	XCorr L2	# Missed Cleavages
	EDSLKGHIPLALCVLK	1	1	1	A7MB45	N-Term(Acetyl); C13(Carbamidomethyl)	1835.01	0.002	0.1118									High		1.05402														1
A0A088F9H6	Acyl-CoA-binding protein OS=Bubalus bubalis GN=ACBP PE=2 SV=1 - [A0A088F9H6_BUBBU]	63.22	2	6	6	107	6.8618	63.22	6	13	0	60.92	5	6	2.56649	59.77	4	6	11.3463	60.92	5	10	6.84004	60.92	5	13	17.0955	60.92	5	13	4.82041	59.77	4	6	15.2448	60.92	5	11	6.97332	59.77	4	7	9.33685	62.07	5	8	5.44264	59.77	4
	Sequence	# PSMs	# Proteins	# Protein Groups	Protein Group Accessions	Modifications	MH+ [Da]	q-Value	PEP	A2	G2	XCorr A2	XCorr G2	B2	H2	XCorr B2	XCorr H2	C2	I2	XCorr C2	XCorr I2	D2	J2	XCorr D2	XCorr J2	E2	K2	XCorr E2	XCorr K2	F2	L2	XCorr F2	XCorr L2	# Missed Cleavages
	TKPADEEMLFIYSHYK	25	2	1	A0A088F9H6		1971.95	0	1.574e-05	High	High	3.22408	1.80365	High	High	1.2385	2.67818	High	High	2.56649	2.92847	High	High	2.48732	3.02283	High		1.75158		High	High	3.20833	3.31652	0
	QATVGDINTERPGMLDFK	21	2	1	A0A088F9H6		1991.98	0	6.146e-06	High	High	1.99794	2.29068	High	High	1.44524	2.84439		High		1.4894	High	High	2.59162	1.97215	High	High	2.06967	1.65631	High	High	2.38571	1.98378	0
	AYIDKVEELKK	8	2	1	A0A088F9H6		1335.75	0	6.32e-06	High		1.95334		High	High	1.85572	2.64757					High		2.18878		High		2.79944		High	High	2.61149	2.23597	2
	WDAWNELK	18	2	1	A0A088F9H6		1061.51	0	0.004023	High	High	1.82353	0.940397	High	High	1.47685	1.47441	High	High	1.06303	1.69995	High	High	2.31785	1.63781	High	High	1.43335	2.23914	High	High	1.68351	1.78736	0
	AYIDKVEELK	13	2	1	A0A088F9H6		1207.66	0	5.649e-06	High	High	1.35441	2.52972	High	High	1.2992	2.66465	High	High	1.20751	2.34489	High	High	1.76075	2.70405	High	High	1.97093	3.2035	High	High	3.11323	2.3982	1
	AKWDAWNELK	3	2	1	A0A088F9H6		1260.64	0	0.001773	High		0.941387											High		1.42291						High		1.99446	1
	TKPADEEMLFIYSHYK	4	2	1	A0A088F9H6	N-Term(Acetyl)	2013.96	0	0.001266	High		0.438023			High		0.597169									High		0.741668		High		0.493002		0
	QATVGDINTERPGMLDFK	8	2	1	A0A088F9H6	M14(Oxidation)	2007.97	0	0.009849						High		1.02923	High		0.757291		High		0.670568		High	High	1.77028	0.753739	High		1.38105		0
	TKPADEEMLFIYSHYK	7	2	1	A0A088F9H6	M8(Oxidation)	1987.95	0	0.0008342						High		2.08258		High		0.4917		High		1.4614	High	High	0.462995	1.21569	High	High	2.04178	0.814589	0
Q9BEA2	Acyl-coenzyme A synthetase ACSM1, mitochondrial OS=Bos taurus GN=ACSM1 PE=1 SV=2 - [ACSM1_BOVIN]	3.12	1	1	1	2		0				0				0				0				0				0				0			0	3.12	1	1		0			0	3.12	1	1		0
	Sequence	# PSMs	# Proteins	# Protein Groups	Protein Group Accessions	Modifications	MH+ [Da]	q-Value	PEP	A2	G2	XCorr A2	XCorr G2	B2	H2	XCorr B2	XCorr H2	C2	I2	XCorr C2	XCorr I2	D2	J2	XCorr D2	XCorr J2	E2	K2	XCorr E2	XCorr K2	F2	L2	XCorr F2	XCorr L2	# Missed Cleavages
	TLDPMAIFFTSGTTGFPK	2	1	1	Q9BEA2		1930.96	0.003	0.123						High		0.78227						High		0.496312									0
Q3MHR0	Acyl-protein thioesterase 1 OS=Bos taurus GN=LYPLA1 PE=2 SV=1 - [LYPA1_BOVIN]	41.3	1	6	6	18	0	4.78	1	1		0				0				0				0				0			4.20984	41.3	6	6	4.68723	37.83	5	5	1.71352	10.87	2	2	3.53661	10.87	2	2		0
	Sequence	# PSMs	# Proteins	# Protein Groups	Protein Group Accessions	Modifications	MH+ [Da]	q-Value	PEP	A2	G2	XCorr A2	XCorr G2	B2	H2	XCorr B2	XCorr H2	C2	I2	XCorr C2	XCorr I2	D2	J2	XCorr D2	XCorr J2	E2	K2	XCorr E2	XCorr K2	F2	L2	XCorr F2	XCorr L2	# Missed Cleavages
	TLVNPANVTFR	5	1	1	Q3MHR0		1231.69	0	0.007144	High	High	0.822405	1.75424		High		2.60605		High		1.46065		High		1.77608									0
	LAGVTALSCWLPLR	5	1	1	Q3MHR0	C9(Carbamidomethyl)	1556.86	0	1.573e-05		High		2.45559		High		2.08117		High		1.71352		High		1.76053						High		1.43457	0
	IILGGFSQGGALSLYTALTTQQK	3	1	1	Q3MHR0		2367.29	0	8.1e-05		High		1.43718		High		1.14128														High		0.985287	0
	DISILQCHGDLDPLVPLMFGSLTAEK	2	1	1	Q3MHR0	C7(Carbamidomethyl)	2869.44	0	0.02307		High		0.836498		High		1.0534																	0
	ASFPQGPIGGVNR	2	1	1	Q3MHR0		1299.68	0.001	0.01249		High		1.48334		High		0.951218																	0
	ALIDQEVK	1	1	1	Q3MHR0		915.515	0.001	0.008253		High		1.17068																					0
Q5E9Q4	Adaptin ear-binding coat-associated protein 2 OS=Bos taurus GN=NECAP2 PE=2 SV=1 - [NECP2_BOVIN]	5.26	1	1	1	1		0				0				0				0				0				0				0				0				0			0	5.26	1	1		0
	Sequence	# PSMs	# Proteins	# Protein Groups	Protein Group Accessions	Modifications	MH+ [Da]	q-Value	PEP	A2	G2	XCorr A2	XCorr G2	B2	H2	XCorr B2	XCorr H2	C2	I2	XCorr C2	XCorr I2	D2	J2	XCorr D2	XCorr J2	E2	K2	XCorr E2	XCorr K2	F2	L2	XCorr F2	XCorr L2	# Missed Cleavages
	AAEWQLDQPSWSGR	1	1	1	Q5E9Q4		1630.77	0	0.0004835														High		0.958187									0
Q56JW4	Adenine phosphoribosyltransferase OS=Bos taurus GN=APRT PE=2 SV=1 - [APT_BOVIN]	12.78	1	2	2	4	0	5.56	1	1		0				0				0				0				0			0	7.22	1	1		0			0	7.22	1	1	2.16681	5.56	1	1		0
	Sequence	# PSMs	# Proteins	# Protein Groups	Protein Group Accessions	Modifications	MH+ [Da]	q-Value	PEP	A2	G2	XCorr A2	XCorr G2	B2	H2	XCorr B2	XCorr H2	C2	I2	XCorr C2	XCorr I2	D2	J2	XCorr D2	XCorr J2	E2	K2	XCorr E2	XCorr K2	F2	L2	XCorr F2	XCorr L2	# Missed Cleavages
	IDYIAGLDSR	2	1	1	Q56JW4		1122.58	0	3.514e-07	High		1.52637											High		2.16681									0
	DISPVLKDPTSFR	2	1	1	Q56JW4		1474.79	0.005	0.1856		High		0.771459						High		0.629603													1
P56658	Adenosine deaminase OS=Bos taurus GN=ADA PE=1 SV=3 - [ADA_BOVIN]	8.26	1	2	2	2		0				0				0				0				0				0				0			1.83996	8.26	2	2		0				0				0
	Sequence	# PSMs	# Proteins	# Protein Groups	Protein Group Accessions	Modifications	MH+ [Da]	q-Value	PEP	A2	G2	XCorr A2	XCorr G2	B2	H2	XCorr B2	XCorr H2	C2	I2	XCorr C2	XCorr I2	D2	J2	XCorr D2	XCorr J2	E2	K2	XCorr E2	XCorr K2	F2	L2	XCorr F2	XCorr L2	# Missed Cleavages
	TVHAGEVGSANVVK	1	1	1	P56658		1367.73	0	0.006082						High		1.83996																	0
	LGHGYHTLEDATLYNR	1	1	1	P56658		1859.9	0	0.009406						High		1.40967																	0
Q3MHL4	Adenosylhomocysteinase OS=Bos taurus GN=AHCY PE=2 SV=3 - [SAHH_BOVIN]	37.73	2	15	15	77	0	2.55	1	1	0	2.78	1	1	0	5.79	2	2		0			0	2.78	1	1	0	5.09	2	2	20.2173	29.63	12	12	25.6649	35.42	13	15	9.37172	28.01	11	11	14.436	25.23	10	10	15.6909	27.55	11
	Sequence	# PSMs	# Proteins	# Protein Groups	Protein Group Accessions	Modifications	MH+ [Da]	q-Value	PEP	A2	G2	XCorr A2	XCorr G2	B2	H2	XCorr B2	XCorr H2	C2	I2	XCorr C2	XCorr I2	D2	J2	XCorr D2	XCorr J2	E2	K2	XCorr E2	XCorr K2	F2	L2	XCorr F2	XCorr L2	# Missed Cleavages
	VADISLAAWGR	6	1	1	Q3MHL4		1158.63	0	0.0009027	High	High	0.437997	2.40146		High		2.4442		High		2.74565		High		2.62788		High		2.37857					0
	VAVVAGYGDVGK	9	1	1	Q3MHL4		1134.62	0	0.001162		High		2.40737	High	High	1.20752	2.2444		High		2.62645		High		2.02772	High	High	0.77354	1.80414	High	High	1.10145	2.14671	0
	KLDEAVAEAHLGK	7	1	1	Q3MHL4		1380.75	0	4.998e-07		High		2.13745		High		2.71197	High	High	1.68614	1.14264		High		2.48734		High		3.2919		High		2.67189	1
	VPAINVNDSVTK	8	1	1	Q3MHL4		1256.68	0	1.523e-08		High		2.66525		High		2.41899	High	High	1.57844	1.96791		High		1.75636		High		2.4344		High		1.49082	0
	EGPFKPDHYR	7	1	1	Q3MHL4		1245.6	0	0.0002639		High		2.12351		High		2.06968		High		1.4443		High		1.80277		High		1.11431	High	High	1.14853	1.51786	0
	GISEETTTGVHNLYK	5	1	1	Q3MHL4		1648.82	0	1.84e-06		High		3.20505		High		2.96625										High		1.51337		High		2.70703	0
	FDNLYGCR	5	1	1	Q3MHL4	C7(Carbamidomethyl)	1044.46	0	0.005751		High		1.84884						High		1.01285		High		1.90464		High		1.43224		High		1.49918	0
	SKFDNLYGCR	5	1	1	Q3MHL4	C9(Carbamidomethyl)	1259.58	0	0.007082		High		1.74033		High		1.72123		High		1.08587						High		1.67466		High		1.20707	1
	IILLAEGR	5	2	1	Q3MHL4		884.559	0	0.003088		High		1.68807		High		1.82921		High		1.10194		High		1.37098		High		1.13825					0
	QAQYLGVSR	4	1	1	Q3MHL4		1021.54	0	0.001294		High		1.27732		High		2.30775										High		2.01525		High		2.2266	0
	WSSCNIFSTQDHAAAAIAK	5	1	1	Q3MHL4	C4(Carbamidomethyl)	2077.97	0	3.728e-05		High		1.00544		High		0.763714		High		2.03171						High		2.09197		High		3.03777	0
	WLNENAVEK	3	1	1	Q3MHL4		1102.55	0	0.004153						High		2.20163						High		1.95955						High		1.85703	0
	ALDLAENEMPGLMHMR	3	1	1	Q3MHL4		1827.85	0	0.01364						High		1.39955		High		1.22308		High		0.818562									0
	EMYSASKPLK	3	1	1	Q3MHL4		1153.59	0	0.0001978										High		1.11223		High		1.67254						High		1.53868	0
	YPQLLSGIR	2	1	1	Q3MHL4		1046.6	0.005	0.1224		High		0.914778		High		0.538514																	0
P19754	Adenylate cyclase type 1 OS=Bos taurus GN=ADCY1 PE=1 SV=1 - [ADCY1_BOVIN]	0.71	1	1	1	1		0				0				0				0				0				0				0				0			0	0.71	1	1		0				0
	Sequence	# PSMs	# Proteins	# Protein Groups	Protein Group Accessions	Modifications	MH+ [Da]	q-Value	PEP	A2	G2	XCorr A2	XCorr G2	B2	H2	XCorr B2	XCorr H2	C2	I2	XCorr C2	XCorr I2	D2	J2	XCorr D2	XCorr J2	E2	K2	XCorr E2	XCorr K2	F2	L2	XCorr F2	XCorr L2	# Missed Cleavages
	LLNELFGK	1	1	1	P19754		933.542	0.009	0.2559										High		0.53219													0
P08166	Adenylate kinase 2, mitochondrial OS=Bos taurus GN=AK2 PE=1 SV=2 - [KAD2_BOVIN]	30.29	1	5	5	8		0				0				0				0				0				0			10.2815	20.33	4	5	1.68778	14.52	2	2		0				0				0
	Sequence	# PSMs	# Proteins	# Protein Groups	Protein Group Accessions	Modifications	MH+ [Da]	q-Value	PEP	A2	G2	XCorr A2	XCorr G2	B2	H2	XCorr B2	XCorr H2	C2	I2	XCorr C2	XCorr I2	D2	J2	XCorr D2	XCorr J2	E2	K2	XCorr E2	XCorr K2	F2	L2	XCorr F2	XCorr L2	# Missed Cleavages
	LEAYHTQTTPLVEYYSK	1	1	1	P08166		2043	0	2.275e-06		High		2.8642																					0
	AVLLGPPGAGK	2	1	1	P08166		979.594	0	0.000104		High		2.19442		High		1.68778																	0
	LVSDEMVLELIEK	1	1	1	P08166		1517.82	0	7.547e-05		High		1.7251																					0
	NLETPPCK	3	1	1	P08166	C7(Carbamidomethyl)	958.463	0.001	0.01471		High		1.84194																		High		1.61951	0
	SYHEEFNPPKEPMKDDITGEPLIR	1	1	1	P08166		2842.38	0.002	0.09815						High		1.33453																	2
A3KN12	Adenylosuccinate lyase OS=Bos taurus GN=ADSL PE=2 SV=1 - [PUR8_BOVIN]	4.49	1	2	2	5		0				0				0				0				0				0			2.31995	2.24	1	1	0	4.49	2	2		0			1.92064	2.24	1	1		0
	Sequence	# PSMs	# Proteins	# Protein Groups	Protein Group Accessions	Modifications	MH+ [Da]	q-Value	PEP	A2	G2	XCorr A2	XCorr G2	B2	H2	XCorr B2	XCorr H2	C2	I2	XCorr C2	XCorr I2	D2	J2	XCorr D2	XCorr J2	E2	K2	XCorr E2	XCorr K2	F2	L2	XCorr F2	XCorr L2	# Missed Cleavages
	VLSQQAAAVVK	3	1	1	A3KN12		1113.66	0	4.38e-05		High		2.31995		High		1.4453						High		1.92064									0
	QEGGDNDLIER	2	1	1	A3KN12		1245.57	0	0.00639						High		1.44754														High		1.29871	0
A5PJR4	Adenylosuccinate synthetase isozyme 1 OS=Bos taurus GN=ADSSL1 PE=2 SV=1 - [PURA1_BOVIN]	3.28	1	1	1	1		0				0			0	3.28	1	1		0				0				0				0				0				0				0				0
	Sequence	# PSMs	# Proteins	# Protein Groups	Protein Group Accessions	Modifications	MH+ [Da]	q-Value	PEP	A2	G2	XCorr A2	XCorr G2	B2	H2	XCorr B2	XCorr H2	C2	I2	XCorr C2	XCorr I2	D2	J2	XCorr D2	XCorr J2	E2	K2	XCorr E2	XCorr K2	F2	L2	XCorr F2	XCorr L2	# Missed Cleavages
	DGVYFMYEALHGPPK	1	1	1	A5PJR4		1723.81	0.009	0.2714									High		0.245145														0
A7MBG0	Adenylosuccinate synthetase isozyme 2 OS=Bos taurus GN=ADSS PE=2 SV=2 - [PURA2_BOVIN]	7.24	1	2	3	3		0				0				0				0				0				0			0	2.85	1	1	1.63524	4.39	2	2		0				0				0
	Sequence	# PSMs	# Proteins	# Protein Groups	Protein Group Accessions	Modifications	MH+ [Da]	q-Value	PEP	A2	G2	XCorr A2	XCorr G2	B2	H2	XCorr B2	XCorr H2	C2	I2	XCorr C2	XCorr I2	D2	J2	XCorr D2	XCorr J2	E2	K2	XCorr E2	XCorr K2	F2	L2	XCorr F2	XCorr L2	# Missed Cleavages
	TLPGWNTDISNAR	1	1	1	A7MBG0		1444.72	0	0.0001083		High		1.46914																					0
	VVDLLAQDADIVCR	1	1	1	A7MBG0	C13(Carbamidomethyl)	1586.82	0	0.001584						High		1.63524																	0
	VEVQYK	1	1	1	A7MBG0		765.414	0.003	0.1138						High		1.50114																	0
Q3SYV4	Adenylyl cyclase-associated protein 1 OS=Bos taurus GN=CAP1 PE=2 SV=3 - [CAP1_BOVIN]	61.65	1	21	21	95		0				0				0				0				0			1.60663	5.72	2	2	35.3934	31.99	11	15	24.9005	42.8	12	16	26.836	27.97	11	17	35.5714	35.81	12	17	11.6056	27.12	9
	Sequence	# PSMs	# Proteins	# Protein Groups	Protein Group Accessions	Modifications	MH+ [Da]	q-Value	PEP	A2	G2	XCorr A2	XCorr G2	B2	H2	XCorr B2	XCorr H2	C2	I2	XCorr C2	XCorr I2	D2	J2	XCorr D2	XCorr J2	E2	K2	XCorr E2	XCorr K2	F2	L2	XCorr F2	XCorr L2	# Missed Cleavages
	ALLVTASQCQQPAGNK	12	1	1	Q3SYV4	C9(Carbamidomethyl)	1685.87	0	0.0004349		High		3.22361		High		3.44733		High		3.02994		High		2.7933		High		2.59934	High	High	1.60663	2.70346	0
	NSLDCEIVSAK	6	1	1	Q3SYV4	C5(Carbamidomethyl)	1235.59	0	0.0001962		High		1.92936		High		3.14608		High		1.31289		High		1.97944		High		2.78828	High		1.14231		0
	LEAVSHASDTHCGYGDSAAK	16	1	1	Q3SYV4	C12(Carbamidomethyl)	2075.91	0	5.025e-21		High		5.58716		High		3.42993		High		3.42524		High		6.58229		High		1.88858		High		2.10958	0
	SALFAQINQGESITHALK	8	1	1	Q3SYV4		1928.03	0	5.996e-07		High		3.40062		High		3.00899		High		2.89112		High		1.41833		High		1.80643		High		3.12066	0
	KEPALLELEGK	6	1	1	Q3SYV4		1226.7	0	7.38e-06		High		2.95605						High		2.50099		High		1.88058		High		2.0032		High		1.34413	1
	LSDLLAPISEQIQEVVTFR	11	1	1	Q3SYV4		2158.18	0	1.542e-09		High		2.48052		High		0.845377		High		0.492667		High		1.38356						High		0.961313	0
	SSEMNVLIPTEGGDFNEFPVPEQFK	3	1	1	Q3SYV4		2811.33	0	3.379e-06		High		2.4225										High		0.784074		High		0.787044					0
	CVNSTLQIK	4	1	1	Q3SYV4	C1(Carbamidomethyl)	1062.56	0	0.001556		High		2.17879						High		2.04659						High		1.69558		High		2.20626	0
	EPALLELEGK	3	1	1	Q3SYV4		1098.61	0	0.0004968		High		1.44577						High		1.41724										High		1.37086	0
	INSITVDNCKK	3	1	1	Q3SYV4	C9(Carbamidomethyl)	1291.67	0	0.002658						High		2.53484						High		2.56278						High		2.85731	1
	ELSGLPSGPSAGSGPPPPPPGPPPPPVPTSSGSDDSASR	1	1	1	Q3SYV4		3586.73	0	0.0005873						High		1.62333																	0
	EFHTTGLAWSR	1	1	1	Q3SYV4		1304.64	0	0.01766						High		1.57721																	0
	VPTISINK	4	1	1	Q3SYV4		871.528	0	0.01321						High		1.53369						High		1.63395		High		1.36802		High		2.06603	0
	LFNHLSAVSESIQALGWVAMAPKPGPYVK	1	1	1	Q3SYV4		3110.64	0	0.01823						High		1.08246																	0
	EMNDAAMFYTNR	3	1	1	Q3SYV4		1462.61	0	0.0006387										High		2.57805		High		2.57395						High		2.96473	0
	TDGCHVYLSK	5	1	1	Q3SYV4	C4(Carbamidomethyl)	1179.55	0	1.651e-06										High		2.50625		High		3.27793		High		2.51925		High		2.72515	0
	EIGGDVQK	3	1	1	Q3SYV4		845.437	0.001	0.05059		High		2.01692		High		2.11888						High		1.80483									0
	HVSDDMK	1	1	1	Q3SYV4		831.366	0.001	0.06281																						High		1.19962	0
	EMNDAAMFYTNR	1	1	1	Q3SYV4	M7(Oxidation)	1478.61	0.002	0.1011						High		1.22543																	0
	HVDWVK	1	1	1	Q3SYV4		783.414	0.002	0.1268										High		1.91731													0
	TLWNGQK	1	1	1	Q3SYV4		846.451	0.002	0.1154																						High		1.42794	0
	AYLSIWTELQAYIK	1	1	1	Q3SYV4		1698.91	0.005	0.1244		High		0.602371																					0
A0A097P7B0	ADFP (Fragment) OS=Bubalus bubalis PE=2 SV=1 - [A0A097P7B0_BUBBU]	66.96	1	7	24	648	141.913	56.34	17	72	112.36	56.34	17	67	93.8041	56.34	15	53	123.061	60.77	15	61	150.442	56.93	17	69	178.501	61.06	17	79	89.6161	62.83	17	39	79.6444	57.82	15	38	101.391	59.29	17	52	86.4668	60.47	17	43	70.3883	60.77	17
	Sequence	# PSMs	# Proteins	# Protein Groups	Protein Group Accessions	Modifications	MH+ [Da]	q-Value	PEP	A2	G2	XCorr A2	XCorr G2	B2	H2	XCorr B2	XCorr H2	C2	I2	XCorr C2	XCorr I2	D2	J2	XCorr D2	XCorr J2	E2	K2	XCorr E2	XCorr K2	F2	L2	XCorr F2	XCorr L2	# Missed Cleavages
	NLTQQLQTTCHTLLSSIQGLPQNIQDR	50	1	1	A0A097P7B0	C10(Carbamidomethyl)	3107.59	0	1.725e-15	High	High	5.20727	6.97677	High	High	5.5415	5.72668	High	High	5.77568	5.36981	High	High	5.93976	4.94441	High	High	6.24334	5.96164	High	High	6.44542	5.39976	0
	GQETISQLHSAVNLIELAR	20	1	1	A0A097P7B0		2079.12	0	7.29e-10	High	High	5.12692	4.90612	High	High	4.3991	5.13228	High	High	4.49162	4.74838	High	High	4.36377	3.85251	High	High	5.2404	4.90468	High	High	5.3474	4.33773	0
	KHPKPVPVSNAEGSQPDDR	59	1	1	A0A097P7B0		2058.04	0	2.812e-18	High	High	4.39311	4.22548	High	High	4.39767	3.78852	High	High	4.25839	3.74638	High	High	4.42418	3.31039	High	High	5.12345	3.57416	High	High	4.83769	3.99056	1
	KVEGFDMVQKPSYYVR	55	2	2	Q9TUM6;A0A097P7B0		1945.98	0	1.779e-09	High	High	4.39012	3.92027	High	High	3.42299	3.20177	High	High	3.09996	3.74863	High	High	3.40309	3.1286	High	High	4.07713	3.0822	High	High	3.92439	4.01566	1
	VMQLMSSGVENALTK	30	2	2	Q9TUM6;A0A097P7B0		1607.82	0	3.344e-09	High	High	4.36578	3.42763	High	High	4.20575	3.96385	High	High	4.23377	4.11998	High	High	4.35803	4.34081	High	High	3.75766	3.94223	High	High	3.4386	3.29917	0
	SIGYDDTDESHCAEHIESR	65	2	2	Q9TUM6;A0A097P7B0	C12(Carbamidomethyl)	2220.91	0	3.877e-08	High	High	4.34679	3.93899	High	High	4.46644	4.37808	High	High	3.85146	3.71352	High	High	4.17384	2.25018	High	High	4.27694	3.88114	High	High	4.46528	3.69313	0
	ANHLGVMAGDIYSVFR	29	2	2	Q9TUM6;A0A097P7B0		1749.87	0	1.32e-07	High	High	4.25337	2.66615	High	High	3.47213	2.99011	High	High	3.9887	4.06906	High	High	3.59406	3.5079	High	High	4.49687	3.20808	High	High	4.31285	3.58417	0
	ANHLGVMAGDIYSVFR	18	2	2	Q9TUM6;A0A097P7B0	M7(Oxidation)	1765.87	0	6.969e-06	High	High	3.90283	2.90097	High		0.84819		High	High	0.975921	3.00299	High	High	3.79087	2.6316	High	High	3.89952	2.12389	High	High	4.35313	2.71103	0
	VMQLMSSGVENALTK	40	2	2	Q9TUM6;A0A097P7B0	M2(Oxidation)	1623.81	0	6.272e-08	High	High	3.77892	3.26814	High	High	2.12567	2.20685	High	High	3.45147	1.97482	High	High	3.2008	1.93439	High	High	3.9706	1.11823	High	High	4.06094	1.4638	0
	SMVSGSINTVLGSR	51	1	1	A0A097P7B0		1407.73	0	5.629e-11	High	High	3.55918	3.60562	High	High	3.59225	3.59834	High	High	3.34629	3.70334	High	High	3.6137	3.44011	High	High	3.96393	3.50442	High	High	3.57987	3.88206	0
	KVEGFDMVQKPSYYVR	17	2	2	Q9TUM6;A0A097P7B0	M7(Oxidation)	1961.98	0	3.386e-06	High		3.28243		High		1.84094		High	High	2.12337	1.32929	High		2.17672		High		3.31135		High		3.60402		1
	DSVASTITGVVDR	32	2	2	Q9TUM6;A0A097P7B0		1319.68	0	6.578e-06	High	High	2.84171	3.28785	High	High	2.85175	3.4974	High	High	3.19613	3.32521	High	High	3.15803	1.75425	High	High	3.49988	3.21885	High	High	3.39727	3.50278	0
	RSIGYDDTDESHCAEHIESR	10	2	2	Q9TUM6;A0A097P7B0	C13(Carbamidomethyl)	2377.01	0	7.328e-05	High		2.83868		High	High	2.54544	4.01616	High		2.27769			High		1.86962	High		0.488501		High	High	2.49034	2.65244	1
	DAVTTTVTGAK	17	2	2	Q9TUM6;A0A097P7B0		1063.56	0	5.754e-05	High		2.79541		High		2.69589		High	High	2.43848	2.70683	High		2.81043		High	High	2.72366	2.77077	High		2.99555		0
	HPKPVPVSNAEGSQPDDR	15	1	1	A0A097P7B0		1929.94	0	2.079e-08	High	High	2.6543	2.58934	High		1.52234		High	High	0.744103	0.799897	High	High	1.34872	1.50798	High	High	1.71889	0.719609	High		2.7356		0
	QKGQETISQLHSAVNLIELAR	42	1	1	A0A097P7B0		2335.27	0	0.0002046	High	High	2.46277	2.59046	High	High	3.84614	1.32363	High	High	2.1585	1.91059	High	High	3.22716	2.31987	High	High	2.58123	1.49116	High	High	2.51481	1.88308	1
	EVSDGLLASSK	30	2	2	Q9TUM6;A0A097P7B0		1105.58	0	0.003979	High	High	2.38053	2.41717	High	High	2.297	2.29923	High	High	2.43978	2.21157	High	High	2.23763	2.109	High	High	2.40859	2.1791	High	High	2.33572	2.52649	0
	SMVSGSINTVLGSR	21	1	1	A0A097P7B0	M2(Oxidation)	1423.72	0	1.464e-08	High	High	2.32444	3.6895	High		2.38262		High	High	2.64344	2.87541	High	High	2.56926	2.83318	High	High	3.57389	2.00186	High	High	3.83723	2.31219	0
	AYQQALCR	14	2	2	Q9TUM6;A0A097P7B0	C7(Carbamidomethyl)	1009.49	0	0.006593	High	High	2.11396	1.98651	High	High	1.8589	1.85096	High	High	1.75786	2.10856	High	High	2.11692	2.05818	High	High	1.84227	2.04398	High	High	2.27547	2.13856	0
	VEGFDMVQKPSYYVR	9	2	2	Q9TUM6;A0A097P7B0		1817.89	0	2.168e-08	High		2.06444		High		0.999084			High		2.41319					High	High	2.35778	1.47036	High		3.43571		0
	VMQLMSSGVENALTK	4	2	2	Q9TUM6;A0A097P7B0	M2(Oxidation); M5(Oxidation)	1639.8	0	2.553e-08	High		1.3105														High		3.13326		High		4.07106		0
	DAVTTTVTGAKDSVASTITGVVDR	2	2	2	Q9TUM6;A0A097P7B0		2364.22	0	0.007696	High		0.983398		High		1.14231																		1
	IQDAQDKLYLSWLEWK	1	2	2	Q9TUM6;A0A097P7B0		2036.05	0	0.04257													High		0.883634										1
	IQDAQDKLYLSWLEWKR	1	2	2	Q9TUM6;A0A097P7B0		2192.15	0	0.001084																					High		1.74911		2
	GAVTGSVEK	5	2	2	Q9TUM6;A0A097P7B0		847.452	0	0.001039		High		2.40349		High		2.2579						High		2.84989		High		1.79967		High		2.72672	0
	KNVHNANQK	2	2	2	Q9TUM6;A0A097P7B0		1052.56	0	0.00365		High		1.67125						High		0.720243													1
	LYLSWLEWK	2	2	2	Q9TUM6;A0A097P7B0		1237.66	0	7.693e-05		High		1.39714										High		1.8883									0
	IQDAQDK	5	2	2	Q9TUM6;A0A097P7B0		817.404	0	0.0004992		High		1.24307		High		1.96508						High		2.03842		High		1.39214		High		1.81483	0
	KHPKPVPVSNAEGSQPDDRSS	2	1	1	A0A097P7B0		2232.1	0.004	0.09123										High		0.887645					High		0.340803						2
O97817	Adhesion G protein-coupled receptor L2 OS=Bos taurus GN=ADGRL2 PE=2 SV=1 - [AGRL2_BOVIN]	4.53	1	5	5	16	0	1.22	1	1	0	1.22	1	1	0	0.81	1	1	0	2.98	3	3	0	2.91	3	3	0	1.89	2	2		0				0			0	2.03	2	2	0	1.22	1	1	0	1.22	1
	Sequence	# PSMs	# Proteins	# Protein Groups	Protein Group Accessions	Modifications	MH+ [Da]	q-Value	PEP	A2	G2	XCorr A2	XCorr G2	B2	H2	XCorr B2	XCorr H2	C2	I2	XCorr C2	XCorr I2	D2	J2	XCorr D2	XCorr J2	E2	K2	XCorr E2	XCorr K2	F2	L2	XCorr F2	XCorr L2	# Missed Cleavages
	SGEAIINYANYHDTSPYR	9	1	1	O97817		2070.95	0	8.714e-05	High		1.88571		High		1.44035			High		0.850003	High	High	1.61663	1.44107	High	High	0.988698	1.05533	High	High	0.741334	1.50383	0
	ELSCEGYSIDLR	4	1	1	O97817	C4(Carbamidomethyl)	1441.66	0	0.01033									High	High	0.7876	0.675143	High		1.19383		High		0.917111						0
	DNQLYVWNNNFILR	1	1	1	O97817		1808.91	0	0.05343													High		0.842435										0
	GPVFAGDVSSSVR	1	1	1	O97817		1277.65	0.001	0.02182																	High		0.940604						0
	NAIDYIYNTR	1	1	1	O97817		1242.61	0.002	0.06318																					High		0.76089		0
Q3T0E5	Adipocyte plasma membrane-associated protein OS=Bos taurus GN=APMAP PE=2 SV=1 - [APMAP_BOVIN]	4.85	1	2	2	2		0				0				0				0				0				0				0				0				0			1.7477	2.67	1	1	0	2.18	1
	Sequence	# PSMs	# Proteins	# Protein Groups	Protein Group Accessions	Modifications	MH+ [Da]	q-Value	PEP	A2	G2	XCorr A2	XCorr G2	B2	H2	XCorr B2	XCorr H2	C2	I2	XCorr C2	XCorr I2	D2	J2	XCorr D2	XCorr J2	E2	K2	XCorr E2	XCorr K2	F2	L2	XCorr F2	XCorr L2	# Missed Cleavages
	LENGEVETIAR	1	1	1	Q3T0E5		1230.64	0	0.005089														High		1.7477									0
	GLFEVNPWK	1	1	1	Q3T0E5		1089.57	0.007	0.1516																		High		0.844747					0
Q3Y5Z3	Adiponectin OS=Bos taurus GN=ADIPOQ PE=1 SV=1 - [ADIPO_BOVIN]	15.42	1	3	3	8		0				0				0				0				0				0			9.8455	15.42	3	4	0	6.25	1	2		0				0			0	11.25	2
	Sequence	# PSMs	# Proteins	# Protein Groups	Protein Group Accessions	Modifications	MH+ [Da]	q-Value	PEP	A2	G2	XCorr A2	XCorr G2	B2	H2	XCorr B2	XCorr H2	C2	I2	XCorr C2	XCorr I2	D2	J2	XCorr D2	XCorr J2	E2	K2	XCorr E2	XCorr K2	F2	L2	XCorr F2	XCorr L2	# Missed Cleavages
	IFYNQQNHYDGTTGK	4	1	1	Q3Y5Z3		1785.83	0	7.608e-05		High		2.62006		High		1.73507										High		1.27108					0
	ALLFTHDQFQDK	3	1	1	Q3Y5Z3		1462.74	0	7.218e-06		High		2.60272														High		0.855129					0
	QVTVPNVPIR	1	1	1	Q3Y5Z3		1122.66	0	0.0002886		High		2.25724																					0
Q8SQH5	ADP/ATP translocase 2 OS=Bos taurus GN=SLC25A5 PE=2 SV=3 - [ADT2_BOVIN]	22.82	3	1	5	5		0				0				0				0				0				0			0	4.03	1	1		0				0				0				0
	Sequence	# PSMs	# Proteins	# Protein Groups	Protein Group Accessions	Modifications	MH+ [Da]	q-Value	PEP	A2	G2	XCorr A2	XCorr G2	B2	H2	XCorr B2	XCorr H2	C2	I2	XCorr C2	XCorr I2	D2	J2	XCorr D2	XCorr J2	E2	K2	XCorr E2	XCorr K2	F2	L2	XCorr F2	XCorr L2	# Missed Cleavages
	YFPTQALNFAFK	1	4	2	Q8SQH5;P32007		1446.74	0	0.003247		High		1.07254																					0
	TAVAPIER	1	3	2	Q8SQH5;P32007		856.489	0	0.01078																						High		2.11126	0
	YFAGNLASGGAAGATSLCFVYPLDFAR	1	3	2	Q8SQH5;P32007	C18(Carbamidomethyl)	2796.34	0	0.01294																						High		1.48483	0
	GLGDCLVK	1	2	2	Q8SQH5;P32007	C5(Carbamidomethyl)	861.45	0.006	0.2036																						High		0.828723	0
	DFLAGGVAAAISK	1	2	1	Q8SQH5		1219.67	0.008	0.2348																						High		1.06222	0
P32007	ADP/ATP translocase 3 OS=Bos taurus GN=SLC25A6 PE=1 SV=3 - [ADT3_BOVIN]	22.82	2	1	5	5		0				0				0				0				0				0			0	8.39	2	2		0				0				0				0
	Sequence	# PSMs	# Proteins	# Protein Groups	Protein Group Accessions	Modifications	MH+ [Da]	q-Value	PEP	A2	G2	XCorr A2	XCorr G2	B2	H2	XCorr B2	XCorr H2	C2	I2	XCorr C2	XCorr I2	D2	J2	XCorr D2	XCorr J2	E2	K2	XCorr E2	XCorr K2	F2	L2	XCorr F2	XCorr L2	# Missed Cleavages
	YFPTQALNFAFK	1	4	2	Q8SQH5;P32007		1446.74	0	0.003247		High		1.07254																					0
	TAVAPIER	1	3	2	Q8SQH5;P32007		856.489	0	0.01078																						High		2.11126	0
	YFAGNLASGGAAGATSLCFVYPLDFAR	1	3	2	Q8SQH5;P32007	C18(Carbamidomethyl)	2796.34	0	0.01294																						High		1.48483	0
	DFLAGGIAAAISK	1	1	1	P32007		1233.68	0.001	0.01997		High		1.36372																					0
	GLGDCLVK	1	2	2	Q8SQH5;P32007	C5(Carbamidomethyl)	861.45	0.006	0.2036																						High		0.828723	0
P84080	ADP-ribosylation factor 1 OS=Bos taurus GN=ARF1 PE=1 SV=2 - [ARF1_BOVIN]	50.28	4	5	9	106	24.4173	46.96	8	12	8.72726	43.09	7	9	8.0787	39.78	6	7	9.02353	45.86	7	9	9.96016	46.96	8	10	10.2137	43.09	7	10	12.8248	43.09	7	9	11.6176	35.36	6	6	7.36918	46.96	8	9	9.68161	43.09	7	7	12.6128	33.15	6
	Sequence	# PSMs	# Proteins	# Protein Groups	Protein Group Accessions	Modifications	MH+ [Da]	q-Value	PEP	A2	G2	XCorr A2	XCorr G2	B2	H2	XCorr B2	XCorr H2	C2	I2	XCorr C2	XCorr I2	D2	J2	XCorr D2	XCorr J2	E2	K2	XCorr E2	XCorr K2	F2	L2	XCorr F2	XCorr L2	# Missed Cleavages
	QDLPNAMNAAEITDK	18	3	1	P84080		1630.77	0	5.068e-05	High	High	3.00544	3.0446	High	High	2.23182	3.71187	High	High	1.58621	1.98649	High	High	1.28365	2.48398	High	High	1.56543	3.10731	High	High	3.06785	2.90933	0
	NISFTVWDVGGQDK	11	3	1	P84080		1565.76	0	7.156e-05	High	High	2.99502	3.40389	High	High	2.19221	2.63188	High	High	2.23603	2.97197	High	High	2.76556	2.4575	High		2.43476		High	High	3.04329	3.49346	0
	HYFQNTQGLIFVVDSNDRER	18	4	2	Q3SZF2;P84080		2438.18	0	5.506e-05	High	High	2.93683	2.05703	High		1.20529			High		1.79106		High		1.8028	High	High	1.73892	3.28617	High	High	2.30189	3.68433	1
	DAVLLVFANK	16	2	1	P84080		1089.63	0	6.927e-06	High	High	2.5314	2.2012	High	High	1.43345	1.43141	High	High	1.2761	1.39316	High	High	1.98722	1.26936	High	High	1.77976	0.875981	High	High	1.6798	2.38598	0
	HYFQNTQGLIFVVDSNDR	12	4	2	Q3SZF2;P84080		2153.04	0	1.006e-10	High	High	2.42936	2.04418	High		1.68687		High	High	2.0857	1.81219	High	High	1.26576	2.71929	High	High	1.23243	2.25347	High	High	0.92196	2.18441	0
	ILMVGLDAAGK	10	4	2	Q3SZF2;P84080		1087.62	0	1.963e-09	High	High	2.28323	1.1534	High	High	2.07502	1.74536		High		2.41072	High	High	2.37497	1.17296	High		2.50474		High	High	2.42272	2.45437	0
	MLAEDELR	12	3	1	P84080		976.477	0	0.006114	High	High	1.84955	2.13093	High	High	2.22821	1.70214	High	High	1.90391	1.55855	High	High	1.43897	2.02084	High	High	1.60329	1.94187	High	High	1.53594	2.17849	0
	LGLHSLR	7	3	1	P84080		795.481	0	0.0005883	High		1.79035						High	High	1.85307	1.45127	High		1.89578		High	High	1.63761	2.02393		High		1.70541	0
	QDLPNAMNAAEITDK	1	3	1	P84080	M7(Oxidation)	1646.76	0	1.483e-05		High		1.54128																					0
	IRPLWR	1	5	2	Q3SZF2;P84080		840.52	0.002	0.08781						High		1.82633																	0
Q3SZF2	ADP-ribosylation factor 4 OS=Bos taurus GN=ARF4 PE=2 SV=3 - [ARF4_BOVIN]	56.11	2	6	10	84	16.6591	40	7	11	9.02755	39.44	7	7	5.63377	32.22	5	5	8.11474	40.56	6	6	7.32968	37.78	6	7	4.25853	37.78	6	8	6.20857	26.67	5	6	9.69621	39.44	7	7	10.511	45	8	8	6.8572	44.44	7	7	7.28678	19.44	3
	Sequence	# PSMs	# Proteins	# Protein Groups	Protein Group Accessions	Modifications	MH+ [Da]	q-Value	PEP	A2	G2	XCorr A2	XCorr G2	B2	H2	XCorr B2	XCorr H2	C2	I2	XCorr C2	XCorr I2	D2	J2	XCorr D2	XCorr J2	E2	K2	XCorr E2	XCorr K2	F2	L2	XCorr F2	XCorr L2	# Missed Cleavages
	HYFQNTQGLIFVVDSNDRER	18	4	2	Q3SZF2;P84080		2438.18	0	5.506e-05	High	High	2.93683	2.05703	High		1.20529			High		1.79106		High		1.8028	High	High	1.73892	3.28617	High	High	2.30189	3.68433	1
	IQEGAEELQK	6	1	1	Q3SZF2		1144.59	0	2.363e-05	High	High	2.69506	2.04958	High		2.55826			High		2.55329		High		2.15402						High		2.384	0
	HYFQNTQGLIFVVDSNDR	12	4	2	Q3SZF2;P84080		2153.04	0	1.006e-10	High	High	2.42936	2.04418	High		1.68687		High	High	2.0857	1.81219	High	High	1.26576	2.71929	High	High	1.23243	2.25347	High	High	0.92196	2.18441	0
	ILMVGLDAAGK	10	4	2	Q3SZF2;P84080		1087.62	0	1.963e-09	High	High	2.28323	1.1534	High	High	2.07502	1.74536		High		2.41072	High	High	2.37497	1.17296	High		2.50474		High	High	2.42272	2.45437	0
	DAVLLLFANK	5	1	1	Q3SZF2		1103.65	0	3.841e-07	High		1.83102			High		1.41971	High	High	1.1778	1.81234		High		1.17245									0
	LGLQSLR	8	1	1	Q3SZF2		786.485	0	0.001727	High	High	1.72801	2.11481	High	High	1.11566	1.21235	High	High	1.24499	1.18085	High		1.45026										0
	NICFTVWDVGGQDK	6	1	1	Q3SZF2	C3(Carbamidomethyl)	1638.76	0	3.052e-05	High		0.414815			High		2.22802					High	High	1.65375	1.24392	High		1.50538		High		1.45659		0
	QDLPNAMAISEMTDK	10	1	1	Q3SZF2		1663.77	0	3.948e-06					High	High	2.19835	1.80868	High	High	1.6379	1.85745	High	High	1.88768	1.98389	High	High	2.77608	1.74713	High	High	1.40726	3.16594	0
	MLQEDELR	8	1	1	Q3SZF2		1033.5	0	0.03873					High	High	2.19592	2.08783	High	High	1.91017	1.87722	High		2.19834		High		2.04887		High	High	1.83581	2.02886	0
	IRPLWR	1	5	2	Q3SZF2;P84080		840.52	0.002	0.08781						High		1.82633																	0
Q2YDM1	ADP-ribosylation factor-like protein 1 OS=Bos taurus GN=ARL1 PE=2 SV=1 - [ARL1_BOVIN]	4.97	1	1	1	1	0	4.97	1	1		0				0				0				0				0				0				0				0				0				0
	Sequence	# PSMs	# Proteins	# Protein Groups	Protein Group Accessions	Modifications	MH+ [Da]	q-Value	PEP	A2	G2	XCorr A2	XCorr G2	B2	H2	XCorr B2	XCorr H2	C2	I2	XCorr C2	XCorr I2	D2	J2	XCorr D2	XCorr J2	E2	K2	XCorr E2	XCorr K2	F2	L2	XCorr F2	XCorr L2	# Missed Cleavages
	AILVVFANK	1	1	1	Q2YDM1		974.603	0	0.001462	High		1.50455																						0
Q5EA19	ADP-ribosylation factor-like protein 15 OS=Bos taurus GN=ARL15 PE=2 SV=1 - [ARL15_BOVIN]	25.25	1	3	3	6	0	19.31	2	2	1.8416	16.34	2	2	0	8.91	1	1		0				0				0				0				0			0	8.91	1	1		0				0
	Sequence	# PSMs	# Proteins	# Protein Groups	Protein Group Accessions	Modifications	MH+ [Da]	q-Value	PEP	A2	G2	XCorr A2	XCorr G2	B2	H2	XCorr B2	XCorr H2	C2	I2	XCorr C2	XCorr I2	D2	J2	XCorr D2	XCorr J2	E2	K2	XCorr E2	XCorr K2	F2	L2	XCorr F2	XCorr L2	# Missed Cleavages
	GPPPARPEYDLVCIGLTGSGK	2	1	1	Q5EA19	C13(Carbamidomethyl)	2184.12	0	5.044e-05	High		1.43072		High		0.913781																		0
	LCSESPDSVVSTTGFSIK	3	1	1	Q5EA19	C2(Carbamidomethyl)	1913.9	0	0.02674	High		1.34146						High	High	0.482885	1.37336													0
	AVPFQNAILNVK	1	1	1	Q5EA19		1313.75	0	0.001522					High		1.8416																		0
Q28046	Adseverin OS=Bos taurus GN=SCIN PE=1 SV=1 - [ADSV_BOVIN]	12.87	1	7	7	12		0				0				0				0				0				0			0	2.38	1	1	10.5463	9.79	5	5		0			1.94473	8.25	4	4		0
	Sequence	# PSMs	# Proteins	# Protein Groups	Protein Group Accessions	Modifications	MH+ [Da]	q-Value	PEP	A2	G2	XCorr A2	XCorr G2	B2	H2	XCorr B2	XCorr H2	C2	I2	XCorr C2	XCorr I2	D2	J2	XCorr D2	XCorr J2	E2	K2	XCorr E2	XCorr K2	F2	L2	XCorr F2	XCorr L2	# Missed Cleavages
	AQLIVVEEGSEPSELTK	3	1	1	Q28046		1828.96	0	0.0001545		High		1.02105		High		2.42473						High		1.30808									0
	AGGVASGLNHVLTNDLTAQR	2	1	1	Q28046		1994.04	0	0.0001489						High		2.43296						High		1.52179									0
	GQIIYTWQGANATR	2	1	1	Q28046		1578.8	0	0.001243						High		2.19491														High		1.92051	0
	ASQVAIGIR	1	1	1	Q28046		914.541	0	0.008076						High		1.88482																	0
	LYMVSDASGSMK	1	1	1	Q28046		1288.59	0	2.23e-05														High		1.94473									0
	SLGGQAVQIR	2	1	1	Q28046		1028.58	0	6.118e-05														High		1.31863						High		1.10449	0
	IYLETDPSGR	1	1	1	Q28046		1150.58	0.001	0.0765						High		1.60889																	0
A8E197	Adult beta-globin OS=Bubalus bubalis GN=hbb PE=3 SV=1 - [A8E197_BUBBU]	91.72	1	6	16	171	21.9948	61.38	9	12		0				0			0	13.1	2	2		0			12.4674	67.59	8	11	31.1994	65.52	8	13	68.3567	90.34	14	32		0			120.491	91.72	16	58	31.9427	78.62	10
	Sequence	# PSMs	# Proteins	# Protein Groups	Protein Group Accessions	Modifications	MH+ [Da]	q-Value	PEP	A2	G2	XCorr A2	XCorr G2	B2	H2	XCorr B2	XCorr H2	C2	I2	XCorr C2	XCorr I2	D2	J2	XCorr D2	XCorr J2	E2	K2	XCorr E2	XCorr K2	F2	L2	XCorr F2	XCorr L2	# Missed Cleavages
	VVTGVANALAHR	17	3	3	P02081;A8E197;A8E199		1207.69	0	7.888e-06	High	High	3.25924	3.29615		High		3.67904						High		3.585		High		2.86892	High		1.91872		0
	VHVDEVGGEALGR	23	2	1	A8E197		1337.68	0	4.638e-05	High	High	3.18192	3.3305		High		3.99601						High		4.10067		High		3.02242	High	High	2.89713	3.932	0
	LLVVYPWTQR	21	6	4	P02081;A8E197;A8E199;A8E1A0		1274.73	0	0.0008324	High	High	2.32812	2.54119		High		2.49972					High	High	1.3448	2.64378		High		2.58571	High	High	2.3874	2.69857	0
	EFTPVLQADFQK	14	4	2	A8E197;A8E1A0		1422.73	0	1.058e-05	High	High	2.29425	2.94804		High		2.83507						High		2.96737		High		2.87027	High	High	1.14178	2.90329	0
	LHVDPENFK	7	3	1	A8E197		1098.56	0	4.88e-05	High	High	2.20949	3.01572		High		2.60323						High		2.61217		High		2.18172		High		2.3618	0
	AAVTAFWGK	11	3	1	A8E197		950.51	0	0.01399	High		2.07566			High		2.35193					High	High	0.862236	2.31216		High		1.89091	High	High	0.830726	2.28932	0
	VLDSFSNGMK	10	5	3	A8E197;A8E199;A8E1A0		1097.53	0	2.169e-06	High		1.98454			High		2.2784						High		2.47229		High		2.06961	High	High	2.22901	2.45926	0
	KVLDSFSNGMK	5	5	3	A8E197;A8E199;A8E1A0		1225.62	0	4.239e-09	High		1.87094			High		3.14989						High		3.2279						High		2.80628	1
	GTFAALSELHCDK	20	5	3	A8E197;A8E199;A8E1A0	C11(Carbamidomethyl)	1448.69	0	0.0002189	High	High	0.823101	2.52183		High		2.86829						High		2.91739		High		1.72054	High	High	1.62304	3.26897	0
	FFESFGDLSTADAVMNNPK	19	3	1	A8E197		2089.96	0	6.223e-15		High		3.33208		High		4.92937						High		5.51865		High		2.67384	High	High	3.29127	4.38144	0
	MLTAEEK	5	5	3	A8E197;A8E199;A8E1A0		821.406	0	0.002655		High		1.86712		High		1.72053						High		1.82888		High		1.77456		High		1.73125	0
	GTFAALSELHCDKLHVDPENFK	4	3	1	A8E197	C11(Carbamidomethyl)	2528.21	0	3.808e-13						High		3.84983						High		5.83951									1
	LLGNVLVVVLAR	5	4	2	P02081;A8E197		1265.83	0	7.75e-09						High		3.00052						High		3.19546									0
	HFGKEFTPVLQADFQK	4	3	2	A8E197;A8E1A0		1891.97	0	5.954e-07						High		2.03694						High		2.43146						High		2.08966	1
	VLDSFSNGMK	2	5	3	A8E197;A8E199;A8E1A0	M9(Oxidation)	1113.52	0	1.25e-06														High		2.52321									0
	MLTAEEK	1	5	3	A8E197;A8E199;A8E1A0	N-Term(Acetyl)	863.419	0	0.004585														High		1.20926									0
	FFESFGDLSTADAVMNNPK	1	3	1	A8E197	M15(Oxidation)	2105.95	0.002	0.08768						High		0.627004																	0
	VVTGVANALAHRYH	1	3	3	P02081;A8E197;A8E199		1507.82	0.002	0.05157														High		1.15979									1
	AAVTAFWGKVHVDEVGGEALGR	1	2	1	A8E197		2269.17	0.005	0.1194														High		0.901872									1
A4IFH5	Alanine aminotransferase 1 OS=Bos taurus GN=GPT PE=2 SV=1 - [ALAT1_BOVIN]	2.02	1	1	1	7		0				0				0				0				0				0				0				0			0	2.02	1	1	0	2.02	1	2	0	2.02	1
	Sequence	# PSMs	# Proteins	# Protein Groups	Protein Group Accessions	Modifications	MH+ [Da]	q-Value	PEP	A2	G2	XCorr A2	XCorr G2	B2	H2	XCorr B2	XCorr H2	C2	I2	XCorr C2	XCorr I2	D2	J2	XCorr D2	XCorr J2	E2	K2	XCorr E2	XCorr K2	F2	L2	XCorr F2	XCorr L2	# Missed Cleavages
	AWALDVAELR	7	1	1	A4IFH5	N-Term(Acetyl)	1185.63	0.001	0.062										High		1.28168		High		1.46023		High		1.4226		High		1.51324	0
Q17QF0	Alanine--glyoxylate aminotransferase 2, mitochondrial OS=Bos taurus GN=AGXT2 PE=2 SV=1 - [AGT2_BOVIN]	3.5	1	1	1	1		0				0				0				0				0			0	3.5	1	1		0				0				0				0				0
	Sequence	# PSMs	# Proteins	# Protein Groups	Protein Group Accessions	Modifications	MH+ [Da]	q-Value	PEP	A2	G2	XCorr A2	XCorr G2	B2	H2	XCorr B2	XCorr H2	C2	I2	XCorr C2	XCorr I2	D2	J2	XCorr D2	XCorr J2	E2	K2	XCorr E2	XCorr K2	F2	L2	XCorr F2	XCorr L2	# Missed Cleavages
	CGLHTKPSMPPCDFTPER	1	1	1	Q17QF0	C1(Carbamidomethyl); C12(Carbamidomethyl)	2129.96	0.009	0.2004																					High		0.496077		0
Q3ZCJ2	Alcohol dehydrogenase [NADP(+)] OS=Bos taurus GN=AKR1A1 PE=2 SV=1 - [AK1A1_BOVIN]	18.46	1	2	6	15	0	2.46	1	1	0	2.46	1	1		0			0	2.46	1	1		0				0			1.79094	5.54	2	2	1.67598	12.92	4	4		0			0	4.92	2	2	1.69805	2.46	1
	Sequence	# PSMs	# Proteins	# Protein Groups	Protein Group Accessions	Modifications	MH+ [Da]	q-Value	PEP	A2	G2	XCorr A2	XCorr G2	B2	H2	XCorr B2	XCorr H2	C2	I2	XCorr C2	XCorr I2	D2	J2	XCorr D2	XCorr J2	E2	K2	XCorr E2	XCorr K2	F2	L2	XCorr F2	XCorr L2	# Missed Cleavages
	SPAQILLR	7	2	2	Q3ZCJ2;F4YD01		897.55	0	0.01689	High	High	1.47412	1.79094	High		1.33688						High	High	0.895057	1.31129		High		1.69805		High		2.09161	0
	MPLIGLGTWK	2	2	2	Q3ZCJ2;P16116		1115.63	0	0.0004116		High		1.09569																		High		0.591636	0
	YALSVGYR	2	1	1	Q3ZCJ2		928.49	0	0.0123						High		1.67598						High		1.45398									0
	FIVPMLTVDGK	2	2	2	Q3ZCJ2;F4YD01		1219.68	0	0.02132						High		1.3862														High		0.659891	0
	EPVVLALAEK	1	2	2	Q3ZCJ2;F4YD01		1068.63	0.004	0.1378						High		0.850151																	0
	DAGHPLYPFNDPY	1	1	1	Q3ZCJ2		1505.67	0.005	0.1678						High		1.03323																	0
A6QR56	Aldehyde dehydrogenase family 16 member A1 OS=Bos taurus GN=ALDH16A1 PE=2 SV=1 - [A16A1_BOVIN]	2.63	1	1	1	1		0				0				0				0				0				0				0				0				0				0				0
	Sequence	# PSMs	# Proteins	# Protein Groups	Protein Group Accessions	Modifications	MH+ [Da]	q-Value	PEP	A2	G2	XCorr A2	XCorr G2	B2	H2	XCorr B2	XCorr H2	C2	I2	XCorr C2	XCorr I2	D2	J2	XCorr D2	XCorr J2	E2	K2	XCorr E2	XCorr K2	F2	L2	XCorr F2	XCorr L2	# Missed Cleavages
	GAVEAAHQAAPGWMSQSPAAR	1	1	1	A6QR56		2092.99	0	0.001391																						High		1.87058	0
Q1JPA0	Aldehyde dehydrogenase family 3 member B1 OS=Bos taurus GN=ALDH3B1 PE=2 SV=1 - [AL3B1_BOVIN]	2.56	1	1	1	2		0				0				0				0				0				0			1.71216	2.56	1	1		0			0	2.56	1	1		0				0
	Sequence	# PSMs	# Proteins	# Protein Groups	Protein Group Accessions	Modifications	MH+ [Da]	q-Value	PEP	A2	G2	XCorr A2	XCorr G2	B2	H2	XCorr B2	XCorr H2	C2	I2	XCorr C2	XCorr I2	D2	J2	XCorr D2	XCorr J2	E2	K2	XCorr E2	XCorr K2	F2	L2	XCorr F2	XCorr L2	# Missed Cleavages
	HLTPVTLELGGK	2	1	1	Q1JPA0		1264.73	0	9.697e-06		High		1.71216						High		0.935587													0
P20000	Aldehyde dehydrogenase, mitochondrial OS=Bos taurus GN=ALDH2 PE=1 SV=2 - [ALDH2_BOVIN]	25.77	1	9	10	26		0				0				0				0				0				0			9.0784	15.77	6	6	4.44817	11.92	5	5	2.00672	12.5	5	5	2.42923	10.58	4	4	1.81949	6.54	3
	Sequence	# PSMs	# Proteins	# Protein Groups	Protein Group Accessions	Modifications	MH+ [Da]	q-Value	PEP	A2	G2	XCorr A2	XCorr G2	B2	H2	XCorr B2	XCorr H2	C2	I2	XCorr C2	XCorr I2	D2	J2	XCorr D2	XCorr J2	E2	K2	XCorr E2	XCorr K2	F2	L2	XCorr F2	XCorr L2	# Missed Cleavages
	TEQGPQVDETQFK	5	1	1	P20000		1506.71	0	8.767e-05		High		3.05688		High		2.40047		High		2.00672		High		2.42923						High		1.11853	0
	LGPALATGNVVVMK	4	1	1	P20000		1369.79	0	1.115e-05		High		2.28419		High		1.43549						High		0.965066		High		0.698716					0
	LADLIER	4	2	2	P48644;P20000		829.477	0	0.005509		High		2.02177		High		2.0477										High		1.81949		High		1.884	0
	TIPIDGDYFSYTR	3	1	1	P20000		1547.74	0	0.001818		High		1.71557														High		1.02671		High		1.48162	0
	SMEEVVGR	1	1	1	P20000		906.434	0	0.002823		High		1.52757																					0
	VAFTGSTEVGHLIQVAAGK	3	1	1	P20000		1885.03	0	0.0001029						High		1.03407		High		0.525355		High		1.38403									0
	VVGNPFDSR	3	1	1	P20000		990.5	0	0.00309						High		0.846531		High		1.0772		High		1.18696									0
	ELGEYGLQAYTEVK	1	1	1	P20000		1599.79	0	0.001467										High		1.23412													0
	AAFQLGSPWR	1	1	1	P20000		1132.59	0.002	0.1136										High		0.942763													0
	KTFPTVNPSTGDVICHVAEGDKADVDR	1	1	1	P20000	C15(Carbamidomethyl)	2928.41	0.003	0.05252		High		1.24598																					2
P48034	Aldehyde oxidase 1 OS=Bos taurus GN=AOX1 PE=1 SV=2 - [AOXA_BOVIN]	4.56	1	4	5	11	0	0.75	1	1		0				0				0				0				0			0	0.52	1	1	2.99647	1.79	2	2	0	0.52	1	1	0	0.52	1	1	0	0.52	1
	Sequence	# PSMs	# Proteins	# Protein Groups	Protein Group Accessions	Modifications	MH+ [Da]	q-Value	PEP	A2	G2	XCorr A2	XCorr G2	B2	H2	XCorr B2	XCorr H2	C2	I2	XCorr C2	XCorr I2	D2	J2	XCorr D2	XCorr J2	E2	K2	XCorr E2	XCorr K2	F2	L2	XCorr F2	XCorr L2	# Missed Cleavages
	IHPVQER	6	3	3	P80457;G1AQP3;P48034		878.484	0	0.002331		High		1.20592		High		1.54768		High		1.2321		High		1.4942		High		1.42462		High		1.39106	0
	YGCGGGGCGACTVMISR	1	1	1	P48034	C3(Carbamidomethyl); C8(Carbamidomethyl); C11(Carbamidomethyl)	1762.72	0	1.56e-06						High		2.99647																	0
	HATGEAIYCDDMPVVDR	1	1	1	P48034	C9(Carbamidomethyl)	1948.85	0	0.005441																						High		1.27338	0
	QIPLNEQFLR	2	1	1	P48034		1257.69	0.001	0.06042	High		0.35938																			High		1.12953	0
	MTWISPVTLK	1	1	1	P48034		1175.65	0.001	0.06524																						High		0.920289	0
F4YD01	Aldehyde reductase (Fragment) OS=Bubalus bubalis GN=AKR1A1 PE=2 SV=1 - [F4YD01_BUBBU]	32.31	1	1	5	12	0	6.15	1	1	0	6.15	1	1		0			0	6.15	1	1		0				0			1.79094	6.15	1	1	0	16.15	2	2		0			0	6.15	1	1	1.69805	6.15	1
	Sequence	# PSMs	# Proteins	# Protein Groups	Protein Group Accessions	Modifications	MH+ [Da]	q-Value	PEP	A2	G2	XCorr A2	XCorr G2	B2	H2	XCorr B2	XCorr H2	C2	I2	XCorr C2	XCorr I2	D2	J2	XCorr D2	XCorr J2	E2	K2	XCorr E2	XCorr K2	F2	L2	XCorr F2	XCorr L2	# Missed Cleavages
	SPAQILLR	7	2	2	Q3ZCJ2;F4YD01		897.55	0	0.01689	High	High	1.47412	1.79094	High		1.33688						High	High	0.895057	1.31129		High		1.69805		High		2.09161	0
	FIVPMLTVDGK	2	2	2	Q3ZCJ2;F4YD01		1219.68	0	0.02132						High		1.3862														High		0.659891	0
	EPVVLALAEK	1	2	2	Q3ZCJ2;F4YD01		1068.63	0.004	0.1378						High		0.850151																	0
	KVICIPK	1	1	1	F4YD01	C4(Carbamidomethyl)	857.528	0.004	0.1429																						High		1.18876	1
	ILENIR	1	1	2	F4YD01;P35071		757.457	0.004	0.1565																						High		0.544167	0
Q5EA79	Aldose 1-epimerase OS=Bos taurus GN=GALM PE=2 SV=1 - [GALM_BOVIN]	24.56	1	6	6	23	2.15506	18.42	4	4	0	11.11	2	2	3.99447	6.73	2	2	2.1662	6.73	2	2	0	4.09	1	1	2.5195	21.93	5	5	1.65083	4.09	1	1	1.83602	4.09	1	1	4.37691	6.73	2	2		0			3.49501	6.73	2
	Sequence	# PSMs	# Proteins	# Protein Groups	Protein Group Accessions	Modifications	MH+ [Da]	q-Value	PEP	A2	G2	XCorr A2	XCorr G2	B2	H2	XCorr B2	XCorr H2	C2	I2	XCorr C2	XCorr I2	D2	J2	XCorr D2	XCorr J2	E2	K2	XCorr E2	XCorr K2	F2	L2	XCorr F2	XCorr L2	# Missed Cleavages
	FQLQSDQLR	6	1	1	Q5EA79		1134.58	0	0.03016	High		2.15506						High	High	2.16919	2.23055	High		2.1662			High		1.74935		High		2.19712	0
	VLEVYTTQPGVQFYTGNFLDGTLK	3	1	1	Q5EA79		2690.37	0	1.007e-06	High		1.81363		High		1.46521														High		2.5195		0
	VSPDGEEGYPGELK	10	1	1	Q5EA79		1476.68	0	0.002574	High	High	0.694808	1.65083	High	High	0.566958	1.83602	High	High	1.82528	2.14636	High		0.448936		High	High	0.744434	1.74566	High		0.424122		0
	VDIISWGCTITALEVK	2	1	1	Q5EA79	C8(Carbamidomethyl)	1804.96	0.001	0.01821	High		0.944726																		High		1.04277		0
	VLWTPR	1	1	1	Q5EA79		771.451	0.003	0.0715																					High		0.710658		0
	AVFGDLPLGAGTVEK	1	1	1	Q5EA79		1473.79	0.004	0.08406																					High		0.783172		0
P16116	Aldose reductase OS=Bos taurus GN=AKR1B1 PE=1 SV=1 - [ALDR_BOVIN]	18.41	2	2	3	4		0				0				0				0				0				0			0	12.7	2	2	0	5.71	1	1		0				0				0
	Sequence	# PSMs	# Proteins	# Protein Groups	Protein Group Accessions	Modifications	MH+ [Da]	q-Value	PEP	A2	G2	XCorr A2	XCorr G2	B2	H2	XCorr B2	XCorr H2	C2	I2	XCorr C2	XCorr I2	D2	J2	XCorr D2	XCorr J2	E2	K2	XCorr E2	XCorr K2	F2	L2	XCorr F2	XCorr L2	# Missed Cleavages
	MPILGLGTWK	2	2	2	Q3ZCJ2;P16116		1115.63	0	0.0004116		High		1.09569																		High		0.591636	0
	GIVVTAYSPLGSPDRPWAKPEDPSILEDPR	1	2	1	P16116		3262.68	0.003	0.06385		High		0.650681																					0
	YKPAVNQIECHPYLTQEK	1	2	1	P16116	C10(Carbamidomethyl)	2218.1	0.008	0.2183						High		0.572853																	0
P09487	Alkaline phosphatase, tissue-nonspecific isozyme OS=Bos taurus GN=ALPL PE=1 SV=2 - [PPBT_BOVIN]	34.73	1	13	13	67	8.8526	11.64	5	5	19.1251	23.28	9	10	2.75551	9.16	4	4	5.81194	11.83	5	5	9.84906	12.79	5	5	19.4114	22.33	8	9	12.186	11.26	5	5	12.2114	21.76	8	9	5.385	9.35	4	5	4.27884	6.68	3	3	1.98636	4.58	2
	Sequence	# PSMs	# Proteins	# Protein Groups	Protein Group Accessions	Modifications	MH+ [Da]	q-Value	PEP	A2	G2	XCorr A2	XCorr G2	B2	H2	XCorr B2	XCorr H2	C2	I2	XCorr C2	XCorr I2	D2	J2	XCorr D2	XCorr J2	E2	K2	XCorr E2	XCorr K2	F2	L2	XCorr F2	XCorr L2	# Missed Cleavages
	HETHGGEDVAVFAK	15	1	1	P09487		1496.71	0	1.143e-05	High	High	4.00058	3.78312	High	High	5.31471	3.89443	High	High	2.75551	3.39285	High	High	2.01116	4.27884	High		3.97176		High	High	4.66262	4.6506	0
	ANEGTVGVSAATQR	10	1	1	P09487		1360.68	0	2.997e-11	High	High	3.18815	3.09504	High	High	3.12151	2.06807	High	High	1.31706	1.99215	High		2.08183		High	High	3.50561	1.98636	High		2.75775		0
	TDVEYELDEK	8	1	1	P09487		1240.56	0	1.282e-06	High	High	1.66387	1.90697	High		2.16876		High		0.866502		High	High	1.71895	0.958698	High		1.56192		High		2.25898		0
	DIEVIMGGGR	9	1	1	P09487		1046.53	0	0.0003114	High	High	1.08271	1.75525		High		1.58866	High	High	1.27031	1.41112					High	High	1.58801	1.53269	High	High	1.70286	1.32709	0
	TYNTNAQVPDSAGTATAYLCGVK	4	1	1	P09487	C20(Carbamidomethyl)	2402.12	0	0.001871					High	High	3.36246	2.12732													High	High	3.33803	1.97024	0
	LQTLNTNVAK	1	1	1	P09487		1101.63	0	0.00325					High		2.61025																		0
	LDGLNLIDIWK	7	1	1	P09487		1299.73	0	9.791e-07		High		1.6456	High	High	1.24569	1.32782		High		1.21089		High		1.56246					High	High	2.77643	0.93341	0
	DIAYQLMHNIK	4	1	1	P09487		1345.7	0	0.0004428					High	High	1.1239	1.99448					High		0.908436							High		1.9044	0
	NVIMFLGDGMGVSTVTAAR	2	1	1	P09487		1938.96	0	1.639e-06																	High		2.37169		High		1.91474		0
	VNHATPSASYAHSADR	1	1	1	P09487		1683.78	0	0.007983																					High		1.49378		0
	GNSIFGLAPMVSDTDKKPFTAILYGNGPGYK	1	1	1	P09487		3258.66	0.002	0.08505						High		1.36562																	1
	LEMDKFPYVALSK	3	1	1	P09487		1540.81	0.003	0.0586	High		0.629923		High		0.545287						High		0.763059										1
	GNSIFGLAPMVSDTDK	2	1	1	P09487		1651.8	0.004	0.1347					High	High	1.08202	0.734428																	0
Q9BDK2	Allograft inflammatory factor 1 OS=Bos taurus GN=AIF1 PE=2 SV=1 - [AIF1_BOVIN]	46.26	1	7	7	10		0				0				0				0				0				0				0			2.1954	46.26	7	7	0	8.84	1	1	0	8.84	1	1		0
	Sequence	# PSMs	# Proteins	# Protein Groups	Protein Group Accessions	Modifications	MH+ [Da]	q-Value	PEP	A2	G2	XCorr A2	XCorr G2	B2	H2	XCorr B2	XCorr H2	C2	I2	XCorr C2	XCorr I2	D2	J2	XCorr D2	XCorr J2	E2	K2	XCorr E2	XCorr K2	F2	L2	XCorr F2	XCorr L2	# Missed Cleavages
	INEINQQFLDDPK	4	1	1	Q9BDK2		1573.78	0	0.008906						High		2.1954		High		1.23082		High		1.14203						High		1.05245	0
	EQEKPTGLPAK	1	1	1	Q9BDK2		1197.65	0	0.01322						High		1.99712																	0
	YSSDEDLPSKLEAFK	1	1	1	Q9BDK2		1728.83	0	0.01058						High		1.61294																	1
	YSSDEDLPSK	1	1	1	Q9BDK2		1140.51	0	0.009993						High		1.12001																	0
	LIMEVSSGPGETFSYSDFLK	1	1	1	Q9BDK2		2207.05	0.001	0.03679						High		0.743816																	0
	MILMYEEK	1	1	1	Q9BDK2		1056.51	0.004	0.1493						High		1.45014																	0
	EQEKPTGLPAKK	1	1	1	Q9BDK2		1325.74	0.004	0.1346						High		1.1317																	1
B6ZBP2	Alpha S1 casein OS=Bubalus bubalis GN=CSN1S1 PE=2 SV=1 - [B6ZBP2_BUBBU]	88.35	1	2	19	4506	602.248	74.76	14	287	1105.24	73.79	13	423	780.611	74.76	13	345	688.764	74.76	14	284	640.597	73.79	11	275	611.759	73.79	11	249	1237.18	74.76	16	421	1014.59	74.76	15	407	1049.07	73.79	13	422	1241.03	88.35	16	486	1017.08	73.79	13
	Sequence	# PSMs	# Proteins	# Protein Groups	Protein Group Accessions	Modifications	MH+ [Da]	q-Value	PEP	A2	G2	XCorr A2	XCorr G2	B2	H2	XCorr B2	XCorr H2	C2	I2	XCorr C2	XCorr I2	D2	J2	XCorr D2	XCorr J2	E2	K2	XCorr E2	XCorr K2	F2	L2	XCorr F2	XCorr L2	# Missed Cleavages
	QFYQLDAYPSGAWYYVPLGTQYPDAPSFSDIPNPIGSENSGK	142	3	1	B6ZBP2		4640.17	0	8.385e-11	High	High	6.42242	6.46399	High	High	6.34271	6.92242	High	High	6.49673	6.49241	High	High	6.17607	1.43216		High		6.78384	High	High	7.18485	6.3876	0
	EGIHAQQKEPMIGVNQELAYFYPQLFR	199	5	2	B6ZBP2;G3C8Y5		3206.61	0	6.872e-12	High	High	6.23755	7.19806	High	High	6.88494	7.81135	High	High	6.95019	7.51753	High	High	6.67564	7.58919	High	High	7.03127	7.15071	High	High	7.02073	6.55722	1
	KYNVPQLEIVPNLAEEQLHSMK	354	5	2	B6ZBP2;G3C8Y5	M21(Oxidation)	2596.34	0	2.527e-06	High	High	6.08741	5.63054	High	High	5.90114	5.4234	High	High	6.61834	5.59464	High	High	6.04703	6.25491	High	High	5.96703	5.68	High	High	5.57068	5.93863	1
	EGIHAQQKEPMIGVNQELAYFYPQLFR	127	5	2	B6ZBP2;G3C8Y5	M11(Oxidation)	3222.61	0	2.789e-06	High	High	6.04369	6.1174	High	High	4.11133	6.41171	High	High	5.48421	5.67254	High	High	5.27098	5.78339	High	High	5.2155	4.19072	High	High	5.28453	6.31815	1
	KYNVPQLEIVPNLAEEQLHSMK	253	5	2	B6ZBP2;G3C8Y5		2580.35	0	3.699e-14	High	High	5.80063	5.83924	High	High	5.65813	5.64676	High	High	5.41518	5.941	High	High	4.73818	5.78989	High	High	5.32181	6.02252	High	High	5.84368	5.99961	1
	EPMIGVNQELAYFYPQLFR	415	5	2	B6ZBP2;G3C8Y5		2315.16	0	2.037e-06	High	High	5.68291	5.86147	High	High	5.92784	6.04511	High	High	5.69141	5.83964	High	High	5.98459	5.95275	High	High	5.90524	5.96075	High	High	6.00879	5.85149	0
	YNVPQLEIVPNLAEEQLHSMK	418	5	2	B6ZBP2;G3C8Y5		2452.25	0	1.889e-09	High	High	5.26972	5.03392	High	High	4.98513	5.12249	High	High	4.9675	5.19876	High	High	4.29113	5.17575	High	High	4.94976	4.88879	High	High	4.6146	4.98373	0
	EPMIGVNQELAYFYPQLFR	493	5	2	B6ZBP2;G3C8Y5	M3(Oxidation)	2331.15	0	1.002e-15	High	High	5.05548	5.24896	High	High	5.03637	5.06913	High	High	5.11941	5.25732	High	High	4.76532	5.16024	High	High	5.30678	5.3812	High	High	5.23659	5.25334	0
	YNVPQLEIVPNLAEEQLHSMK	301	5	2	B6ZBP2;G3C8Y5	M20(Oxidation)	2468.25	0	6.184e-07	High	High	4.79724	5.06261	High	High	4.8888	5.27539	High	High	4.88375	5.69428	High	High	4.76048	5.28007	High	High	5.00377	5.64139	High	High	5.3606	5.46505	0
	HQGLPQGVLNENLLR	666	5	2	B6ZBP2;G3C8Y5		1687.93	0	5.711e-07	High	High	4.40672	4.329	High	High	4.32628	4.48112	High	High	4.48385	4.36584	High	High	4.48022	4.50288	High	High	5.13127	4.40856	High	High	4.46745	4.40916	0
	HIQKEDVPSER	241	6	3	P02662;B6ZBP2;G3C8Y5		1337.68	0	0.00047	High	High	3.97973	4.17907	High	High	3.54607	4.26225	High	High	3.59745	4.49687	High	High	3.41692	4.26632	High	High	4.001	4.42047	High	High	3.23386	4.44388	1
	QPIKHQGLPQGVLNENLLR	53	5	2	B6ZBP2;G3C8Y5		2154.22	0	1.15e-07	High	High	3.90369	4.94409	High	High	4.76328	4.63022	High	High	4.69389	4.25558	High	High	3.68486	4.67959	High	High	4.69945	5.03826	High	High	4.54765	4.30933	1
	YLGYLEQLLR	571	6	3	P02662;B6ZBP2;G3C8Y5		1267.7	0	0.0008671	High	High	2.69957	2.63602	High	High	2.48024	2.53267	High	High	2.51026	2.74974	High	High	2.66732	2.65421	High	High	2.56639	2.62745	High	High	2.61618	2.7842	0
	EPMIGVNQELAYFYPQLFR	86	5	2	B6ZBP2;G3C8Y5	N-Term(Acetyl); M3(Oxidation)	2373.16	0	6.445e-06	High	High	2.35337	2.76167	High	High	2.22215	3.08639	High	High	2.68287	2.41348	High	High	2.39701	2.97885	High	High	2.44412	3.19279	High	High	2.56124	2.7615	0
	YNVPQLEIVPNLAEEQLHSMKEGIHAQQK	18	5	2	B6ZBP2;G3C8Y5		3343.71	0	2.665e-08	High	High	1.97018	2.41633	High	High	2.31611	2.44787	High	High	2.04536	4.61169	High	High	3.53845	4.41037		High		2.68129		High		5.91435	1
	HIQKEDVPSER	8	6	3	P02662;B6ZBP2;G3C8Y5	N-Term(Acetyl)	1379.69	0	0.003366	High		1.85458		High	High	1.93507	1.99178	High		1.02668		High		1.13626		High	High	1.73018	2.00037	High		1.77776		1
	HIQKEDVPSERYLGYLEQLLR	3	6	3	P02662;B6ZBP2;G3C8Y5		2586.37	0	4.608e-05	High	High	1.52864	1.25379																					2
	EDVPSER	43	6	3	P02662;B6ZBP2;G3C8Y5		831.384	0	0.004193	High	High	1.20876	2.13052	High	High	1.64493	1.79675	High	High	1.36139	2.17791	High	High	1.26329	2.20555	High	High	1.6099	2.15343	High	High	1.2575	2.17128	0
	QMEAESISSSEEIVPISVEQK	24	5	2	B6ZBP2;G3C8Y5		2320.12	0	1.02e-14	High	High	1.07602	2.67942	High	High	2.06829	2.13449	High	High	1.50005	2.6024	High	High	1.54291	3.70706	High	High	2.41712	1.45779	High	High	1.67938	0.878175	0
	QMEAESISSSEEIVPISVEQK	3	5	2	B6ZBP2;G3C8Y5	M2(Oxidation)	2336.11	0	0.001116	High		0.416685			High		0.754216													High		2.00333		0
	HQGLPQGVLNENLLR	8	5	2	B6ZBP2;G3C8Y5	N-Term(Acetyl)	1729.94	0	0.001252		High		0.494553	High		1.4594		High	High	1.1535	1.36157	High	High	0.565352	0.741765		High		0.675578		High		1.07637	0
	EGIHAQQKEPMIGVNQELAYFYPQLFR	23	5	2	B6ZBP2;G3C8Y5	N-Term(Acetyl); M11(Oxidation)	3264.63	0	0.0002662		High		3.04174	High	High	0.97419	1.36148	High	High	3.33926	3.04974	High	High	0.862392	3.19163		High		2.99651	High	High	0.924584	3.07039	1
	EGIHAQQK	19	6	3	P02662;B6ZBP2;G3C8Y5		910.473	0	0.0006044		High		2.63624	High	High	0.920876	2.18504		High		2.15747		High		2.73247		High		2.62021		High		2.46146	0
	LKKYNVPQLEIVPNLAEEQLHSMK	4	5	2	B6ZBP2;G3C8Y5		2821.52	0	3.503e-08									High		1.58776		High	High	2.50943	3.7942									2
	YNVPQLEIVPNLAEEQLHSMK	4	5	2	B6ZBP2;G3C8Y5	N-Term(Acetyl)	2494.24	0	0.001037		High		1.83851					High		0.637935			High		1.53287					High		0.295		0
	KYNVPQLEIVPNLAEEQLHSMKEGIHAQQK	5	5	2	B6ZBP2;G3C8Y5		3471.81	0	0.0009447													High	High	0.229633	2.28282						High		3.23075	2
	KYNVPQLEIVPNLAEEQLHSMK	1	5	2	B6ZBP2;G3C8Y5	N-Term(Acetyl)	2622.35	0	3.208e-07		High		3.32743																					1
	YNVPQLEIVPNLAEEQLHSMKEGIHAQQKEPMIGVNQELAYFYPQLFR	5	5	2	B6ZBP2;G3C8Y5		5639.85	0	0.01084		High		3.21314		High		3.08555														High		1.95072	2
	YNVPQLEIVPNLAEEQLHSMKEGIHAQQK	4	5	2	B6ZBP2;G3C8Y5	M20(Oxidation)	3359.71	0	6.768e-05		High		2.6444		High		1.49263						High		2.62627									1
	EGIHAQQKEPMIGVNQELAYFYPQLFR	3	5	2	B6ZBP2;G3C8Y5	N-Term(Acetyl)	3248.62	0	0.04159										High		0.78101										High		1.05404	1
	EPMIGVNQELAYFYPQLFR	1	5	2	B6ZBP2;G3C8Y5	N-Term(Acetyl)	2357.16	0	0.0003049														High		0.884098									0
	YLGYLEQLLRLK	4	6	3	P02662;B6ZBP2;G3C8Y5		1508.88	0.001	0.01248	High	High	1.35478	1.512		High		0.987955														High		0.917402	1
	QFYQLDAYPSGAWYYVPLGTQYPDAPSFSDIPNPIGSENSGK	3	3	1	B6ZBP2	N-Term(Acetyl)	4682.21	0.001	0.02328	High		0.364186														High	High	3.33267	0.816253					0
	QMEAESISSSEEIVPISVEQK	1	5	2	B6ZBP2;G3C8Y5	N-Term(Acetyl); M2(Oxidation)	2378.14	0.002	0.02533																					High		1.31688		0
	EGIHAQQK	1	6	3	P02662;B6ZBP2;G3C8Y5	N-Term(Acetyl)	952.484	0.003	0.04578		High		1.23253																					0
	QPIKHQGLPQGVLNENLLR	1	5	2	B6ZBP2;G3C8Y5	N-Term(Acetyl)	2196.22	0.005	0.1161		High		1.10136																					1
	FFVAPFPEMFGKDVGSESTEDQAMEDIKQMEAESISSSEEIVPISVEQK	1	1	1	B6ZBP2		5452.5	0.008	0.1883														High		0.239424									2
B6VPY3	Alpha s2 casein OS=Bubalus bubalis GN=csn1s2 PE=2 SV=1 - [B6VPY3_BUBBU]	92.49	2	5	38	1771	135.917	70.42	18	88	195.118	70.89	17	119	191.928	68.54	21	139	145.83	62.44	17	89	177.387	45.07	11	84	128.172	50.23	11	64	453.978	81.69	32	220	250.755	80.75	25	126	369.682	91.08	35	210	298.484	81.22	26	164	354.15	91.08	33
	Sequence	# PSMs	# Proteins	# Protein Groups	Protein Group Accessions	Modifications	MH+ [Da]	q-Value	PEP	A2	G2	XCorr A2	XCorr G2	B2	H2	XCorr B2	XCorr H2	C2	I2	XCorr C2	XCorr I2	D2	J2	XCorr D2	XCorr J2	E2	K2	XCorr E2	XCorr K2	F2	L2	XCorr F2	XCorr L2	# Missed Cleavages
	FPQYLQYLYQGPIVLNPWDQVK	141	8	3	P02663;O62825;B6VPY3		2709.42	0	6.715e-05	High	High	6.4675	6.34686	High	High	6.0166	6.59289	High	High	6.20075	7.08466	High	High	6.45899	6.71883	High	High	6.62603	6.73904	High	High	6.91407	6.91747	0
	FPQYLQYLYQGPIVLNPWDQVKR	138	8	3	P02663;O62825;B6VPY3		2865.51	0	1.072e-22	High	High	6.41212	7.82824	High	High	7.29766	7.40236	High	High	6.66821	7.11166	High	High	6.04042	7.92727	High	High	7.52138	8.3483	High	High	7.71126	7.7565	1
	RNAVPITPTLNR	44	8	3	P02663;O62825;B6VPY3		1351.78	0	0.0004461	High	High	4.07569	3.7317	High	High	3.82833	3.51991	High	High	3.9285	4.11499	High	High	4.09511	3.61426	High	High	3.23291	4.06026	High	High	3.65031	4.0033	1
	KTVDMESTEVFTK	17	3	2	P02663;B6VPY3		1514.74	0	2.604e-07	High	High	3.97728	2.91354		High		4.23623	High	High	4.05375	5.17695						High		3.99477		High		4.47281	1
	ALNEINQFYQK	161	9	3	P02663;O62825;B6VPY3		1367.69	0	0.01355	High	High	3.21871	3.6461	High	High	3.15467	3.27689	High	High	2.9759	3.72094	High	High	3.15184	3.23281	High	High	3.3409	3.42786	High	High	3.45318	3.63546	0
	NMAIHPSKENLCSTFCK	60	8	2	O62825;B6VPY3	C12(Carbamidomethyl); C16(Carbamidomethyl)	2036.94	0	7.142e-07	High	High	3.01266	3.65248	High	High	3.59809	4.28015	High	High	3.9472	3.91782	High	High	2.76084	4.13407	High	High	3.65302	3.64018	High	High	4.00508	4.40486	1
	TVDMESTEVFTK	20	3	2	P02663;B6VPY3		1386.65	0	0.0005255	High	High	2.64443	2.54024		High		2.72015	High	High	2.64222	2.72591	High		2.80958			High		2.80328		High		3.12979	0
	EYSIGSSSEESAEVATEEVK	18	1	1	B6VPY3		2130.96	0	6.858e-06	High	High	2.58011	3.43848	High	High	1.64439	3.10715	High	High	1.2749	3.64735	High		0.45713			High		3.42933		High		0.718088	0
	TVDMESTEVFTK	88	3	2	P02663;B6VPY3	M4(Oxidation)	1402.64	0	4.072e-09	High	High	2.40874	2.98217		High		3.00198	High	High	1.87472	2.88095	High	High	1.6052	0.811217		High		3.25059		High		2.89832	0
	ENLCSTFCK	20	9	3	P02663;O62825;B6VPY3	C4(Carbamidomethyl); C8(Carbamidomethyl)	1158.49	0	0.0003979	High	High	2.35771	2.62799	High	High	2.27636	2.54965		High		2.34416	High	High	2.32952	2.54326	High	High	2.59869	2.35277	High	High	2.45297	2.56617	0
	TNVIPYVR	107	7	2	O62825;B6VPY3		961.542	0	0.001727	High	High	2.00594	2.24468	High	High	2.30926	1.81854	High	High	2.28732	1.93207	High	High	2.24966	1.91529	High	High	2.40565	1.97667	High	High	2.41727	2.08051	0
	HTMEHVSSSEESIISQETYK	6	8	2	O62825;B6VPY3		2322.05	0	3.291e-09	High		1.99837		High		1.60196			High		2.12733		High		1.28882		High		2.62989	High		2.09454		0
	TVDMESTEVFTKK	24	3	2	P02663;B6VPY3		1514.74	0	2.099e-05	High	High	1.94416	2.96562		High		3.11943	High	High	2.66484	2.34892	High		1.69836			High		2.34939		High		2.6679	1
	AMKPWTQPK	207	10	2	O62825;B6VPY3	M2(Oxidation)	1102.57	0	0.028	High	High	1.93175	2.21575	High	High	2.09501	2.22702	High	High	2.10254	2.37033	High	High	1.82089	2.36218	High	High	2.31785	2.35634	High	High	2.30781	2.26317	0
	NAVPITPTLNR	158	9	3	P02663;O62825;B6VPY3		1195.68	0	0.0004006	High	High	1.8482	2.09181	High	High	2.4023	2.72881	High	High	2.06391	2.08795	High	High	1.95838	2.79904	High	High	2.09983	2.49779	High	High	2.10408	2.0194	0
	NMAIHPSKENLCSTFCK	38	8	2	O62825;B6VPY3	M2(Oxidation); C12(Carbamidomethyl); C16(Carbamidomethyl)	2052.93	0	2.149e-06	High	High	1.7571	3.85747	High	High	1.6549	2.53876	High	High	2.2236	1.61365		High		1.71085	High	High	1.6852	1.78472	High	High	2.20123	2.914	1
	AMKPWTQPK	67	10	2	O62825;B6VPY3		1086.58	0	0.02529	High	High	1.68861	1.93787	High	High	2.21265	1.93886	High	High	2.06559	1.8753	High	High	1.96198	1.94629	High	High	2.10481	1.86538	High	High	2.12627	2.10145	0
	TNVIPYVRYL	15	7	2	O62825;B6VPY3		1237.69	0	0.01548	High	High	1.6167	1.55056	High		1.9772		High	High	1.98919	1.93461	High	High	0.886808	1.65377		High		1.91156		High		2.12472	1
	TVYQYQK	44	10	2	O62825;B6VPY3		929.474	0	0.05573	High	High	1.32191	1.85239		High		1.73419	High	High	0.930324	1.89523		High		1.82193	High	High	1.36146	1.96533		High		1.97911	0
	FAWPQYLK	119	3	1	B6VPY3		1052.56	0	0.02479	High	High	1.09951	1.51663	High	High	1.28101	1.47555	High	High	1.28886	1.44753	High	High	1.52427	0.867284		High		1.44769	High	High	1.48387	1.74837	0
	TVYQYQKAMKPWTQPK	12	10	2	O62825;B6VPY3		1997.03	0	0.007469	High	High	0.603788	1.77642	High		0.859973		High	High	0.858938	0.727987		High		0.93372		High		1.61226		High		2.03302	1
	EQLSTSEENSKK	17	9	3	P02663;O62825;B6VPY3		1379.66	0	0.001675		High		3.7898	High	High	1.24664	3.81116		High		3.6067		High		3.79409		High		3.07978		High		3.84195	1
	AMKPWTQPKTNVIPYVRYL	9	7	2	O62825;B6VPY3		2305.25	0	6.803e-06		High		1.03713	High		1.05069			High		4.12221						High		2.00864		High		1.79204	2
	KTVDMESTEVFTKK	6	3	2	P02663;B6VPY3		1642.84	0	3.642e-09						High		3.42775	High	High	1.96749	4.00396	High		2.70645			High		5.00375		High		3.56515	2
	NMAIHPSKENLCSTFCK	5	8	2	O62825;B6VPY3	N-Term(Acetyl); M2(Oxidation); C12(Carbamidomethyl); C16(Carbamidomethyl)	2094.94	0	0.0004697		High		0.962574		High		3.13278	High		1.75168														1
	ENLCSTFCK	1	9	3	P02663;O62825;B6VPY3	N-Term(Acetyl); C4(Carbamidomethyl); C8(Carbamidomethyl)	1200.5	0	0.005437									High		1.33353														0
	ITVDDKHYQK	39	9	3	P02663;O62825;B6VPY3		1246.64	0	5.36e-05		High		3.21011		High		2.77411	High	High	1.25543	3.25939	High	High	1.11712	3.30315	High	High	0.847807	3.22427		High		3.10892	1
	AMKPWTQPKTNVIPYVR	7	7	2	O62825;B6VPY3		2029.1	0	0.0004651		High		2.87878					High	High	0.590649	2.67839						High		2.67087		High		3.2637	1
	ALNEINQFYQKFPQYLQYLYQGPIVLNPWDQVKR	8	8	3	P02663;O62825;B6VPY3		4214.19	0	3.145e-09		High		6.10791		High		1.79501		High		1.16872		High		1.42846						High		2.79503	2
	TKLTEEDKNR	15	8	2	O62825;B6VPY3		1233.64	0	3.176e-05		High		4.40195		High		4.44873		High		4.15035		High		3.52773		High		4.04623		High		4.53934	2
	EQLSTSEENSK	12	9	3	P02663;O62825;B6VPY3		1251.57	0	4.16e-05		High		2.83947		High		2.62541		High		2.69422		High		2.38659		High		2.50224		High		2.78869	0
	LTEEDKNRLNFLK	4	8	2	O62825;B6VPY3		1619.88	0	0.0001118		High		2.72795						High		3.64414		High		3.53482						High		3.7207	2
	NMAIHPSK	46	8	2	O62825;B6VPY3	M2(Oxidation)	913.455	0	0.007583		High		2.66934		High		2.73027		High		2.19732		High		2.56244		High		2.28719		High		2.63972	0
	TVDMESTEVFTKK	4	3	2	P02663;B6VPY3	M4(Oxidation)	1530.75	0	0.0006714		High		2.62112						High		1.96556										High		2.29978	1
	LTEEDKNR	8	8	2	O62825;B6VPY3		1004.5	0	0.001301		High		2.5211		High		2.52396		High		2.0511		High		2.82391		High		2.62541		High		2.56622	1
	NMAIHPSK	20	8	2	O62825;B6VPY3		897.462	0	0.0005767		High		2.44443		High		2.37704		High		2.14745		High		2.33365		High		2.36142		High		2.34283	0
	KTVDMESTEVFTK	2	3	2	P02663;B6VPY3	M5(Oxidation)	1530.74	0	5.998e-05		High		2.26251																					1
	KISQHYQK	6	10	2	O62825;B6VPY3		1031.56	0	0.01561		High		2.25465		High		2.37346		High		2.29891		High		2.46997		High		2.51466		High		2.54494	1
	FAWPQYLKTVYQYQK	5	3	1	B6VPY3		1963.01	0	0.0009881		High		2.0477						High		2.99961						High		2.58233		High		1.90492	1
	ISQHYQK	13	10	2	O62825;B6VPY3		903.468	0	0.0003842		High		1.88161						High		2.26532		High		2.18671		High		0.878356		High		2.355	0
	AMKPWTQPK	11	10	2	O62825;B6VPY3	N-Term(Acetyl); M2(Oxidation)	1144.58	0	0.001426		High		1.81452		High		1.41581		High		1.15828		High		2.16847		High		1.41709		High		1.76642	0
	TKLTEEDKNR	2	8	2	O62825;B6VPY3	N-Term(Acetyl)	1275.65	0	0.0001795		High		1.80251		High		1.74664																	2
	ALNEINQFYQK	2	9	3	P02663;O62825;B6VPY3	N-Term(Acetyl)	1409.7	0	0.005912		High		1.65684																		High		1.60794	0
	NAVPITPTLNR	2	9	3	P02663;O62825;B6VPY3	N-Term(Acetyl)	1237.69	0	0.001894		High		1.30934														High		0.75038					0
	TKLTEEDK	3	8	2	O62825;B6VPY3		963.499	0	8.308e-05										High		2.12619		High		2.66303						High		2.04049	1
	ISQHYQKFAWPQYLK	6	3	1	B6VPY3		1937	0	0.007416										High		1.34607						High		0.645096		High		1.26081	1
	ALNEINQFYQKFPQYLQYLYQGPIVLNPWDQVK	1	8	3	P02663;O62825;B6VPY3		4058.08	0	1.918e-11																		High		4.13205					1
	LNFLKK	7	9	3	P02663;O62825;B6VPY3		762.487	0.001	0.02972		High		2.22526		High		2.28386	High	High	1.8438	2.35056						High		2.15824		High		2.43416	1
	HTMEHVSSSEESIISQETYK	1	8	2	O62825;B6VPY3	M3(Oxidation)	2338.05	0.001	0.01628																					High		0.657157		0
	ISQHYQKFAWPQYLKTVYQYQK	1	3	1	B6VPY3		2847.47	0.002	0.02933		High		1.21097																					2
	AMKPWTQPKTNVIPYVR	2	7	2	O62825;B6VPY3	N-Term(Acetyl); M2(Oxidation)	2087.13	0.005	0.2018									High		1.33669		High		1.52491										1
	AMKPWTQPKTNVIPYVRYL	1	7	2	O62825;B6VPY3	M2(Oxidation)	2321.25	0.005	0.1869										High		0.576316													2
	HTMEHVSSSEESIISQETYKQEK	1	8	2	O62825;B6VPY3		2707.26	0.008	0.2794					High		0.984203																		1
D2U6V0	Alpha-1 acid glycoprotein OS=Bubalus bubalis GN=agp PE=2 SV=1 - [D2U6V0_BUBBU]	66.27	2	14	14	100	5.36816	32.53	4	4	7.3153	16.87	3	3	2.65418	20.48	3	4	13.3725	33.13	4	5	7.13669	27.71	4	5	5.62486	27.71	3	3	54.0315	66.27	13	20	44.7465	62.05	10	17	17.5785	37.95	7	9	21.5151	45.78	8	9	25.8965	43.37	8
	Sequence	# PSMs	# Proteins	# Protein Groups	Protein Group Accessions	Modifications	MH+ [Da]	q-Value	PEP	A2	G2	XCorr A2	XCorr G2	B2	H2	XCorr B2	XCorr H2	C2	I2	XCorr C2	XCorr I2	D2	J2	XCorr D2	XCorr J2	E2	K2	XCorr E2	XCorr K2	F2	L2	XCorr F2	XCorr L2	# Missed Cleavages
	NVGVSFYADKPEVTQEQK	23	2	1	D2U6V0		2039	0	5.938e-07	High	High	3.22839	4.64627		High		4.85407	High	High	2.65418	3.09923	High	High	4.10571	3.94022	High	High	2.78014	2.97786	High	High	3.27695	3.58243	0
	CIGIQESEITYTDEK	9	1	1	D2U6V0	C1(Carbamidomethyl)	1785.82	0	1.276e-07	High	High	2.13977	3.88238	High		1.95993		High	High	1.34809	3.23433		High		3.75592	High	High	2.25472	3.63873		High		3.29723	0
	WFYIGSAFR	9	2	1	D2U6V0		1146.57	0	0.000282	High	High	1.54507	2.16083		High		2.04566		High		1.30028	High	High	2.15733	2.16049		High		1.16935					0
	AIQAAFFYFEPR	15	1	1	D2U6V0		1459.74	0	0.0001511	High	High	1.4801	3.72737	High	High	2.81922	3.75803		High		3.06993	High	High	2.30147	3.31123	High	High	2.10183	3.66062	High	High	2.34791	3.34213	0
	CIGIQESEITYTDEKK	17	1	1	D2U6V0	C1(Carbamidomethyl)	1913.92	0	1.649e-09		High		3.66955	High	High	2.53616	3.33781	High	High	1.99354	3.51695	High	High	3.17161	2.84598	High	High	1.59657	4.38308	High	High	0.84505	4.26783	1
	NVGVSFYADKPEVTQEQKK	7	2	1	D2U6V0		2167.1	0	3.469e-07		High		5.0789		High		5.12144		High		1.59663		High		3.79099		High		2.1446		High		2.36435	1
	KDACGPLEK	2	2	1	D2U6V0	C4(Carbamidomethyl)	1017.5	0	0.0002451		High		2.67844		High		2.66681																	1
	EHFADLLLSK	2	1	1	D2U6V0		1172.63	0	0.0001024		High		2.54076		High		3.13269																	0
	HAEDKLIAR	2	1	1	D2U6V0		1052.59	0	3.072e-05		High		2.35576		High		1.45066																	1
	KEFLDVIK	1	2	1	D2U6V0		991.583	0	0.0002021		High		1.96933																					1
	DACGPLEK	4	2	1	D2U6V0	C3(Carbamidomethyl)	889.407	0	0.006127		High		1.87759										High		1.71029		High		1.64102		High		1.67492	0
	TFMLAASWNGTK	4	2	1	D2U6V0		1326.65	0	0.0001613		High		1.33805		High		0.928139						High		0.640174						High		0.788489	0
	EYQTIADK	4	1	1	D2U6V0		967.472	0.001	0.009157		High		1.92968		High		1.78396										High		1.77744		High		1.7983	0
	EFLDVIK	1	2	1	D2U6V0		863.487	0.008	0.232										High		1.07048													0
P34955	Alpha-1-antiproteinase OS=Bos taurus GN=SERPINA1 PE=1 SV=1 - [A1AT_BOVIN]	30.29	1	16	16	195	13.4928	17.55	8	10	16.47	19.95	9	13	14.5983	19.95	9	11	20.3087	18.03	8	13	21.2554	22.84	11	15	14.5709	18.03	8	11	56.0855	29.09	15	30	50.9936	27.64	13	25	19.7851	23.32	11	16	21.4846	23.32	11	16	22.9407	23.32	11
	Sequence	# PSMs	# Proteins	# Protein Groups	Protein Group Accessions	Modifications	MH+ [Da]	q-Value	PEP	A2	G2	XCorr A2	XCorr G2	B2	H2	XCorr B2	XCorr H2	C2	I2	XCorr C2	XCorr I2	D2	J2	XCorr D2	XCorr J2	E2	K2	XCorr E2	XCorr K2	F2	L2	XCorr F2	XCorr L2	# Missed Cleavages
	KYASSANLHLPK	16	1	1	P34955		1328.73	0	2.151e-05	High	High	2.50569	2.58429	High	High	3.09047	2.32807	High	High	2.66462	0.731926	High	High	3.27085	1.07777	High	High	3.01562	1.43598	High	High	3.50212	1.4762	1
	LSISETYDLK	20	1	1	P34955		1168.61	0	4.19e-06	High	High	2.49719	2.80161	High	High	2.50694	2.76971	High	High	2.45675	2.55551	High	High	2.72067	2.59017	High	High	2.61272	2.60676	High	High	2.82814	2.73821	0
	NLYHSEAFSINFR	33	1	1	P34955		1597.78	0	3.511e-07	High	High	2.28498	3.53616	High	High	2.19141	2.97267	High	High	2.40669	2.14107	High	High	2.23128	3.15466	High	High	2.07865	2.55459	High	High	2.51727	2.18752	0
	LNNELLAK	11	1	1	P34955		914.531	0	0.008027	High	High	2.18978	1.87037	High	High	2.63818	2.55553	High	High	2.64913	2.84981		High		2.52839	High	High	1.67417	2.67747	High	High	2.02625	1.69456	0
	AALTIDEK	15	1	1	P34955		860.473	0	0.017	High	High	1.82172	1.90588	High	High	1.62368	2.17159	High	High	1.92472	2.04233	High	High	2.16242	1.838	High	High	1.82636	1.91452		High		2.04033	0
	YASSANLHLPK	11	1	1	P34955		1200.63	0	1.66e-08	High	High	1.65174	1.95979	High		1.33444		High		1.67639		High		1.95842		High		2.38996		High		1.31725		0
	LGMFDLHYCDK	17	1	1	P34955	C9(Carbamidomethyl)	1398.62	0	0.0009299	High	High	1.32022	1.86796	High	High	1.0293	1.59497	High	High	1.8339	1.23213	High	High	2.05128	0.563376	High	High	1.92097	1.45975	High	High	1.00948	1.22815	0
	DFHVDEQTTVK	20	1	1	P34955		1318.63	0	1.264e-07	High	High	0.705126	3.74436	High	High	2.26663	2.9978	High	High	1.44247	1.80334	High	High	2.04749	2.75698	High	High	3.59486	2.59835	High	High	3.6971	3.24381	0
	LVDTFLEDVK	15	1	1	P34955		1178.63	0	0.0003064		High		2.45337	High	High	1.28512	2.20318	High	High	2.49641	2.72482	High	High	1.97719	2.68194	High	High	2.14651	2.45735	High	High	1.05704	2.87233	0
	HTTERDFHVDEQTTVK	1	1	1	P34955		1942.92	0	0.0003779																	High		1.3475						1
	LQQLEDKLNNELLAK	14	1	1	P34955		1768.98	0	8.974e-06		High		3.09976		High		3.30386		High		1.81941		High		1.90577	High	High	1.30332	1.72155		High		3.8066	1
	LGMFDLHYCDK	4	1	1	P34955	M3(Oxidation); C9(Carbamidomethyl)	1414.61	0	0.0001883		High		1.35593		High		0.743982									High		0.994732						0
	VLDPNTVFALVNYISFK	2	1	1	P34955		1940.06	0	0.0002384		High		3.52584		High		4.56199																	0
	LQQLEDK	7	1	1	P34955		873.467	0	0.009361		High		2.16606		High		2.13603		High		2.05518		High		2.20566		High		2.13486		High		2.106	0
	INDYVEK	6	1	1	P34955		880.44	0	0.001477		High		1.94247		High		1.7567		High		1.79362		High		1.65082		High		1.99574		High		1.66703	0
	KINDYVEK	2	1	1	P34955		1008.54	0	0.009744		High		1.39652		High		2.17231																	1
	VPMMNR	1	1	1	P34955	M3(Oxidation)	763.359	0.002	0.02763		High		1.237																					0
Q2KJF1	Alpha-1B-glycoprotein OS=Bos taurus GN=A1BG PE=1 SV=1 - [A1BG_BOVIN]	21.67	1	7	7	99	11.0069	16.1	4	5	13.7394	17.89	5	7	5.7112	16.1	4	4	14.3933	19.68	5	6	13.9915	19.68	5	8	21.5282	17.89	5	8	45.7204	21.67	7	14	25.6708	21.47	6	11	12.1697	16.1	4	5	25.8499	21.47	6	11	17.2893	19.68	5
	Sequence	# PSMs	# Proteins	# Protein Groups	Protein Group Accessions	Modifications	MH+ [Da]	q-Value	PEP	A2	G2	XCorr A2	XCorr G2	B2	H2	XCorr B2	XCorr H2	C2	I2	XCorr C2	XCorr I2	D2	J2	XCorr D2	XCorr J2	E2	K2	XCorr E2	XCorr K2	F2	L2	XCorr F2	XCorr L2	# Missed Cleavages
	THAAGTPSEPSATVTIEELDPPPAPTLTVDR	22	1	1	Q2KJF1		3170.59	0	1.407e-15	High	High	3.63429	7.20569	High	High	3.73088	7.02591	High	High	0.847749	3.52211	High	High	3.94687	6.38407	High	High	4.95702	5.42083	High	High	4.33108	6.3153	0
	LEGEDQFLEVAEAPEATQATFPVHR	16	1	1	Q2KJF1		2784.35	0	1.147e-11	High	High	3.46069	3.40938	High	High	2.71709	5.65782	High	High	3.32898	4.42908	High	High	4.15432	3.83335	High	High	1.07604	3.87559	High	High	5.67902	3.72896	0
	VLSPAGPEAQFELR	19	1	1	Q2KJF1		1513.8	0	8.938e-07	High	High	2.27693	3.74355	High	High	3.19628	3.34966	High	High	2.38222	2.50575	High	High	2.698	3.44778	High	High	2.79161	3.09916	High	High	3.29262	3.28673	0
	ALWTGALTPGR	22	1	1	Q2KJF1		1142.63	0	0.001855	High	High	1.63504	1.97134	High	High	1.68696	2.18391	High	High	1.4345	1.71272	High	High	1.84843	2.08437	High	High	2.0522	1.92129	High	High	1.78554	2.08996	0
	GAEEQLVPR	9	1	1	Q2KJF1		998.527	0	5.574e-05		High		2.96192	High	High	2.40815	3.00898						High		3.02517					High	High	2.69663	2.79606	0
	DGVGQEPVHLESPAHEHR	10	1	1	Q2KJF1		1993.95	0	2.733e-08		High		4.58279		High		0.991834					High	High	0.90357	2.28326	High	High	1.2432	1.62736		High		1.12527	0
	RGAEEQLVPR	1	1	1	Q2KJF1		1154.63	0.002	0.03597		High		2.49999																					1
P28800	Alpha-2-antiplasmin OS=Bos taurus GN=SERPINF2 PE=1 SV=2 - [A2AP_BOVIN]	21.75	1	12	12	96	0	6.5	3	3	0	6.5	3	4	3.89075	4.88	2	2	1.66017	4.27	2	3	6.9409	6.91	3	3	4.69951	6.91	4	4	32.313	21.54	10	20	26.3443	18.5	11	16	5.2622	13.82	6	9	12.9635	18.29	10	12	12.4038	15.85	8
	Sequence	# PSMs	# Proteins	# Protein Groups	Protein Group Accessions	Modifications	MH+ [Da]	q-Value	PEP	A2	G2	XCorr A2	XCorr G2	B2	H2	XCorr B2	XCorr H2	C2	I2	XCorr C2	XCorr I2	D2	J2	XCorr D2	XCorr J2	E2	K2	XCorr E2	XCorr K2	F2	L2	XCorr F2	XCorr L2	# Missed Cleavages
	LDNQEPGGQIAPK	15	1	1	P28800		1366.7	0	4.721e-07	High	High	1.49225	3.76396	High	High	1.56129	3.51821	High	High	1.87727	1.251		High		2.2266	High	High	2.8772	2.17541	High	High	2.17285	2.37143	0
	LCQDLGPGAFR	18	1	1	P28800	C2(Carbamidomethyl)	1233.61	0	0.000766	High	High	1.43981	2.53412	High	High	1.46377	2.71421	High	High	2.01348	1.80044	High	High	1.66017	2.47482	High	High	2.46211	2.07699	High	High	2.52667	2.51599	0
	FDPNLTQR	9	1	1	P28800		990.505	0	0.001252	High		1.00766		High	High	1.15662	1.2179		High		1.77415		High		1.8507		High		1.78117	High	High	1.09678	1.70949	0
	SKFDPNLTQR	10	1	1	P28800		1205.63	0	0.008195		High		1.92159		High		3.2062					High	High	1.36149	2.6852	High	High	1.60158	2.48565	High	High	1.11052	2.53217	1
	LKEVLHADSGPCLPHLLSR	5	1	1	P28800	C12(Carbamidomethyl)	2142.15	0	1.938e-10		High		3.55578		High		2.0311						High		1.12212									1
	NPNPGAQPER	6	1	1	P28800		1079.52	0	0.002123		High		2.28794		High		2.10646		High		1.09844		High		1.9212		High		1.36129		High		1.78691	0
	EQQDSPDGKDSFQDHK	1	1	1	P28800		1860.82	0	0.0002117		High		2.23542																					1
	LSPTPEQTR	7	1	1	P28800		1028.54	0	0.000285		High		1.97005		High		1.74113		High		1.6876		High		1.80497		High		1.41123		High		1.62796	0
	LPPLSLLK	7	1	1	P28800		880.587	0	0.0005158		High		1.93346		High		1.97076						High		0.892268		High		1.08699					0
	EVLHADSGPCLPHLLSR	11	1	1	P28800	C10(Carbamidomethyl)	1900.97	0	0.0003473		High		1.70107		High		3.5581		High		1.11093		High		1.07247		High		2.05295		High		1.03256	0
	GDKPFDPDLK	6	1	1	P28800		1131.57	0	0.00967		High		1.64119		High		1.73969						High		1.21966									0
	LSPTPEQTRR	1	1	1	P28800		1184.64	0.001	0.06336						High		1.75247																	1
P12763	Alpha-2-HS-glycoprotein OS=Bos taurus GN=AHSG PE=1 SV=2 - [FETUA_BOVIN]	25.63	1	9	9	123	12.5909	13.93	4	7	9.78161	11.98	3	4	11.2894	13.93	4	6	8.24689	13.93	4	6	12.7148	11.98	3	6	13.8666	13.93	4	6	51.7125	20.89	8	20	42.7973	20.89	8	19	15.2188	15.6	5	8	33.0032	20.89	7	15	27.325	25.63	8
	Sequence	# PSMs	# Proteins	# Protein Groups	Protein Group Accessions	Modifications	MH+ [Da]	q-Value	PEP	A2	G2	XCorr A2	XCorr G2	B2	H2	XCorr B2	XCorr H2	C2	I2	XCorr C2	XCorr I2	D2	J2	XCorr D2	XCorr J2	E2	K2	XCorr E2	XCorr K2	F2	L2	XCorr F2	XCorr L2	# Missed Cleavages
	HTLNQIDSVK	30	1	1	P12763		1154.62	0	0.001019	High	High	3.79508	3.4692	High	High	4.17075	3.75427	High	High	4.1028	3.43519	High	High	3.47837	3.66752	High	High	2.61219	3.84702	High	High	3.92862	4.10805	0
	QDGQFSVLFTK	26	1	1	P12763		1269.65	0	1.544e-07	High	High	3.73442	3.24608	High	High	3.52907	3.41696	High	High	2.62356	3.4846	High	High	2.35838	3.30449	High	High	3.2587	3.86272	High	High	3.1584	3.73911	0
	CNLLAEK	13	1	1	P12763	C1(Carbamidomethyl)	847.432	0	0.005574	High	High	2.80732	2.79213		High		2.61256	High	High	2.55444	2.94216	High	High	2.41014	2.75081		High		2.55465	High	High	1.73678	2.10662	0
	EPACDDPDTEQAALAAVDYINK	30	1	1	P12763	C4(Carbamidomethyl)	2406.08	0	3.38e-07	High	High	0.957078	5.19961	High	High	1.80807	3.71079	High	High	0.714557	1.61983	High	High	1.69664	2.88403	High	High	2.66543	3.85486	High	High	2.75089	1.49453	0
	CDSSPDSAEDVRK	9	1	1	P12763	C1(Carbamidomethyl)	1465.62	0	3.772e-05		High		3.94692		High		3.46899						High		2.88526		High		2.84115					1
	CDSSPDSAEDVR	2	1	1	P12763	C1(Carbamidomethyl)	1337.53	0	6.932e-07		High		3.2674		High		2.72952																	0
	AHYDLR	7	1	1	P12763		774.389	0	0.005069		High		1.95609		High		1.86423		High		1.67593		High		1.87292		High		1.48194		High		1.61969	0
	QYGFCK	5	1	1	P12763	C5(Carbamidomethyl)	802.355	0.001	0.07521		High		1.57647		High		1.36961						High		1.5441		High		1.25653		High		1.66317	0
	QQTQHAVEGDCDIHVLK	1	1	1	P12763	C11(Carbamidomethyl)	1977.94	0.007	0.1595																		High		1.00977					0
W8GNU9	Alpha-2-macroglobulin (Fragment) OS=Bubalus bubalis GN=A2M PE=4 SV=1 - [W8GNU9_BUBBU]	63.33	1	1	4	35	1.89055	25	1	1	2.05137	25	1	1		0			2.31267	25	1	1	1.76665	43.33	2	2	3.59222	43.33	2	2	22.7493	45	3	8	13.8885	43.33	2	6	2.76399	43.33	2	3	10.2127	61.67	3	5	14.9947	43.33	2
	Sequence	# PSMs	# Proteins	# Protein Groups	Protein Group Accessions	Modifications	MH+ [Da]	q-Value	PEP	A2	G2	XCorr A2	XCorr G2	B2	H2	XCorr B2	XCorr H2	C2	I2	XCorr C2	XCorr I2	D2	J2	XCorr D2	XCorr J2	E2	K2	XCorr E2	XCorr K2	F2	L2	XCorr F2	XCorr L2	# Missed Cleavages
	ALLAYAFALAGNQER	20	2	2	Q7SIH1;W8GNU9		1607.85	0	2.417e-08	High	High	1.89055	4.47059	High	High	2.05137	4.41839		High		2.76399	High	High	2.31267	3.03663	High	High	1.76665	3.99938	High	High	1.95102	1.51585	0
	NALFCLDSAWK	13	2	2	Q7SIH1;W8GNU9	C5(Carbamidomethyl)	1324.63	0	0.0001792		High		2.93339		High		3.05291		High		1.21434		High		2.4732	High	High	1.38459	2.8388	High		1.6412		0
	ALLAYAFALAGNQERR	1	2	2	Q7SIH1;W8GNU9		1763.96	0.004	0.08936		High		1.06835																					1
	EGSHGSHVYTK	1	1	1	W8GNU9		1201.56	0.008	0.1755														High		1.02165									0
Q7SIH1	Alpha-2-macroglobulin OS=Bos taurus GN=A2M PE=1 SV=2 - [A2MG_BOVIN]	42.72	1	48	51	601	20.093	13.58	16	18	22.1737	12.72	16	17	9.48529	6.75	8	9	46.2265	20.93	24	29	31.9409	18.54	21	24	28.386	15.76	18	21	403.317	42.72	51	182	150.708	34.9	41	75	77.7688	26.03	31	46	141.18	32.72	36	64	159.107	32.38	38
	Sequence	# PSMs	# Proteins	# Protein Groups	Protein Group Accessions	Modifications	MH+ [Da]	q-Value	PEP	A2	G2	XCorr A2	XCorr G2	B2	H2	XCorr B2	XCorr H2	C2	I2	XCorr C2	XCorr I2	D2	J2	XCorr D2	XCorr J2	E2	K2	XCorr E2	XCorr K2	F2	L2	XCorr F2	XCorr L2	# Missed Cleavages
	VGLNFSPGQSFPASQAHLR	29	1	1	Q7SIH1		2013.03	0	3.801e-11	High	High	2.80722	5.35869	High	High	2.98823	5.25656	High	High	2.55687	4.94886	High	High	4.96195	5.27054	High	High	4.00012	4.94353	High	High	4.48444	4.85595	0
	AILYLNTGYQR	18	1	1	Q7SIH1		1311.71	0	5.587e-08	High	High	2.50492	2.73472	High	High	2.59642	2.64642	High	High	1.81472	2.83301	High	High	1.28754	3.10636	High	High	1.73936	2.93045	High	High	0.803432	2.60447	0
	DTIIKPLLVEPEGLEK	24	1	1	Q7SIH1		1794.03	0	1.171e-08	High	High	2.4799	3.34475	High	High	1.25591	3.20388	High	High	1.30129	3.38444	High	High	2.85767	3.45999	High	High	2.14848	3.41226		High		1.82249	0
	TEVSNNHVLIYLDK	23	1	1	Q7SIH1		1644.86	0	1.997e-08	High	High	2.38169	5.49625		High		2.872		High		1.98006	High	High	2.7281	3.92834	High	High	2.1987	2.48561	High	High	2.19772	2.93826	0
	ASFSVLGDILGSAMR	23	1	1	Q7SIH1		1523.79	0	4.422e-12	High	High	2.19282	3.16058	High	High	1.09332	3.09517		High		1.69755	High	High	1.73761	3.42569	High	High	1.03896	2.85284	High	High	1.56477	1.65307	0
	GATEITTTITK	16	1	1	Q7SIH1		1135.62	0	0.0004794	High	High	1.93259	2.99076	High	High	2.51315	2.66119	High	High	1.54617	2.78045	High	High	2.61516	2.10965	High	High	1.47898	2.7459	High	High	1.70191	3.17497	0
	ALLAYAFALAGNQER	20	2	2	Q7SIH1;W8GNU9		1607.85	0	2.417e-08	High	High	1.89055	4.47059	High	High	2.05137	4.41839		High		2.76399	High	High	2.31267	3.03663	High	High	1.76665	3.99938	High	High	1.95102	1.51585	0
	FEVQVR	10	1	1	Q7SIH1		777.424	0	0.05684	High	High	1.69445	1.73646	High	High	1.69272	1.76332		High		1.7516	High	High	1.73032	1.77803		High		1.78212		High		1.81229	0
	QTVSWAVTPK	19	1	1	Q7SIH1		1116.6	0	0.001391	High	High	1.48954	2.57724	High	High	1.71055	2.2874	High	High	2.59016	2.53255	High	High	2.2243	2.49333	High	High	2.05583	2.57986	High	High	2.11982	2.1356	0
	LSFVTVDSNLR	12	1	1	Q7SIH1		1250.68	0	6.931e-07	High	High	1.46093	2.82227	High	High	1.14436	2.63178		High		1.78041	High	High	1.81762	2.20814		High		2.06781					0
	VFQPFFVELTMPYSVIR	31	1	1	Q7SIH1		2073.09	0	6.561e-10	High	High	1.42404	4.11066		High		3.86937		High		2.40541		High		2.80786		High		3.58479	High	High	2.03472	2.24581	0
	IQEEGTEVELTGK	17	1	1	Q7SIH1		1432.72	0	3.625e-06	High	High	1.2559	3.61162	High	High	1.21611	3.20952	High	High	2.52354	2.71016	High	High	2.91541	3.41144	High	High	1.56795	3.19143	High	High	2.3715	3.18354	0
	VTMNMCR	9	1	1	Q7SIH1	C6(Carbamidomethyl)	911.389	0	0.02643	High	High	1.19909	1.8871		High		1.92185		High		1.91006	High	High	1.13853	1.91213		High		1.96332		High		1.96585	0
	LLIYAILPDGEVVGDSAR	10	1	1	Q7SIH1		1901.04	0	8.888e-08	High	High	1.02781	4.30199		High		3.3881					High	High	1.81617	3.89406	High	High	1.23852	3.6112					0
	SLFTDVVAEK	17	1	1	Q7SIH1		1108.59	0	0.0002028	High	High	0.859089	2.35977		High		2.12159	High	High	1.37232	2.15591	High	High	2.0484	1.74139	High	High	0.791668	2.00577	High	High	0.861213	2.09135	0
	DMYSFLQDMGLK	14	1	1	Q7SIH1		1447.66	0	8.334e-07	High	High	0.830338	3.02024	High	High	0.536242	2.94259	High	High	0.244575	1.83677		High		3.08174		High		2.95621		High		1.95581	0
	AGALCLSR	7	1	1	Q7SIH1	C5(Carbamidomethyl)	847.445	0	8.513e-06		High		2.39289	High	High	2.11399	1.78552						High		2.23528		High		2.41783		High		1.97825	0
	NPSNCYGEESNAVCEK	18	1	1	Q7SIH1	C5(Carbamidomethyl); C14(Carbamidomethyl)	1857.74	0	9.465e-15		High		4.11864	High	High	2.01654	3.23638		High		2.02624	High	High	3.83355	4.17408	High	High	2.75665	2.30214	High	High	2.93322	2.14961	0
	VSESLSLK	9	1	1	Q7SIH1		862.489	0	0.003648		High		2.21932	High	High	1.80079	1.99049		High		2.10911		High		1.77153	High	High	2.02316	2.13973	High	High	1.74562	2.19344	0
	DLKPAIVK	12	1	1	Q7SIH1		883.562	0	0.0004987		High		1.93708	High	High	1.18959	1.44146		High		1.53195	High	High	1.37388	2.14995	High	High	1.79538	1.48346	High	High	1.47967	1.45015	0
	MVSGFIPLKPTVK	19	1	1	Q7SIH1		1416.83	0	1.208e-08		High		2.13804	High	High	0.632151	1.93621		High		1.48068	High	High	0.765231	2.10491	High	High	0.821441	2.74059		High		0.728377	0
	DTGLGLSPTASLR	12	1	1	Q7SIH1		1287.69	0	7.748e-09		High		3.44279		High		2.4386		High		3.19582	High	High	2.97899	3.04985	High	High	3.58374	3.04392	High	High	2.91427	2.8425	0
	TQTVQAHYVLK	19	1	1	Q7SIH1		1287.7	0	0.00013		High		2.68632		High		3.09303		High		1.65106	High	High	2.4075	3.2487	High	High	2.84519	3.18865	High	High	2.29061	2.18772	0
	DLFHCVSFTLPR	18	1	1	Q7SIH1	C5(Carbamidomethyl)	1491.74	0	2.289e-05		High		3.35725		High		2.60308		High		2.57932	High	High	1.45561	2.96359	High	High	0.922817	2.65686	High	High	0.791362	1.39717	0
	KDTIIKPLLVEPEGLEK	9	1	1	Q7SIH1		1922.12	0	5.777e-08		High		3.71193		High		2.42862		High		2.01019	High		1.44203			High		3.63461		High		2.22135	1
	ATVLNYLPK	19	1	1	Q7SIH1		1018.59	0	4.85e-05		High		2.14812		High		1.90984		High		1.96613	High	High	1.43919	2.1556	High	High	1.27167	2.13794		High		1.6561	0
	AVDQSVLLMRPEAELSAATVYNLLPVK	13	1	1	Q7SIH1		2927.59	0	5.592e-14		High		7.27913		High		6.15046		High		4.02338	High	High	1.06789	5.90723	High	High	1.10217	6.74562		High		1.59202	0
	IAQWQNLEVENGLQQLTFPLSSEPFQGSYK	12	1	1	Q7SIH1		3451.72	0	1.333e-07		High		5.35618		High		2.01907		High		2.88115	High	High	0.547722	2.77206		High		3.45701		High		3.9126	0
	NALFCLDSAWK	13	2	2	Q7SIH1;W8GNU9	C5(Carbamidomethyl)	1324.63	0	0.0001792		High		2.93339		High		3.05291		High		1.21434		High		2.4732	High	High	1.38459	2.8388	High		1.6412		0
	IVLLDESFHPLNELVPLVYVEDPK	16	1	1	Q7SIH1		2778.5	0	2.844e-13		High		5.00867		High		3.37777		High		1.25158		High		2.49409		High		2.39233	High	High	0.48586	0.85142	0
	QQNCQGGFSSTQDTVVALHALSR	11	1	1	Q7SIH1	C4(Carbamidomethyl)	2504.19	0	6.859e-23		High		5.98756		High		3.75048						High		6.94848		High		6.5355					0
	LLLQQVSLPEVPGEYSMSVTGEGCVYLQTSLK	4	1	1	Q7SIH1	C24(Carbamidomethyl)	3525.79	0	6.285e-09		High		5.39518																					0
	YRNPSNCYGEESNAVCEK	10	1	1	Q7SIH1	C7(Carbamidomethyl); C16(Carbamidomethyl)	2176.91	0	1.375e-06		High		5.18204		High		4.04154		High		2.33327		High		3.25751		High		3.89214		High		1.00912	1
	GYIFIDEAHITEALTWLAQK	7	1	1	Q7SIH1		2319.2	0	1.022e-07		High		4.65513		High		5.24784																	0
	SLFTDVVAEKDLFHCVSFTLPR	4	1	1	Q7SIH1	C15(Carbamidomethyl)	2581.31	0	8.607e-12		High		4.50606		High		1.71108																	1
	VYDYYETDEFAVAEYSAPCSK	7	1	1	Q7SIH1	C19(Carbamidomethyl)	2507.06	0	2.016e-10		High		4.40257		High		4.07195						High		2.35995		High		3.60688					0
	AVDQSVLLMRPEAELSAATVYNLLPVK	1	1	1	Q7SIH1	M9(Oxidation)	2943.58	0	2.525e-07		High		3.4123																					0
	ICPQPEEHR	8	1	1	Q7SIH1	C2(Carbamidomethyl)	1165.54	0	0.0005293		High		2.85767		High		2.82125		High		1.94949		High		1.95714		High		3.11196		High		1.76934	0
	IVLLDESFHPLNELVPLVYVEDPKGNR	1	1	1	Q7SIH1		3105.69	0	0.001588		High		2.79594																					1
	VTASPQSLCALR	4	1	1	Q7SIH1	C9(Carbamidomethyl)	1302.68	0	0.0001344		High		2.74013		High		1.74885		High		2.23347										High		2.75139	0
	FSGELNNEGCFSQQVNTK	9	1	1	Q7SIH1	C10(Carbamidomethyl)	2058.91	0	9.762e-07		High		2.71155		High		1.55852						High		2.0288									0
	ELVFYYLIMAK	10	1	1	Q7SIH1		1389.75	0	4.255e-05		High		2.70461		High		2.57882										High		1.61888					0
	SKAILYLNTGYQR	1	1	1	Q7SIH1		1526.83	0	0.002759		High		2.39616																					1
	LSFVTVDSNLRR	2	1	1	Q7SIH1		1406.77	0	4.125e-05		High		2.32458														High		1.84281					1
	FQVENSNR	3	1	1	Q7SIH1		993.474	0	0.01993		High		2.10106		High		2.13578																	0
	ASFSVLGDILGSAMR	2	1	1	Q7SIH1	M14(Oxidation)	1539.79	0	6.791e-06		High		2.01238																					0
	DMYSFLQDMGLK	1	1	1	Q7SIH1	M9(Oxidation)	1463.66	0	0.001345		High		2.00702																					0
	MVSGFIPLKPTVK	7	1	1	Q7SIH1	M1(Oxidation)	1432.83	0	0.005222		High		1.96301														High		1.73792					0
	SNSFVYLEPLPR	1	1	1	Q7SIH1		1421.73	0	8.676e-05		High		1.54803																					0
	ELVFYYLIMAK	1	1	1	Q7SIH1	M9(Oxidation)	1405.74	0	0.001924		High		0.935206																					0
	GPTQEFK	5	1	1	Q7SIH1		806.404	0.001	0.02021		High		1.93922										High		1.89319		High		1.88379		High		1.81623	0
	RQEFEMKIEVEAK	1	1	1	Q7SIH1		1636.84	0.001	0.01758		High		1.80028																					2
	VTMNMCR	2	1	1	Q7SIH1	M5(Oxidation); C6(Carbamidomethyl)	927.39	0.001	0.02002		High		1.40924																					0
	AHTSFQISLSVSYIGSRPASNMAIVDVK	1	1	1	Q7SIH1		2978.54	0.001	0.01585		High		1.22962																					0
	GSGGTAEHPFTVEEFVLPK	3	1	1	Q7SIH1		2002	0.002	0.02769		High		1.71016										High		1.6528		High		1.40962					0
	GEAFTLK	3	1	1	Q7SIH1		765.414	0.003	0.06393		High		1.23548		High		1.14055																	0
	VFQPFFVELTMPYSVIR	3	1	1	Q7SIH1	M11(Oxidation)	2089.08	0.004	0.0971		High		0.542363																	High		0.75886		0
	ALLAYAFALAGNQERR	1	2	2	Q7SIH1;W8GNU9		1763.96	0.004	0.08936		High		1.06835																					1
Q3B7N2	Alpha-actinin-1 OS=Bos taurus GN=ACTN1 PE=2 SV=1 - [ACTN1_BOVIN]	67.49	2	34	50	317	0	2.69	2	2	6.50673	4.26	3	4	2.30161	2.8	2	2	6.75316	6.84	5	5	0	1.12	1	1	7.94684	7.29	5	6	127.09	54.93	40	65	163.459	58.07	43	77	54.3638	40.13	28	38	80.7248	42.94	31	47	34.8706	34.08	24
	Sequence	# PSMs	# Proteins	# Protein Groups	Protein Group Accessions	Modifications	MH+ [Da]	q-Value	PEP	A2	G2	XCorr A2	XCorr G2	B2	H2	XCorr B2	XCorr H2	C2	I2	XCorr C2	XCorr I2	D2	J2	XCorr D2	XCorr J2	E2	K2	XCorr E2	XCorr K2	F2	L2	XCorr F2	XCorr L2	# Missed Cleavages
	HTNYTMEHIR	12	3	2	Q3B7N2;A5D7D1		1301.6	0	0.0003002	High	High	1.88883	3.31379	High	High	2.1026	3.00918	High	High	2.30161	3.86527	High	High	1.77615	3.65078	High	High	1.48147	3.85171	High	High	1.23069	3.92044	0
	FAIQDISVEETSAK	11	4	2	Q3B7N2;A5D7D1		1537.78	0	5.246e-07	High	High	1.19708	3.71296		High		3.57755		High		2.43033	High	High	2.1319	3.10844		High		2.51209	High	High	2.46025	2.5751	0
	KHEAFESDLAAHQDR	22	3	2	Q3B7N2;A5D7D1		1753.82	0	4.279e-19		High		3.88289	High	High	2.52201	4.9795	High	High	2.34565	3.99493	High	High	2.54169	5.19351		High		3.7869	High	High	3.50968	4.3372	1
	CQLEINFNTLQTK	8	4	2	Q3B7N2;A5D7D1	C1(Carbamidomethyl)	1608.8	0	0.0001559		High		2.7581	High	High	1.88212	4.09668		High		3.99568	High	High	2.07957	3.98873		High		3.45608		High		3.17426	0
	EGLLLWCQR	8	4	2	Q3B7N2;A5D7D1	C7(Carbamidomethyl)	1174.6	0	0.01649		High		1.94066		High		2.14748		High		1.92889	High	High	1.45488	1.12855		High		1.85187		High		2.30224	0
	GISQEQMNEFR	8	1	1	Q3B7N2		1338.6	0	0.0001536		High		2.86617		High		1.78185		High		2.65368		High		2.56528		High		2.32145	High	High	1.9769	2.47603	0
	LVSIGAEEIVDGNVK	6	2	1	Q3B7N2		1542.84	0	5.057e-07		High		3.31216		High		2.76956		High		1.56848						High		1.97452	High	High	1.08738	2.53536	0
	IDQLEGDHQLIQEALIFDNK	5	1	1	Q3B7N2		2339.19	0	1.852e-06		High		3.97479						High		2.55618		High		1.80767		High		1.23696		High		2.2815	0
	TINEVENQILTR	11	2	2	Q3B7N2;A5D7D1		1429.76	0	0.0002757		High		3.55798		High		3.86731		High		1.82704		High		3.68106		High		0.657605		High		2.26879	0
	VGWEQLLTTIAR	8	2	2	Q3B7N2;A5D7D1		1386.78	0	3.226e-06		High		3.55532		High		2.97599						High		3.23365		High		3.40581		High		3.30897	0
	KDDPLTNLNTAFDVAEK	3	1	1	Q3B7N2		1890.94	0	1.477e-05		High		3.50846		High		2.71657														High		1.16306	1
	LLETIDQLYLEYAK	4	1	1	Q3B7N2		1711.91	0	2.162e-07		High		3.36634		High		0.486646						High		1.50963						High		2.42814	0
	DDPLTNLNTAFDVAEK	5	1	1	Q3B7N2		1762.85	0	2.28e-06		High		3.2111		High		3.59758		High		2.08901		High		1.11518									0
	ICDQWDNLGALTQK	5	1	1	Q3B7N2	C2(Carbamidomethyl)	1661.79	0	6.349e-07		High		3.03614		High		2.60688		High		2.10988		High		1.55221						High		1.6083	0
	ASIHEAWTDGK	10	2	2	Q3B7N2;A5D7D1		1214.58	0	1.85e-05		High		3.02882		High		2.93624		High		2.41732		High		2.65554						High		2.89361	0
	HEAFESDLAAHQDR	3	4	2	Q3B7N2;A5D7D1		1625.73	0	9.222e-06		High		3.02693		High		4.49394														High		2.82712	0
	LSNRPAFMPSEGR	2	1	1	Q3B7N2		1461.73	0	0.0001845		High		3.00547		High		3.19973																	0
	HRPELIDYGK	8	1	1	Q3B7N2		1227.65	0	0.0004609		High		2.9258		High		3.09915		High		2.29446		High		2.82394									0
	AIMTYVSSFYHAFSGAQK	6	2	2	Q3B7N2;A5D7D1		2007.96	0	4.932e-07		High		2.92442		High		2.89319		High		1.74154						High		2.16842		High		2.86694	0
	LASDLLEWIR	5	2	2	Q3B7N2;A5D7D1		1215.67	0	6.025e-07		High		2.87729		High		2.38675		High		1.53163		High		1.56978						High		2.06085	0
	VLAVNQENEQLMEDYEK	8	1	1	Q3B7N2		2051.96	0	2.873e-13		High		2.82268		High		3.41526		High		3.42322		High		2.79048		High		3.50374		High		3.31416	0
	RDQALTEEHAR	7	1	1	Q3B7N2		1325.66	0	0.001369		High		2.4979		High		3.01082		High		1.99788		High		2.82179		High		1.82272		High		1.01135	1
	KQFGAQANVIGPWIQTK	6	1	1	Q3B7N2		1886.02	0	0.0003296		High		2.48329		High		2.91923		High		1.29427		High		0.964363						High		2.60044	1
	APENTMHAMQQK	9	1	1	Q3B7N2		1385.63	0	2.954e-12		High		2.47374		High		4.0307		High		2.47197		High		4.33861						High		2.25897	0
	ATLPDADKER	2	1	1	Q3B7N2		1115.57	0	0.001568		High		2.41832		High		2.17614																	1
	GYEEWLLNEIR	7	3	2	Q3B7N2;A5D7D1		1421.71	0	8.162e-05		High		2.40815		High		2.89557						High		1.89586		High		1.31841					0
	LSNRPAFMPSEGR	1	1	1	Q3B7N2	M8(Oxidation)	1477.73	0	0.0002828		High		2.2736																					0
	NYITVDELR	5	1	1	Q3B7N2		1122.58	0	0.0002455		High		2.26513		High		1.7395						High		1.81765		High		1.4812		High		1.8103	0
	VEQIAAIAQELNELDYYDSPSVNAR	2	1	1	Q3B7N2		2808.35	0	4.53e-06		High		2.25009																		High		0.973261	0
	LMLLLEVISGER	3	4	2	Q3B7N2;A5D7D1		1372.78	0	7.833e-05		High		2.19323		High		2.38342																	0
	DHSGTLGPEEFK	3	1	1	Q3B7N2		1316.61	0	7.439e-08		High		2.13566		High		1.2399						High		2.32577									0
	ASFNHFDRDHSGTLGPEEFK	3	1	1	Q3B7N2		2291.05	0	0.01249		High		2.09537														High		1.1197		High		2.22656	1
	ALDFIASK	8	3	2	Q3B7N2;A5D7D1		864.482	0	3.106e-05		High		2.06197		High		2.00735		High		1.98813		High		1.88029		High		1.87447		High		1.77052	0
	TFTAWCNSHLR	10	4	2	Q3B7N2;A5D7D1	C6(Carbamidomethyl)	1392.65	0	0.0002266		High		2.03084		High		2.80278						High		2.29563		High		2.11567		High		2.34397	0
	ELPPDQAEYCIAR	36	2	2	Q3B7N2;A5D7D1	C10(Carbamidomethyl)	1561.73	0	6.843e-05		High		2.00652		High		2.90224		High		1.60775		High		1.87225		High		1.2573		High		1.4315	0
	QKDYETATLSEIK	4	1	1	Q3B7N2		1525.78	0	0.008858		High		1.97271		High		2.39459																	1
	ILAGDKNYITVDELR	5	1	1	Q3B7N2		1719.93	0	0.0004147		High		1.94091		High		3.33145						High		1.94932		High		0.752076					1
	LAILGIHNEVSK	9	1	1	Q3B7N2		1293.75	0	0.001217		High		1.92641		High		2.3884		High		1.05645		High		1.86492		High		1.454		High		1.2457	0
	DGLGFCALIHR	5	1	1	Q3B7N2	C6(Carbamidomethyl)	1258.64	0	2.149e-06		High		1.92327		High		1.68706		High		1.66312		High		1.49319									0
	MLDAEDIVGTARPDEK	7	1	1	Q3B7N2		1759.86	0	1.272e-05		High		1.65375		High		2.16821						High		2.21032						High		0.78773	0
	KAGTQIENIEEDFRDGLK	2	1	1	Q3B7N2		2063.04	0	0.0007089		High		1.57965		High		3.45693																	2
	ACLISLGYDIGNDPQGEAEFAR	1	1	1	Q3B7N2	C2(Carbamidomethyl)	2396.12	0	3.489e-05						High		3.99421																	0
	IVQTYHVNMAGTNPYTTITPQEINGK	1	1	1	Q3B7N2		2890.44	0	9.44e-05						High		3.78043																	0
	MVSDINNAWGCLEQAEK	5	1	1	Q3B7N2	C11(Carbamidomethyl)	1964.88	0	3.137e-05						High		3.27449		High		2.17438		High		2.48427						High		2.35321	0
	AGTQIENIEEDFR	2	3	1	Q3B7N2		1521.72	0	5.989e-06						High		2.75031		High		1.79383													0
	AGTQIENIEEDFRDGLK	5	1	1	Q3B7N2		1934.95	0	0.005602						High		1.37723		High		1.12412						High		1.94582		High		2.37886	1
	ETADTDTADQVMASFK	2	1	1	Q3B7N2		1729.76	0	0.04456						High		0.49305		High		1.12696													0
	IMSIVDPNR	3	1	1	Q3B7N2		1044.55	0	0.004913										High		1.59473		High		0.811986						High		1.5277	0
	TIPWLENR	1	2	1	Q3B7N2		1028.55	0	0.01165																		High		1.28795					0
	NVNIQNFHISWK	2	1	1	Q3B7N2		1499.77	0	0.04426																		High		1.0723		High		1.51436	0
	MVSDINNAWGCLEQAEK	1	1	1	Q3B7N2	M1(Oxidation); C11(Carbamidomethyl)	1980.88	0.001	0.04755						High		0.984525																	0
	VLAVNQENEQLMEDYEK	1	1	1	Q3B7N2	M12(Oxidation)	2067.95	0.002	0.03078		High		0.774769																					0
	HRPELIDYGKLR	1	1	1	Q3B7N2		1496.83	0.009	0.2661																						High		1.43194	1
A5D7D1	Alpha-actinin-4 OS=Bos taurus GN=ACTN4 PE=2 SV=1 - [ACTN4_BOVIN]	69.7	1	39	55	380	0	2.63	2	2	6.50673	4.17	3	4	2.30161	2.74	2	2	6.75316	6.7	5	5	0	1.1	1	1	5.96994	4.28	3	4	159.971	63.67	49	80	210.798	61.14	48	94	72.2617	45.23	32	45	108.948	46.1	35	56	58.9152	42.81	29
	Sequence	# PSMs	# Proteins	# Protein Groups	Protein Group Accessions	Modifications	MH+ [Da]	q-Value	PEP	A2	G2	XCorr A2	XCorr G2	B2	H2	XCorr B2	XCorr H2	C2	I2	XCorr C2	XCorr I2	D2	J2	XCorr D2	XCorr J2	E2	K2	XCorr E2	XCorr K2	F2	L2	XCorr F2	XCorr L2	# Missed Cleavages
	HTNYTMEHIR	12	3	2	Q3B7N2;A5D7D1		1301.6	0	0.0003002	High	High	1.88883	3.31379	High	High	2.1026	3.00918	High	High	2.30161	3.86527	High	High	1.77615	3.65078	High	High	1.48147	3.85171	High	High	1.23069	3.92044	0
	FAIQDISVEETSAK	11	4	2	Q3B7N2;A5D7D1		1537.78	0	5.246e-07	High	High	1.19708	3.71296		High		3.57755		High		2.43033	High	High	2.1319	3.10844		High		2.51209	High	High	2.46025	2.5751	0
	KHEAFESDLAAHQDR	22	3	2	Q3B7N2;A5D7D1		1753.82	0	4.279e-19		High		3.88289	High	High	2.52201	4.9795	High	High	2.34565	3.99493	High	High	2.54169	5.19351		High		3.7869	High	High	3.50968	4.3372	1
	CQLEINFNTLQTK	8	4	2	Q3B7N2;A5D7D1	C1(Carbamidomethyl)	1608.8	0	0.0001559		High		2.7581	High	High	1.88212	4.09668		High		3.99568	High	High	2.07957	3.98873		High		3.45608		High		3.17426	0
	EGLLLWCQR	8	4	2	Q3B7N2;A5D7D1	C7(Carbamidomethyl)	1174.6	0	0.01649		High		1.94066		High		2.14748		High		1.92889	High	High	1.45488	1.12855		High		1.85187		High		2.30224	0
	SIVDYKPNLDLLEQQHQLIQEALIFDNK	1	1	1	A5D7D1		3324.74	0	1.593e-08		High		4.86757																					0
	RDHALLEEQSK	12	1	1	A5D7D1		1325.68	0	3.373e-11		High		4.81991		High		4.86331		High		2.59531		High		5.52435		High		3.09274		High		4.2306	1
	HRDYETATLSDIK	8	1	1	A5D7D1		1548.77	0	4.344e-09		High		4.8131		High		2.84171						High		2.67407		High		1.59261		High		3.51776	1
	LSGSNPYTTVTPQIINSK	12	1	1	A5D7D1		1920.01	0	4.153e-08		High		4.45144		High		3.93417						High		2.91063		High		2.03518		High		2.23833	0
	VEQIAAIAQELNELDYYDSHNVNTR	3	1	1	A5D7D1		2905.39	0	1.39e-06		High		4.31962		High		4.737										High		0.723122					0
	KDDPVTNLNNAFEVAEK	13	1	1	A5D7D1		1903.94	0	0.000307		High		4.22153		High		4.43901		High		3.29123		High		3.49196		High		3.24587		High		4.53384	1
	ETTDTDTADQVIASFK	10	1	1	A5D7D1		1741.81	0	4.056e-09		High		4.18539		High		3.7022		High		3.50511		High		2.75477						High		3.49264	0
	QFASQANIVGPWIQTK	5	1	1	A5D7D1		1787.94	0	1.407e-07		High		3.75541		High		4.47425										High		3.08265					0
	TINEVENQILTR	11	2	2	Q3B7N2;A5D7D1		1429.76	0	0.0002757		High		3.55798		High		3.86731		High		1.82704		High		3.68106		High		0.657605		High		2.26879	0
	VGWEQLLTTIAR	8	2	2	Q3B7N2;A5D7D1		1386.78	0	3.226e-06		High		3.55532		High		2.97599						High		3.23365		High		3.40581		High		3.30897	0
	ICDQWDALGSLTHSR	8	1	1	A5D7D1	C2(Carbamidomethyl)	1758.82	0	7.963e-07		High		3.16266		High		2.59757		High		2.23038		High		1.31538		High		1.48156		High		1.37607	0
	RQFASQANIVGPWIQTK	3	1	1	A5D7D1		1944.04	0	5.893e-05		High		3.14452		High		1.79393						High		1.2675									1
	VLAVNQENEHLMEDYER	6	1	1	A5D7D1		2088.96	0	5.655e-05		High		3.03841		High		3.22884		High		1.87368										High		2.0899	0
	ASIHEAWTDGK	10	2	2	Q3B7N2;A5D7D1		1214.58	0	1.85e-05		High		3.02882		High		2.93624		High		2.41732		High		2.65554						High		2.89361	0
	HEAFESDLAAHQDR	3	4	2	Q3B7N2;A5D7D1		1625.73	0	9.222e-06		High		3.02693		High		4.49394														High		2.82712	0
	ACLISLGYDVENDR	9	1	1	A5D7D1	C2(Carbamidomethyl)	1624.76	0	1.734e-06		High		2.9404		High		3.33317		High		1.62568		High		2.56187		High		1.66366		High		1.95693	0
	LSNRPAFMPSEGK	8	2	1	A5D7D1		1433.72	0	3.37e-05		High		2.93091		High		3.66942		High		3.64884		High		3.51168						High		0.909048	0
	AIMTYVSSFYHAFSGAQK	6	2	2	Q3B7N2;A5D7D1		2007.96	0	4.932e-07		High		2.92442		High		2.89319		High		1.74154						High		2.16842		High		2.86694	0
	LASDLLEWIR	5	2	2	Q3B7N2;A5D7D1		1215.67	0	6.025e-07		High		2.87729		High		2.38675		High		1.53163		High		1.56978						High		2.06085	0
	MLDAEDIVNTARPDEK	7	1	1	A5D7D1		1816.87	0	5.294e-05		High		2.75694		High		3.6073														High		2.17212	0
	GISQEQMQEFR	6	1	1	A5D7D1		1352.63	0	0.002746		High		2.57224		High		2.58676		High		2.8707		High		2.707		High		2.50766		High		2.34012	0
	AGTQIENIDEDFRDGLK	3	1	1	A5D7D1		1920.92	0	0.0001206		High		2.54119		High		2.40961														High		3.33944	1
	GYEEWLLNEIR	7	3	2	Q3B7N2;A5D7D1		1421.71	0	8.162e-05		High		2.40815		High		2.89557						High		1.89586		High		1.31841					0
	NFITAEELR	2	1	1	A5D7D1		1092.57	0	0.00253		High		2.36992		High		2.37324																	0
	DDPVTNLNNAFEVAEK	1	1	1	A5D7D1		1775.84	0	2.858e-08		High		2.33369																					0
	DGLAFNALIHR	9	1	1	A5D7D1		1226.66	0	0.001387		High		2.26199		High		2.0832						High		2.38855		High		2.35935		High		2.9598	0
	VQQLVPK	5	1	1	A5D7D1		811.504	0	0.001868		High		2.25841		High		2.34024		High		2.17927		High		2.67056						High		1.88955	0
	HRPELIEYDK	5	1	1	A5D7D1		1299.67	0	0.0002122		High		2.20243		High		2.86886						High		2.61417									0
	LMLLLEVISGER	3	4	2	Q3B7N2;A5D7D1		1372.78	0	7.833e-05		High		2.19323		High		2.38342																	0
	STLPDADRER	4	1	1	A5D7D1		1159.57	0	1.29e-05		High		2.18339						High		3.00248		High		3.03792						High		2.45421	1
	EAILAIHK	3	1	1	A5D7D1		894.541	0	0.006654		High		2.13833		High		2.16435		High		2.10224													0
	ALDFIASK	8	3	2	Q3B7N2;A5D7D1		864.482	0	3.106e-05		High		2.06197		High		2.00735		High		1.98813		High		1.88029		High		1.87447		High		1.77052	0
	TFTAWCNSHLR	10	4	2	Q3B7N2;A5D7D1	C6(Carbamidomethyl)	1392.65	0	0.0002266		High		2.03084		High		2.80278						High		2.29563		High		2.11567		High		2.34397	0
	ELPPDQAEYCIAR	36	2	2	Q3B7N2;A5D7D1	C10(Carbamidomethyl)	1561.73	0	6.843e-05		High		2.00652		High		2.90224		High		1.60775		High		1.87225		High		1.2573		High		1.4315	0
	ISIEMNGTLEDQLSHLK	3	1	1	A5D7D1		1927.98	0	5.677e-07		High		1.95329						High		1.06832										High		1.28674	0
	ACLISLGYDVENDRQGDAEFNR	4	1	1	A5D7D1	C2(Carbamidomethyl)	2542.16	0	0.007129		High		1.94434		High		1.9702						High		1.78756						High		0.838317	1
	NVNVQNFHISWK	8	1	1	A5D7D1		1485.76	0	5.839e-05		High		1.93606		High		2.71038		High		0.91384		High		1.58559		High		0.900066		High		1.29999	0
	KAGTQIENIDEDFRDGLK	6	1	1	A5D7D1		2049.03	0	0.0006762		High		1.91551		High		1.21731		High		0.984168		High		0.923476									2
	HRPELIEYDKLR	2	1	1	A5D7D1		1568.85	0	0.0007538		High		1.62055		High		2.69324																	1
	QQSNEHLR	2	1	1	A5D7D1		1011.5	0	0.02608		High		1.56595		High		1.08206																	0
	ASFNHFDKDHGGALGPEEFK	8	1	1	A5D7D1		2203.02	0	0.000325		High		1.50727		High		2.52997		High		2.84518		High		0.742501		High		2.93536		High		3.23855	1
	QLETIDQLHLEYAK	5	1	1	A5D7D1		1700.89	0	6.17e-05		High		1.42738		High		2.82601		High		1.1536		High		2.85805						High		1.49964	0
	ISIEMNGTLEDQLSHLK	1	1	1	A5D7D1	M5(Oxidation)	1943.97	0	0.0004999		High		1.38383																					0
	TIPWLEDR	6	1	1	A5D7D1		1029.54	0	0.008366		High		1.29523						High		0.838346		High		1.23196		High		1.35796		High		1.38419	0
	MVSDINNGWQHLEQAEK	4	1	1	A5D7D1		1998.93	0	1.76e-05						High		3.75602		High		2.07983						High		2.48983					0
	VLAGDKNFITAEELR	5	1	1	A5D7D1		1675.9	0	0.001945						High		3.21164		High		2.8573						High		2.4998		High		3.15248	1
	AGTQIENIDEDFR	3	1	1	A5D7D1		1507.7	0	0.0003873						High		2.02896										High		1.91471		High		2.05669	0
	MAPYQGPDAVPGALDYK	2	1	1	A5D7D1		1792.86	0	0.0002188						High		1.02451														High		2.61759	0
	DYETATLSDIK	2	1	1	A5D7D1		1255.61	0	0.00305										High		2.31505		High		1.99955									0
	LVSIGAEEIVDGNAK	1	1	1	A5D7D1		1514.81	0	0.009506																						High		2.07338	0
	TIQEMQQK	6	1	1	A5D7D1		1005.5	0.001	0.01368		High		2.09197		High		1.70407		High		1.5567		High		2.09787		High		1.56815		High		1.61552	0
	MVSDINNGWQHLEQAEK	1	1	1	A5D7D1	M1(Oxidation)	2014.94	0.006	0.1821						High		0.726227																	0
Q2KJC9	Alpha-aminoadipic semialdehyde dehydrogenase OS=Bos taurus GN=ALDH7A1 PE=2 SV=4 - [AL7A1_BOVIN]	8.35	1	3	3	3		0				0				0				0				0				0				0			0	2.78	1	1		0				0				0
	Sequence	# PSMs	# Proteins	# Protein Groups	Protein Group Accessions	Modifications	MH+ [Da]	q-Value	PEP	A2	G2	XCorr A2	XCorr G2	B2	H2	XCorr B2	XCorr H2	C2	I2	XCorr C2	XCorr I2	D2	J2	XCorr D2	XCorr J2	E2	K2	XCorr E2	XCorr K2	F2	L2	XCorr F2	XCorr L2	# Missed Cleavages
	GEVITTYCPANNEPIAR	1	1	1	Q2KJC9	C8(Carbamidomethyl)	1904.92	0.001	0.09513																						High		0.677538	0
	FKNEDEVFAWNNEVK	1	1	1	Q2KJC9		1868.88	0.002	0.09806						High		0.741933																	1
	EAWSIWADVPAPK	1	1	1	Q2KJC9		1469.74	0.005	0.185																						High		0.751916	0
P02510	Alpha-crystallin B chain OS=Bos taurus GN=CRYAB PE=1 SV=2 - [CRYAB_BOVIN]	26.86	1	5	5	6		0				0				0				0				0				0			8.05279	26.86	5	6		0				0				0				0
	Sequence	# PSMs	# Proteins	# Protein Groups	Protein Group Accessions	Modifications	MH+ [Da]	q-Value	PEP	A2	G2	XCorr A2	XCorr G2	B2	H2	XCorr B2	XCorr H2	C2	I2	XCorr C2	XCorr I2	D2	J2	XCorr D2	XCorr J2	E2	K2	XCorr E2	XCorr K2	F2	L2	XCorr F2	XCorr L2	# Missed Cleavages
	EEKPAVTAAPK	2	1	1	P02510		1140.63	0	5.44e-05		High		2.12912																					0
	HFSPEELK	1	1	1	P02510		986.494	0	0.0005966		High		2.04365																					0
	QDEHGFISR	1	1	1	P02510		1088.51	0	0.0001501		High		1.85629																					0
	RPFFPFHSPSR	1	1	1	P02510		1374.71	0	0.002295		High		1.42022																					0
	FSVNLDVK	1	1	1	P02510		921.504	0	0.001699		High		1.23934																					0
Q9XSJ4	Alpha-enolase OS=Bos taurus GN=ENO1 PE=1 SV=4 - [ENOA_BOVIN]	76.27	2	30	30	354	12.9722	32.03	11	11	15.4512	20.28	7	9	4.12624	20.97	7	7	9.9109	22.81	9	10	4.18247	19.35	6	6	7.97375	21.43	7	9	152.358	72.35	26	60	164.231	76.27	30	74	65.9387	66.82	22	35	92.9988	72.12	24	48	64.3336	69.35	26
	Sequence	# PSMs	# Proteins	# Protein Groups	Protein Group Accessions	Modifications	MH+ [Da]	q-Value	PEP	A2	G2	XCorr A2	XCorr G2	B2	H2	XCorr B2	XCorr H2	C2	I2	XCorr C2	XCorr I2	D2	J2	XCorr D2	XCorr J2	E2	K2	XCorr E2	XCorr K2	F2	L2	XCorr F2	XCorr L2	# Missed Cleavages
	GNPTVEVDLFTAK	12	1	1	Q9XSJ4		1390.72	0	4.745e-06	High	High	2.53468	3.61018		High		3.24672	High	High	2.38137	3.22325	High	High	2.08682	3.22917		High		3.44061		High		3.15818	0
	LMIEMDGTENK	19	1	1	Q9XSJ4		1280.59	0	1.623e-06	High	High	2.5143	2.98974	High	High	1.85471	2.64094	High	High	1.53069	1.95519	High	High	1.41174	2.53457	High	High	1.98755	2.15869	High	High	1.42003	2.46673	0
	FGANAILGVSLAVCK	47	2	1	Q9XSJ4	C14(Carbamidomethyl)	1519.83	0	1.673e-07	High	High	2.38529	4.3198	High	High	2.35371	4.21204	High	High	1.03944	3.04706	High	High	1.73192	3.7606		High		3.73338		High		3.4562	0
	TIAPALVSK	13	1	1	Q9XSJ4		899.557	0	0.01862	High	High	2.01307	1.78766	High	High	1.83502	2.01473		High		1.97572		High		1.78178		High		1.80302	High	High	1.82633	1.85642	0
	SCNCLLLK	22	1	1	Q9XSJ4	C2(Carbamidomethyl); C4(Carbamidomethyl)	1007.5	0	0.0001609	High	High	1.79352	1.85072	High	High	1.61295	2.05577		High		1.62103	High	High	1.5945	2.55336	High	High	1.36901	2.38004	High	High	1.55311	2.27769	0
	FTASAGIQVVGDDLTVTNPK	32	1	1	Q9XSJ4		2033.05	0	3.899e-09	High	High	1.49586	5.52107	High	High	2.6238	5.35982	High	High	0.991708	4.37843		High		4.71767	High	High	1.32326	4.30014	High	High	1.66853	4.68691	0
	VVIGMDVAASEFYR	15	2	1	Q9XSJ4		1556.77	0	7.406e-08	High	High	1.46395	3.21121		High		3.52838	High	High	1.74487	2.54562	High	High	2.36536	2.35051	High	High	1.30116	3.36148	High	High	1.471	2.23249	0
	LAQSNGWGVMVSHR	16	2	1	Q9XSJ4		1541.77	0	1.178e-06	High	High	1.03274	3.69923		High		3.05569		High		2.24606	High	High	1.44868	2.55068		High		2.31832		High		2.80003	0
	YITPDELANLYK	12	1	1	Q9XSJ4		1439.74	0	0.0003409	High	High	0.918934	3.04476		High		3.09146	High	High	0.643134	2.7149	High	High	1.18618	1.43358	High	High	0.595008	1.21307	High	High	1.74277	3.01799	0
	LAMQEFMILPVGAENFR	11	1	1	Q9XSJ4		1965.99	0	1.194e-05	High	High	0.53974	2.89724		High		3.53385		High		1.09203		High		2.04721		High		1.48379		High		1.94669	0
	DATNVGDEGGFAPNILENK	17	1	1	Q9XSJ4		1960.92	0	2.2e-16		High		4.48987	High	High	2.84686	4.57833		High		3.78796		High		4.22994	High	High	2.19493	4.93421	High	High	2.79163	4.18655	0
	YDLDFK	10	2	1	Q9XSJ4		800.383	0	0.005086		High		1.36962		High		1.11821	High	High	1.19614	1.55838	High	High	1.11718	1.39796		High		1.50904		High		1.04466	0
	HIADLAGNAEVILPVPAFNVINGGSHAGNK	12	1	1	Q9XSJ4		2995.57	0	2.061e-14		High		6.81048		High		5.59254		High		1.0791		High		5.10463		High		0.681406		High		4.38369	0
	AAVPSGASTGIYEALELR	14	2	1	Q9XSJ4		1804.94	0	7.246e-05		High		3.8451		High		4.19509		High		4.21335		High		3.73561		High		3.02518		High		4.04021	0
	VNQIGSVTESLQACK	11	2	1	Q9XSJ4	C14(Carbamidomethyl)	1633.82	0	7.167e-06		High		3.14012		High		3.6378		High		3.74655		High		3.97039		High		3.98595		High		4.27738	0
	SGETEDTFIADLVVGLCTGQIK	11	2	1	Q9XSJ4	C17(Carbamidomethyl)	2353.16	0	0.0003937		High		3.1264		High		3.95696		High		0.2475		High		3.23004						High		2.6674	0
	KLNVVEQEK	5	1	1	Q9XSJ4		1086.62	0	5.782e-05		High		3.08635		High		3.59019		High		3.37656						High		3.3862		High		2.6394	1
	DYPVVSIEDPFDQDDWEAWQK	11	1	1	Q9XSJ4		2582.14	0	5.247e-05		High		3.00362		High		3.62658						High		1.32764		High		1.02731		High		1.3163	0
	IGAEVYHNLK	9	1	1	Q9XSJ4		1143.62	0	1.269e-05		High		2.87159		High		2.59106		High		2.7227		High		2.25127		High		1.68242		High		2.47629	0
	KLNVVEQEKIDK	4	1	1	Q9XSJ4		1442.82	0	0.0006019		High		2.80796		High		2.40774										High		2.09724		High		3.002	2
	FTASAGIQVVGDDLTVTNPKR	2	1	1	Q9XSJ4		2189.15	0	6.216e-06		High		2.57523		High		1.74912																	1
	LNVVEQEK	5	1	1	Q9XSJ4		958.523	0	0.01391		High		2.33584		High		2.46238						High		2.43878		High		2.204		High		2.38688	0
	AGYSDKVVIGMDVAASEFYR	6	1	1	Q9XSJ4		2178.05	0	0.000928		High		2.07178		High		2.18541						High		1.46138		High		1.45243		High		1.56416	1
	IEEELGSK	6	1	1	Q9XSJ4		904.461	0	0.005906		High		1.96934		High		1.52041		High		1.69152		High		1.5838		High		1.62073		High		1.61127	0
	EALELLK	10	1	1	Q9XSJ4		815.488	0	0.01199		High		1.6477		High		1.57727		High		1.18924		High		1.6725		High		1.64687		High		1.61121	0
	SGKYDLDFK	3	1	1	Q9XSJ4		1072.53	0	0.00442						High		2.34041						High		2.22098		High		1.88478					1
	SPDDPSR	1	1	1	Q9XSJ4		773.342	0	0.01141						High		1.77136																	0
	AVEHINK	5	2	1	Q9XSJ4		810.447	0	0.0006358						High		1.50526		High		1.00031		High		1.52222		High		0.904856		High		1.28803	0
	LMIEMDGTENK	2	1	1	Q9XSJ4	M2(Oxidation)	1296.58	0	0.001419						High		1.33821																	0
	YNQILR	9	1	1	Q9XSJ4		806.453	0.001	0.08281	High	High	1.73137	1.80939	High	High	1.4618	1.88289		High		1.6193	High		1.65717			High		1.81147		High		1.91972	0
	SGKYDLDFKSPDDPSR	1	1	1	Q9XSJ4		1826.86	0.001	0.0638						High		1.13622																	2
	VVIGMDVAASEFYR	1	2	1	Q9XSJ4	M5(Oxidation)	1572.78	0.002	0.02733																					High		0.747075		0
P00711	Alpha-lactalbumin OS=Bos taurus GN=LALBA PE=1 SV=2 - [LALBA_BOVIN]	80.99	2	1	18	3857	860.483	49.3	15	414	707.402	49.3	16	360	899.745	49.3	15	455	795.951	49.3	15	390	826.948	78.87	17	365	878.308	78.87	17	383	500.801	45.77	14	183	312.823	45.77	13	136	728.072	51.41	15	319	626.337	45.77	14	262	785.081	45.77	15
	Sequence	# PSMs	# Proteins	# Protein Groups	Protein Group Accessions	Modifications	MH+ [Da]	q-Value	PEP	A2	G2	XCorr A2	XCorr G2	B2	H2	XCorr B2	XCorr H2	C2	I2	XCorr C2	XCorr I2	D2	J2	XCorr D2	XCorr J2	E2	K2	XCorr E2	XCorr K2	F2	L2	XCorr F2	XCorr L2	# Missed Cleavages
	DDQNPHSSNICNISCDKFLDDDLTDDIMCVK	95	2	2	P00711;A0A1L6BNZ9	C11(Carbamidomethyl); C15(Carbamidomethyl); C29(Carbamidomethyl)	3684.56	0	5.04e-23	High	High	8.55784	8.6729	High	High	7.79232	6.5619	High	High	7.68545	8.11585	High	High	8.33365	7.18014	High	High	8.82132	8.61292	High	High	8.4626	7.58179	1
	IWCKDDQNPHSSNICNISCDKFLDDDLTDDIMCVK	52	2	2	P00711;A0A1L6BNZ9	C3(Carbamidomethyl); C15(Carbamidomethyl); C19(Carbamidomethyl); C33(Carbamidomethyl)	4271.85	0	2.54e-22	High	High	6.87712	6.33566	High	High	7.52683	5.50181	High	High	6.9587	5.63915	High	High	6.58645	6.37252	High	High	7.99399	7.61364	High	High	7.8037	6.25924	2
	DDQNPHSSNICNISCDKFLDDDLTDDIMCVKK	9	2	2	P00711;A0A1L6BNZ9	C11(Carbamidomethyl); C15(Carbamidomethyl); C29(Carbamidomethyl)	3812.65	0	1.855e-12	High	High	6.83007	4.9467	High		1.65096						High	High	5.96742	4.6439	High	High	4.06421	4.6212		High		2.96967	2
	DDQNPHSSNICNISCDKFLDDDLTDDIMCVK	40	2	2	P00711;A0A1L6BNZ9	C11(Carbamidomethyl); C15(Carbamidomethyl); M28(Oxidation); C29(Carbamidomethyl)	3700.55	0	5.653e-16	High	High	6.28703	7.13132	High	High	5.90051	4.0148	High	High	6.06378	6.78232	High	High	2.74152	4.46028	High	High	6.51323	7.98139	High	High	7.30967	6.81542	1
	DDQNPHSSNICNISCDK	519	2	2	P00711;A0A1L6BNZ9	C11(Carbamidomethyl); C15(Carbamidomethyl)	2003.82	0	1.425e-15	High	High	6.15834	6.27085	High	High	5.70463	6.42703	High	High	5.99399	6.21421	High	High	6.44196	6.23294	High	High	6.17723	6.46094	High	High	6.11142	6.21465	0
	IWCKDDQNPHSSNICNISCDKFLDDDLTDDIMCVK	28	2	2	P00711;A0A1L6BNZ9	C3(Carbamidomethyl); C15(Carbamidomethyl); C19(Carbamidomethyl); M32(Oxidation); C33(Carbamidomethyl)	4287.84	0	5.277e-08	High	High	5.97677	4.24354	High	High	4.41642	3.43137	High	High	3.74019	5.01979	High	High	4.03182	6.10661	High	High	4.75775	3.75381	High	High	6.23921	4.57285	2
	IWCKDDQNPHSSNICNISCDK	368	2	2	P00711;A0A1L6BNZ9	C3(Carbamidomethyl); C15(Carbamidomethyl); C19(Carbamidomethyl)	2591.1	0	2.841e-09	High	High	5.6081	5.36579	High	High	5.82009	5.18264	High	High	6.51141	6.25885	High	High	6.50909	6.3916	High	High	6.28863	5.25769	High	High	6.08904	5.7136	1
	ILDKVGINYWLAHK	189	3	2	P00711;A0A1L6BNZ9		1669.94	0	8.689e-14	High	High	4.96692	4.49789	High	High	4.28912	5.06169	High	High	4.40146	4.66592	High	High	5.16247	4.88037	High	High	5.17178	4.61871	High	High	4.2468	4.06548	1
	KILDKVGINYWLAHK	110	3	2	P00711;A0A1L6BNZ9		1798.04	0	7.261e-10	High	High	4.78012	3.64173	High	High	3.29718	4.00981	High	High	4.5285	4.7096	High	High	3.79981	3.3155	High	High	3.65022	3.33171	High	High	4.30216	3.75188	2
	ALCSEKLDQWLCEKL	51	3	2	P00711;A0A1L6BNZ9	C3(Carbamidomethyl); C12(Carbamidomethyl)	1892.92	0	5.794e-13	High	High	4.75348	4.99689	High	High	4.9562	2.61125	High	High	4.77977	5.17985	High	High	4.71862	5.15145	High	High	5.93731	5.3861	High	High	5.87916	5.1291	2
	ALCSEKLDQWLCEK	59	3	2	P00711;A0A1L6BNZ9	C3(Carbamidomethyl); C12(Carbamidomethyl)	1779.84	0	6.314e-15	High	High	4.35994	2.51603	High	High	4.32137	4.44504	High	High	4.24937	5.00429	High	High	4.55062	5.14931	High	High	4.71997	4.79674	High	High	4.99337	4.75783	1
	FLDDDLTDDIMCVK	530	3	2	P00711;A0A1L6BNZ9	M11(Oxidation); C12(Carbamidomethyl)	1715.75	0	1.612e-08	High	High	4.35581	4.23534	High	High	3.91546	3.59167	High	High	4.13132	4.31981	High	High	4.17065	4.08362	High	High	4.4403	4.39727	High	High	4.44884	4.19149	0
	FLDDDLTDDIMCVK	852	3	2	P00711;A0A1L6BNZ9	C12(Carbamidomethyl)	1699.76	0	2.507e-09	High	High	4.07259	4.18691	High	High	4.00253	4.01503	High	High	4.08956	4.12861	High	High	4.07328	4.13978	High	High	4.03711	3.98996	High	High	4.24596	4.0428	0
	DDQNPHSSNICNISCDKFLDDDLTDDIMCVKK	10	2	2	P00711;A0A1L6BNZ9	C11(Carbamidomethyl); C15(Carbamidomethyl); M28(Oxidation); C29(Carbamidomethyl)	3828.64	0	1.66e-05	High	High	3.50602	1.74431					High		2.85791		High	High	1.83185	1.96078	High		2.82012		High		4.85554		2
	VGINYWLAHK	686	3	2	P00711;A0A1L6BNZ9		1200.65	0	2.678e-05	High	High	2.83814	2.95695	High	High	2.97613	2.77988	High	High	2.97649	2.92343	High	High	3.04962	2.92922	High	High	2.83094	3.07706	High	High	3.15387	3.10402	0
	FLDDDLTDDIMCVKK	32	3	2	P00711;A0A1L6BNZ9	C12(Carbamidomethyl)	1827.85	0	2.97e-12	High	High	2.76166	2.81237	High	High	2.69706	1.64489	High	High	4.11326	4.12606	High	High	3.19263	3.06858	High	High	4.07438	4.40761	High	High	4	4.24864	1
	FLDDDLTDDIMCVKK	12	3	2	P00711;A0A1L6BNZ9	M11(Oxidation); C12(Carbamidomethyl)	1843.85	0	4.201e-06	High	High	2.5296	2.6558					High		2.6496			High		1.18737	High		2.05061		High	High	2.68168	0.898517	1
	LDQWLCEKL	53	3	2	P00711;A0A1L6BNZ9	C6(Carbamidomethyl)	1204.6	0	9.91e-05	High	High	2.3978	2.30279	High	High	2.54898	2.55411	High	High	2.95534	2.54603	High	High	2.74509	2.36989	High	High	3.11913	2.65984	High	High	3.16172	2.44612	1
	LDQWLCEK	119	3	2	P00711;A0A1L6BNZ9	C6(Carbamidomethyl)	1091.52	0	0.000623	High	High	2.30691	2.44934	High	High	2.21946	2.31849	High	High	2.40385	2.51721	High	High	2.353	2.3334	High	High	2.56589	2.39623	High	High	2.58385	2.26473	0
	DDQNPHSSNICNISCDK	21	2	2	P00711;A0A1L6BNZ9	N-Term(Acetyl); C11(Carbamidomethyl); C15(Carbamidomethyl)	2045.83	0	9.057e-05	High		1.23962		High	High	2.92739	1.94988	High	High	1.74765	2.99489	High	High	1.7664	2.84436	High	High	1.02247	2.81104	High	High	1.93488	1.85264	0
	VGINYWLAHK	4	3	2	P00711;A0A1L6BNZ9	N-Term(Acetyl)	1242.66	0	2.594e-05	High		1.0987						High		1.27942							High		1.38138					0
	CEVFR	6	2	2	P00711;A0A1L6BNZ9	N-Term(Acetyl); C1(Carbamidomethyl)	752.34	0	0.01138	High		0.775197		High		0.496334		High		0.77621		High		0.55607		High		0.570942		High		0.770388		0
	VGINYWLAHKALCSEK	5	3	2	P00711;A0A1L6BNZ9	C13(Carbamidomethyl)	1888.97	0	5.129e-05					High		0.912345			High		1.76121					High	High	0.465153	1.67386	High		1.76544		1
	IWCKDDQNPHSSNICNISCDK	2	2	2	P00711;A0A1L6BNZ9	N-Term(Acetyl); C3(Carbamidomethyl); C15(Carbamidomethyl); C19(Carbamidomethyl)	2633.12	0	0.0001082													High		0.951031						High		1.236		1
	GYGGVSLPEWVCTTFHTSGYDTQAIVQNNDSTEYGLFQINNK	3	1	1	P00711	N-Term(Acetyl); C12(Carbamidomethyl)	4753.16	0	0.001445																	High		0.651148		High	High	1.05493	0.654369	0
	CEVFRELK	1	2	2	P00711;A0A1L6BNZ9	C1(Carbamidomethyl)	1080.55	0.003	0.1479										High		1.46139													1
	LDQWLCEK	1	3	2	P00711;A0A1L6BNZ9	N-Term(Acetyl); C6(Carbamidomethyl)	1133.53	0.005	0.1096	High		0.663988																						0
Q58DH9	Alpha-N-acetylgalactosaminidase OS=Bos taurus GN=NAGA PE=2 SV=1 - [NAGAB_BOVIN]	17.27	1	6	6	43	3.13238	2.68	1	1	4.94055	5.35	2	2	7.9047	12.17	4	4	7.72218	9.25	3	4	6.94508	8.27	3	3	6.70875	12.41	4	4	6.71877	8.03	3	3	5.15563	14.84	5	5	6.14444	5.6	2	3	6.3831	13.14	5	5	4.85755	12.17	4
	Sequence	# PSMs	# Proteins	# Protein Groups	Protein Group Accessions	Modifications	MH+ [Da]	q-Value	PEP	A2	G2	XCorr A2	XCorr G2	B2	H2	XCorr B2	XCorr H2	C2	I2	XCorr C2	XCorr I2	D2	J2	XCorr D2	XCorr J2	E2	K2	XCorr E2	XCorr K2	F2	L2	XCorr F2	XCorr L2	# Missed Cleavages
	INQDPLGIQGR	13	1	1	Q58DH9		1210.65	0	4.842e-08	High		3.13238			High		2.29729	High	High	3.03994	1.82917	High	High	2.31291	1.76871	High	High	2.46043	1.85288	High	High	2.00372	2.51348	0
	VVQDAQTFAEWK	10	1	1	Q58DH9		1421.7	0	0.001176		High		2.6912	High	High	3.02834	2.85834	High	High	2.85337	2.62916		High		2.48768	High	High	2.51767	3.00467	High	High	1.94125	2.54851	0
	NFDDIQDSWR	7	1	1	Q58DH9		1295.57	0	0.0009204		High		1.96962	High	High	1.91221	1.06281	High		2.01139		High	High	1.92827	1.31697						High		1.77305	0
	TISAQNMDILQNPLMIK	6	1	1	Q58DH9		1930.02	0	0.001294						High		0.794334	High		1.11392		High		1.76213			High		0.595942	High	High	0.832004	0.671436	0
	LDGCYSTPQER	5	1	1	Q58DH9	C4(Carbamidomethyl)	1325.58	0	4.618e-05		High		2.05795		High		1.56926						High		2.12671	High		1.96698		High		2.76377		0
	CNIDCSEDPK	2	1	1	Q58DH9	C1(Carbamidomethyl); C5(Carbamidomethyl)	1237.48	0	0.0005014														High		1.47554		High		0.674408					0
V9PW57	Alpha-S1-casein (Fragment) OS=Bubalus bubalis bubalis GN=CSN1S1 PE=4 SV=1 - [V9PW57_BUBBU]	84.09	1	1	1	13	2.15337	84.09	1	1					0	84.09	1	1													2.34563	84.09	1	3	7.49734	84.09	1	2	0	84.09	1	2					2.03383	84.09	1
	Sequence	# PSMs	# Proteins	# Protein Groups	Protein Group Accessions	Modifications	MH+ [Da]	q-Value	PEP	A2	G2	XCorr A2	XCorr G2	B2	H2	XCorr B2	XCorr H2	C2	I2	XCorr C2	XCorr I2	D2	J2	XCorr D2	XCorr J2	E2	K2	XCorr E2	XCorr K2	F2	L2	XCorr F2	XCorr L2	# Missed Cleavages
	DAYPSGAWYYVPLGTQYPDAPSFSDIPNPIGSENSGK	13	1	1	V9PW57		3960.82	0	1.422e-05	High	High	2.15337	2.34563		High		4.59672	High	High	1.60298	1.7684						High		2.03383		High		3.29638	0
P02662	Alpha-S1-casein OS=Bos taurus GN=CSN1S1 PE=1 SV=2 - [CASA1_BOVIN]	55.14	1	7	15	1879	169.079	39.72	10	119	211.554	35.98	8	140	238.824	42.52	9	148	164.378	42.52	9	110	203.05	32.24	7	113	188.585	37.38	8	116	320.425	44.39	12	183	285.959	44.39	11	190	307.77	42.52	10	179	349.569	37.85	10	188	279.967	50	11
	Sequence	# PSMs	# Proteins	# Protein Groups	Protein Group Accessions	Modifications	MH+ [Da]	q-Value	PEP	A2	G2	XCorr A2	XCorr G2	B2	H2	XCorr B2	XCorr H2	C2	I2	XCorr C2	XCorr I2	D2	J2	XCorr D2	XCorr J2	E2	K2	XCorr E2	XCorr K2	F2	L2	XCorr F2	XCorr L2	# Missed Cleavages
	HIQKEDVPSER	241	6	3	P02662;B6ZBP2;G3C8Y5		1337.68	0	0.00047	High	High	3.97973	4.17907	High	High	3.54607	4.26225	High	High	3.59745	4.49687	High	High	3.41692	4.26632	High	High	4.001	4.42047	High	High	3.23386	4.44388	1
	FFVAPFPEVFGKEK	22	5	2	P02662;G3C8Y5		1641.87	0	4.665e-07	High	High	3.78767	2.76707	High	High	2.64501	2.88192	High	High	3.38408	2.97649	High	High	3.63824	2.59757	High	High	3.23371	3.32592	High	High	2.65708	3.25895	1
	HQGLPQEVLNENLLR	37	1	1	P02662		1759.95	0	4.119e-06	High	High	3.09089	2.99287	High	High	3.30657	0.488238	High	High	3.70802	3.4896	High	High	3.1026	1.80469	High	High	3.05915	3.13254	High	High	4.4906	3.47053	0
	FFVAPFPEVFGK	829	5	2	P02662;G3C8Y5		1384.73	0	0.01258	High	High	2.77062	2.95526	High	High	2.98211	2.96948	High	High	3.01524	2.97229	High	High	3.12427	3.10956	High	High	3.07557	2.99615	High	High	3.01315	3.15458	0
	YLGYLEQLLR	571	6	3	P02662;B6ZBP2;G3C8Y5		1267.7	0	0.0008671	High	High	2.69957	2.63602	High	High	2.48024	2.53267	High	High	2.51026	2.74974	High	High	2.66732	2.65421	High	High	2.56639	2.62745	High	High	2.61618	2.7842	0
	EPMIGVNQELAYFYPELFR	60	1	1	P02662		2316.13	0	0.000267	High	High	1.91871	2.90629	High	High	2.45527	2.30592	High	High	1.98019	1.52091	High	High	2.41363	2.71443	High	High	0.755666	2.12367		High		3.39141	0
	HIQKEDVPSER	8	6	3	P02662;B6ZBP2;G3C8Y5	N-Term(Acetyl)	1379.69	0	0.003366	High		1.85458		High	High	1.93507	1.99178	High		1.02668		High		1.13626		High	High	1.73018	2.00037	High		1.77776		1
	HIQKEDVPSERYLGYLEQLLR	3	6	3	P02662;B6ZBP2;G3C8Y5		2586.37	0	4.608e-05	High	High	1.52864	1.25379																					2
	EDVPSER	43	6	3	P02662;B6ZBP2;G3C8Y5		831.384	0	0.004193	High	High	1.20876	2.13052	High	High	1.64493	1.79675	High	High	1.36139	2.17791	High	High	1.26329	2.20555	High	High	1.6099	2.15343	High	High	1.2575	2.17128	0
	EPMIGVNQELAYFYPELFR	5	1	1	P02662	M3(Oxidation)	2332.15	0	0.002004	High		1.19842		High	High	1.79463	1.08876										High		0.795203		High		0.880875	0
	VPQLEIVPNSAEER	6	1	1	P02662		1580.82	0	1.514e-06	High		0.876204						High	High	0.493334	1.08889	High		0.740316			High		1.50274	High		3.07874		0
	EGIHAQQK	19	6	3	P02662;B6ZBP2;G3C8Y5		910.473	0	0.0006044		High		2.63624	High	High	0.920876	2.18504		High		2.15747		High		2.73247		High		2.62021		High		2.46146	0
	EGIHAQQKEPMIGVNQELAYFYPELFR	12	1	1	P02662		3207.62	0	3.154e-07		High		2.75085					High	High	1.78595	1.81345	High	High	0.959396	2.57705						High		1.22119	1
	DIGSESTEDQAMEDIK	4	1	1	P02662		1767.76	0	1.913e-09		High		3.10278														High		1.0751	High	High	1.65686	1.12165	0
	DIGSESTEDQAMEDIK	2	1	1	P02662	M12(Oxidation)	1783.75	0	0.000473						High		1.57964													High		1.49939		0
	EGIHAQQKEPMIGVNQELAYFYPELFR	6	1	1	P02662	M11(Oxidation)	3223.6	0	0.0007858		High		1.65727		High		1.67393										High		1.09686		High		2.46686	1
	VPQLEIVPNSAEERLHSMK	1	1	1	P02662		2177.15	0	0.03505																						High		2.31526	1
	YLGYLEQLLRLK	4	6	3	P02662;B6ZBP2;G3C8Y5		1508.88	0.001	0.01248	High	High	1.35478	1.512		High		0.987955														High		0.917402	1
	EGIHAQQKEPMIGVNQELAYFYPELFR	2	1	1	P02662	N-Term(Acetyl)	3249.62	0.001	0.03534						High		1.29934														High		1.04738	1
	EGIHAQQK	1	6	3	P02662;B6ZBP2;G3C8Y5	N-Term(Acetyl)	952.484	0.003	0.04578		High		1.23253																					0
	HPIKHQGLPQEVLNENLLR	1	1	1	P02662	N-Term(Acetyl)	2277.23	0.003	0.05343														High		1.68382									1
	EPMIGVNQELAYFYPELFR	1	1	1	P02662	N-Term(Acetyl); M3(Oxidation)	2374.16	0.004	0.16																						High		0.365146	0
	EPMIGVNQELAYFYPELFR	1	1	1	P02662	N-Term(Acetyl)	2358.15	0.009	0.2351						High		0.616265																	0
P02663	Alpha-S2-casein OS=Bos taurus GN=CSN1S2 PE=1 SV=2 - [CASA2_BOVIN]	61.26	1	2	19	929	104.108	34.23	10	38	150.933	40.99	8	66	142.062	52.7	14	75	115.858	35.14	10	43	128.578	40.09	8	46	95.8352	35.59	7	29	338.298	54.05	15	117	183.47	54.05	16	66	259.177	42.79	15	109	196.922	50.9	12	83	250.378	42.79	15
	Sequence	# PSMs	# Proteins	# Protein Groups	Protein Group Accessions	Modifications	MH+ [Da]	q-Value	PEP	A2	G2	XCorr A2	XCorr G2	B2	H2	XCorr B2	XCorr H2	C2	I2	XCorr C2	XCorr I2	D2	J2	XCorr D2	XCorr J2	E2	K2	XCorr E2	XCorr K2	F2	L2	XCorr F2	XCorr L2	# Missed Cleavages
	FPQYLQYLYQGPIVLNPWDQVK	141	8	3	P02663;O62825;B6VPY3		2709.42	0	6.715e-05	High	High	6.4675	6.34686	High	High	6.0166	6.59289	High	High	6.20075	7.08466	High	High	6.45899	6.71883	High	High	6.62603	6.73904	High	High	6.91407	6.91747	0
	FPQYLQYLYQGPIVLNPWDQVKR	138	8	3	P02663;O62825;B6VPY3		2865.51	0	1.072e-22	High	High	6.41212	7.82824	High	High	7.29766	7.40236	High	High	6.66821	7.11166	High	High	6.04042	7.92727	High	High	7.52138	8.3483	High	High	7.71126	7.7565	1
	RNAVPITPTLNR	44	8	3	P02663;O62825;B6VPY3		1351.78	0	0.0004461	High	High	4.07569	3.7317	High	High	3.82833	3.51991	High	High	3.9285	4.11499	High	High	4.09511	3.61426	High	High	3.23291	4.06026	High	High	3.65031	4.0033	1
	KTVDMESTEVFTK	17	3	2	P02663;B6VPY3		1514.74	0	2.604e-07	High	High	3.97728	2.91354		High		4.23623	High	High	4.05375	5.17695						High		3.99477		High		4.47281	1
	ALNEINQFYQK	161	9	3	P02663;O62825;B6VPY3		1367.69	0	0.01355	High	High	3.21871	3.6461	High	High	3.15467	3.27689	High	High	2.9759	3.72094	High	High	3.15184	3.23281	High	High	3.3409	3.42786	High	High	3.45318	3.63546	0
	TVDMESTEVFTK	20	3	2	P02663;B6VPY3		1386.65	0	0.0005255	High	High	2.64443	2.54024		High		2.72015	High	High	2.64222	2.72591	High		2.80958			High		2.80328		High		3.12979	0
	TVDMESTEVFTK	88	3	2	P02663;B6VPY3	M4(Oxidation)	1402.64	0	4.072e-09	High	High	2.40874	2.98217		High		3.00198	High	High	1.87472	2.88095	High	High	1.6052	0.811217		High		3.25059		High		2.89832	0
	ENLCSTFCK	20	9	3	P02663;O62825;B6VPY3	C4(Carbamidomethyl); C8(Carbamidomethyl)	1158.49	0	0.0003979	High	High	2.35771	2.62799	High	High	2.27636	2.54965		High		2.34416	High	High	2.32952	2.54326	High	High	2.59869	2.35277	High	High	2.45297	2.56617	0
	TVDMESTEVFTKK	24	3	2	P02663;B6VPY3		1514.74	0	2.099e-05	High	High	1.94416	2.96562		High		3.11943	High	High	2.66484	2.34892	High		1.69836			High		2.34939		High		2.6679	1
	NAVPITPTLNR	158	9	3	P02663;O62825;B6VPY3		1195.68	0	0.0004006	High	High	1.8482	2.09181	High	High	2.4023	2.72881	High	High	2.06391	2.08795	High	High	1.95838	2.79904	High	High	2.09983	2.49779	High	High	2.10408	2.0194	0
	NANEEEYSIGSSSEESAEVATEEVK	14	8	2	P02663;O62825		2688.16	0	7.117e-05		High		3.67069	High	High	4.13654	3.12799	High		1.22777			High		3.05102	High		3.18334		High		1.69572		0
	EQLSTSEENSKK	17	9	3	P02663;O62825;B6VPY3		1379.66	0	0.001675		High		3.7898	High	High	1.24664	3.81116		High		3.6067		High		3.79409		High		3.07978		High		3.84195	1
	KTVDMESTEVFTKK	6	3	2	P02663;B6VPY3		1642.84	0	3.642e-09						High		3.42775	High	High	1.96749	4.00396	High		2.70645			High		5.00375		High		3.56515	2
	ENLCSTFCK	1	9	3	P02663;O62825;B6VPY3	N-Term(Acetyl); C4(Carbamidomethyl); C8(Carbamidomethyl)	1200.5	0	0.005437									High		1.33353														0
	ITVDDKHYQK	39	9	3	P02663;O62825;B6VPY3		1246.64	0	5.36e-05		High		3.21011		High		2.77411	High	High	1.25543	3.25939	High	High	1.11712	3.30315	High	High	0.847807	3.22427		High		3.10892	1
	ALNEINQFYQKFPQYLQYLYQGPIVLNPWDQVKR	8	8	3	P02663;O62825;B6VPY3		4214.19	0	3.145e-09		High		6.10791		High		1.79501		High		1.16872		High		1.42846						High		2.79503	2
	EQLSTSEENSK	12	9	3	P02663;O62825;B6VPY3		1251.57	0	4.16e-05		High		2.83947		High		2.62541		High		2.69422		High		2.38659		High		2.50224		High		2.78869	0
	TVDMESTEVFTKK	4	3	2	P02663;B6VPY3	M4(Oxidation)	1530.75	0	0.0006714		High		2.62112						High		1.96556										High		2.29978	1
	KTVDMESTEVFTK	2	3	2	P02663;B6VPY3	M5(Oxidation)	1530.74	0	5.998e-05		High		2.26251																					1
	ALNEINQFYQK	2	9	3	P02663;O62825;B6VPY3	N-Term(Acetyl)	1409.7	0	0.005912		High		1.65684																		High		1.60794	0
	NAVPITPTLNR	2	9	3	P02663;O62825;B6VPY3	N-Term(Acetyl)	1237.69	0	0.001894		High		1.30934														High		0.75038					0
	ALNEINQFYQKFPQYLQYLYQGPIVLNPWDQVK	1	8	3	P02663;O62825;B6VPY3		4058.08	0	1.918e-11																		High		4.13205					1
	LNFLKK	7	9	3	P02663;O62825;B6VPY3		762.487	0.001	0.02972		High		2.22526		High		2.28386	High	High	1.8438	2.35056						High		2.15824		High		2.43416	1
	FALPQYLK	2	1	1	P02663		979.558	0.003	0.1621	High		0.405089						High		0.537531														0
	NMAINPSKENLCSTFCK	1	1	1	P02663	N-Term(Acetyl); C12(Carbamidomethyl); C16(Carbamidomethyl)	2055.93	0.003	0.1361																						High		1.50466	1
P81125	Alpha-soluble NSF attachment protein OS=Bos taurus GN=NAPA PE=1 SV=1 - [SNAA_BOVIN]	50.85	2	11	11	53	4.63057	20	4	4	2.09347	21.36	4	4	0	14.58	3	3	0	12.54	2	2	4.68032	17.29	4	4	4.52965	24.75	5	5	2.36142	21.69	5	5	13.6536	38.64	9	9	8.64033	23.05	5	6	0	12.54	3	3	0	10.85	3
	Sequence	# PSMs	# Proteins	# Protein Groups	Protein Group Accessions	Modifications	MH+ [Da]	q-Value	PEP	A2	G2	XCorr A2	XCorr G2	B2	H2	XCorr B2	XCorr H2	C2	I2	XCorr C2	XCorr I2	D2	J2	XCorr D2	XCorr J2	E2	K2	XCorr E2	XCorr K2	F2	L2	XCorr F2	XCorr L2	# Missed Cleavages
	LLEAHEEQNVDSYTEAVK	8	1	1	P81125		2075	0	0.00332	High		2.32979		High	High	1.83894	2.32171	High	High	1.73758	2.32461					High		1.70162		High	High	1.51607	2.50623	0
	NSQSFFSGLFGGSSK	6	1	1	P81125		1549.72	0	5.447e-05	High		2.30078			High		2.55768	High	High	0.866816	2.091		High		1.31033		High		0.738001					0
	AALCHFCIDMLNAK	4	1	1	P81125	C4(Carbamidomethyl); C7(Carbamidomethyl)	1663.78	0	5.187e-05	High	High	1.45426	0.743844		High		0.782211					High		1.10733										0
	YEELFPAFSDSR	8	1	1	P81125		1460.67	0	0.0006231	High	High	1.08614	1.2249	High	High	1.10474	1.71367		High		1.41236		High		1.07624					High		1.04425		0
	AIEIYTDMGR	8	1	1	P81125		1168.57	0	1.531e-05		High		2.36142	High	High	2.09347	2.03724						High		1.51368	High	High	1.46064	1.045	High	High	1.85134	2.04839	0
	AIAHYEQSADYYKGEESNSSANK	3	2	1	P81125		2562.14	0	0.003218					High		1.92231						High		2.3524						High		1.06089		1
	IEEACEIYAR	6	1	1	P81125	C5(Carbamidomethyl)	1253.58	0	6.585e-09						High		2.71499	High	High	1.09982	2.52631					High		2.79936		High	High	2.67831	1.9926	0
	VAGYAAQLEQYQK	4	1	1	P81125		1468.74	0	9.835e-05		High		1.23344						High		1.69841					High		1.88095			High		2.43931	0
	HDAATCFVDAGNAFK	2	1	1	P81125	C6(Carbamidomethyl)	1623.72	0	0.007154		High		1.14253		High		1.53142																	0
	EAEAMALLAEAER	1	1	1	P81125		1403.68	0	0.0004575						High		2.30833																	0
	EYDSISR	3	1	1	P81125		869.398	0	0.003342						High		1.36619										High		1.20055		High		1.3496	0
A6QP75	ALS2 C-terminal-like protein OS=Bos taurus GN=ALS2CL PE=2 SV=1 - [AL2CL_BOVIN]	0.94	1	1	1	1		0				0				0				0				0				0			0	0.94	1	1		0				0				0				0
	Sequence	# PSMs	# Proteins	# Protein Groups	Protein Group Accessions	Modifications	MH+ [Da]	q-Value	PEP	A2	G2	XCorr A2	XCorr G2	B2	H2	XCorr B2	XCorr H2	C2	I2	XCorr C2	XCorr I2	D2	J2	XCorr D2	XCorr J2	E2	K2	XCorr E2	XCorr K2	F2	L2	XCorr F2	XCorr L2	# Missed Cleavages
	LLEFLDVQK	1	1	1	A6QP75		1104.63	0.008	0.1878		High		0.693895																					0
P56560	Amine oxidase [flavin-containing] B OS=Bos taurus GN=MAOB PE=1 SV=4 - [AOFB_BOVIN]	14.62	2	5	5	7		0				0				0				0				0				0			2.03428	7.31	3	4		0			0	3.08	1	1		0				0
	Sequence	# PSMs	# Proteins	# Protein Groups	Protein Group Accessions	Modifications	MH+ [Da]	q-Value	PEP	A2	G2	XCorr A2	XCorr G2	B2	H2	XCorr B2	XCorr H2	C2	I2	XCorr C2	XCorr I2	D2	J2	XCorr D2	XCorr J2	E2	K2	XCorr E2	XCorr K2	F2	L2	XCorr F2	XCorr L2	# Missed Cleavages
	VLGSQEALHPVHYEEK	3	2	1	P56560		1835.93	0	0.0001642		High		2.03428						High		1.2411													0
	LCDLYAK	1	1	1	P56560	C2(Carbamidomethyl)	882.439	0	0.004564		High		1.491																					0
	LLHDSGLNVIVLEAR	1	1	1	P56560		1648.94	0	0.003099		High		1.09884																					0
	YVDLGGSYVGPTQNHILR	1	1	1	P56560		1989.01	0	0.02414																						High		1.21127	0
	GSFPSVWNPITYLDHNNLWR	1	1	1	P56560		2416.18	0.004	0.1551																						High		0.238352	0
Q2T9S6	Ammonium transporter Rh type C OS=Bos taurus GN=RHCG PE=2 SV=2 - [RHCG_BOVIN]	11.96	1	1	1	1		0				0				0				0				0			0	11.96	1	1		0				0				0				0				0
	Sequence	# PSMs	# Proteins	# Protein Groups	Protein Group Accessions	Modifications	MH+ [Da]	q-Value	PEP	A2	G2	XCorr A2	XCorr G2	B2	H2	XCorr B2	XCorr H2	C2	I2	XCorr C2	XCorr I2	D2	J2	XCorr D2	XCorr J2	E2	K2	XCorr E2	XCorr K2	F2	L2	XCorr F2	XCorr L2	# Missed Cleavages
	LDMVHIQNATLAGGVGLGTVAELMVLPFGSLIIGFVCGIVSTLGFVYLTPFLESR	1	1	1	Q2T9S6	N-Term(Acetyl); M3(Oxidation); M24(Oxidation); C37(Carbamidomethyl)	5867.1	0.009	0.2008																					High		0.238209		0
Q28053	Amyloid beta A4 protein (Fragment) OS=Bos taurus GN=APP PE=2 SV=1 - [A4_BOVIN]	20.34	1	1	1	1		0				0				0				0			0	20.34	1	1		0				0				0				0				0				0
	Sequence	# PSMs	# Proteins	# Protein Groups	Protein Group Accessions	Modifications	MH+ [Da]	q-Value	PEP	A2	G2	XCorr A2	XCorr G2	B2	H2	XCorr B2	XCorr H2	C2	I2	XCorr C2	XCorr I2	D2	J2	XCorr D2	XCorr J2	E2	K2	XCorr E2	XCorr K2	F2	L2	XCorr F2	XCorr L2	# Missed Cleavages
	LVFFAEDVGSNK	1	1	1	Q28053		1325.67	0.004	0.09225																	High		0.794855						0
Q5EAC7	Anamorsin OS=Bos taurus GN=CIAPIN1 PE=2 SV=1 - [CPIN1_BOVIN]	4.19	1	1	1	1		0			0	4.19	1	1		0				0				0				0				0				0				0				0				0
	Sequence	# PSMs	# Proteins	# Protein Groups	Protein Group Accessions	Modifications	MH+ [Da]	q-Value	PEP	A2	G2	XCorr A2	XCorr G2	B2	H2	XCorr B2	XCorr H2	C2	I2	XCorr C2	XCorr I2	D2	J2	XCorr D2	XCorr J2	E2	K2	XCorr E2	XCorr K2	F2	L2	XCorr F2	XCorr L2	# Missed Cleavages
	KPNFEVGSSSQLK	1	1	1	Q5EAC7		1420.74	0.007	0.2734					High		0.715217																		0
Q2KJ51	Angiopoietin-related protein 4 OS=Bos taurus GN=ANGPTL4 PE=2 SV=1 - [ANGL4_BOVIN]	19.27	1	6	6	32	1.82245	3.9	1	1	1.7806	5.61	2	2	0	3.9	1	1	3.44971	5.61	2	2	8.49401	17.07	5	5	0	1.71	1	1		0			11.4007	13.17	5	5	7.09208	7.56	3	3	7.19553	5.12	2	3	9.28998	19.27	6
	Sequence	# PSMs	# Proteins	# Protein Groups	Protein Group Accessions	Modifications	MH+ [Da]	q-Value	PEP	A2	G2	XCorr A2	XCorr G2	B2	H2	XCorr B2	XCorr H2	C2	I2	XCorr C2	XCorr I2	D2	J2	XCorr D2	XCorr J2	E2	K2	XCorr E2	XCorr K2	F2	L2	XCorr F2	XCorr L2	# Missed Cleavages
	DGFGDPQGEFWLGLEK	9	1	1	Q2KJ51		1794.83	0	4.612e-05	High		1.82245		High	High	1.4573	2.72936	High	High	1.18033	2.99392	High		1.73874		High	High	2.89568	2.30744		High		2.2157	0
	IQQLFQK	9	1	1	Q2KJ51		904.526	0	0.0386					High	High	1.7806	1.78862		High		2.06521	High	High	1.71097	1.88359	High	High	1.63363	1.44802	High	High	1.28892	1.85953	0
	IQNLQSQMDHLAPR	5	1	1	Q2KJ51		1650.84	0	1.253e-07						High		2.63121						High		2.89526	High	High	2.12327	3.2865					0
	GQLGELER	5	1	1	Q2KJ51		901.477	0	0.02964						High		1.88708		High		2.03295					High	High	1.84142	1.81303		High		2.09794	0
	LGATTFSPSGLSLPFSTWDQDHDLR	2	1	1	Q2KJ51		2748.32	0	8.717e-05																	High	High	1.14057	1.04418					0
	TQLEAQNSR	2	1	1	Q2KJ51		1046.52	0	0.001383						High		2.36446										High		1.88301					0
P46193	Annexin A1 OS=Bos taurus GN=ANXA1 PE=1 SV=2 - [ANXA1_BOVIN]	62.14	1	24	24	230	0	4.62	1	1		0			0	4.62	1	1		0			0	4.62	1	1		0			143.264	60.12	23	66	73.4358	56.07	21	38	81.1267	51.45	18	34	67.6865	54.05	20	36	44.8199	52.6	18
	Sequence	# PSMs	# Proteins	# Protein Groups	Protein Group Accessions	Modifications	MH+ [Da]	q-Value	PEP	A2	G2	XCorr A2	XCorr G2	B2	H2	XCorr B2	XCorr H2	C2	I2	XCorr C2	XCorr I2	D2	J2	XCorr D2	XCorr J2	E2	K2	XCorr E2	XCorr K2	F2	L2	XCorr F2	XCorr L2	# Missed Cleavages
	SEELAVNDDLADSDAR	12	1	1	P46193		1719.77	0	1.006e-07	High	High	0.962063	4.62304		High		1.45767	High	High	0.784219	4.58587		High		4.22237	High		0.496667			High		4.00024	0
	GGPGSAVSPYPTFNPSSDVEALHK	13	1	1	P46193		2414.16	0	1.537e-06		High		6.19704		High		6.55947		High		7.2628		High		5.8782		High		5.35454		High		5.3801	0
	GLGTDEDTLNEILASR	18	1	1	P46193		1703.85	0	2.813e-05		High		4.68336		High		5.18056		High		5.34891		High		5.1403		High		4.5548		High		5.25831	0
	GDRSEELAVNDDLADSDAR	16	1	1	P46193		2047.91	0	5.128e-08		High		4.57393		High		3.34838		High		4.4021		High		3.6881		High		4.48223		High		4.36895	1
	GTDVNVFITILTTR	15	1	1	P46193		1549.86	0	1.583e-08		High		4.24636		High		2.95419		High		2.45751		High		2.3436		High		0.763348		High		2.98785	0
	KGTDVNVFITILTTR	4	1	1	P46193		1677.96	0	3.401e-09		High		4.12111		High		0.987168																	1
	LYGISLCQAILDETKGDYEK	1	1	1	P46193	C7(Carbamidomethyl)	2316.14	0	6.991e-07		High		3.98578																					1
	TPAQFDAEELR	12	1	1	P46193		1276.61	0	1.329e-08		High		3.8528		High		3.44712		High		3.78257		High		3.82459		High		3.99494		High		3.87614	0
	GVDEATIIEILTK	16	1	1	P46193		1401.78	0	1.268e-06		High		3.76594		High		3.28413		High		3.72283		High		3.03198		High		3.28583		High		3.59485	0
	QAWFIENEEQEYIK	8	1	1	P46193		1826.86	0	1.346e-07		High		2.88786		High		2.6014		High		1.85259		High		1.43599		High		1.99598		High		1.19007	0
	RKGTDVNVFITILTTR	6	1	1	P46193		1834.06	0	9.025e-05		High		2.61252		High		0.983289						High		0.488311		High		2.52885					2
	VLDLELKGDIEK	9	1	1	P46193		1371.77	0	1.437e-05		High		2.59374		High		1.77043		High		1.515		High		2.38449									1
	DIASDTSGDYEK	12	1	1	P46193		1300.55	0	0.000796		High		2.53527		High		3.06137		High		2.87744		High		2.73096		High		2.58496		High		2.75712	0
	ILVALCGRD	11	1	1	P46193	C6(Carbamidomethyl)	1016.56	0	0.01922		High		2.49848		High		2.56991		High		2.45283		High		2.37182		High		2.4081		High		2.64672	1
	GKPLDEVLKK	20	1	1	P46193		1126.68	0	0.01228		High		2.34281		High		2.01655		High		2.06332		High		2.40511		High		1.92951		High		2.51943	1
	VYREELKR	1	1	1	P46193		1092.62	0	0.00528		High		2.26339																					2
	SEIDMNDIK	8	1	1	P46193		1064.49	0	0.01264		High		2.14937		High		2.03959		High		2.05606		High		2.14162		High		1.94694		High		2.21544	0
	ILVALCGR	7	1	1	P46193	C6(Carbamidomethyl)	901.527	0	0.0006788		High		2.1313		High		1.8558		High		1.62649		High		2.09737		High		1.55536		High		1.75588	0
	ALYEAGER	7	1	1	P46193		908.447	0	0.0007701		High		2.02003		High		1.88909		High		1.95485		High		1.43666		High		1.48166		High		1.77141	0
	CLTVIVK	6	1	1	P46193	C1(Carbamidomethyl)	832.498	0	0.0419		High		1.91366		High		2.25884		High		1.79098		High		2.50235		High		1.84101		High		2.21805	0
	SEIDMNDIK	1	1	1	P46193	M5(Oxidation)	1080.49	0	0.0001725		High		1.80654																					0
	GKPLDEVLK	15	1	1	P46193		998.589	0	0.02387		High		1.59648		High		1.81137		High		1.95278		High		1.49568		High		1.47623		High		1.52522	0
	VLDLELK	6	1	1	P46193		829.502	0	0.0479		High		1.27355						High		1.31317		High		1.09016		High		0.841302		High		1.12482	0
	VYREELK	2	1	1	P46193		936.515	0.001	0.03416		High		2.19126		High		2.40209																	1
	AAYLQEK	4	1	1	P46193		822.434	0.001	0.0149						High		1.7624						High		1.88745		High		1.9186		High		1.89217	0
P27214	Annexin A11 OS=Bos taurus GN=ANXA11 PE=1 SV=1 - [ANX11_BOVIN]	23.26	1	9	10	35		0			2.01729	2.39	1	1		0				0				0			2.29555	2.39	1	1	13.0271	15.31	7	8	10.3994	16.3	7	7	9.20133	10.54	4	4	2.05904	4.37	2	2	2.11635	9.74	4
	Sequence	# PSMs	# Proteins	# Protein Groups	Protein Group Accessions	Modifications	MH+ [Da]	q-Value	PEP	A2	G2	XCorr A2	XCorr G2	B2	H2	XCorr B2	XCorr H2	C2	I2	XCorr C2	XCorr I2	D2	J2	XCorr D2	XCorr J2	E2	K2	XCorr E2	XCorr K2	F2	L2	XCorr F2	XCorr L2	# Missed Cleavages
	DVQELYAAGENR	5	1	1	P27214		1364.64	0	1.026e-05		High		3.26215	High		2.01729											High		2.11635	High	High	2.29555	2.55782	0
	GAGTDEACLIEILASR	4	1	1	P27214	C8(Carbamidomethyl)	1675.84	0	3.866e-09		High		3.21652		High		2.60438		High		1.88049										High		0.986253	0
	AHLVAVFNEYQR	4	1	1	P27214		1446.75	0	0.02193		High		2.61161		High		2.01927		High		2.73283										High		2.6814	0
	SEIDLLDIR	6	2	2	P27214;Q3SWX7		1073.59	0	0.002345		High		2.00212		High		2.08093		High		2.53033		High		2.05904						High		2.64402	0
	FNAILCSR	4	1	1	P27214	C6(Carbamidomethyl)	980.5	0	0.0004928		High		1.93472		High		1.7561										High		1.52796		High		1.81259	0
	GTITDASGFDPLR	5	1	1	P27214		1349.67	0	0.01133		High		1.39993		High		0.927852						High		1.21747		High		0.914344		High		1.80039	0
	GFGTDEQAIIDCLGSR	3	1	1	P27214	C12(Carbamidomethyl)	1738.81	0	0.006797						High		1.93877		High		2.05768										High		0.895033	0
	QQILLSFK	1	1	1	P27214		976.582	0	0.02306						High		1.16456																	0
	SLYHDITGDTSGDYRK	2	1	1	P27214		1827.86	0	0.017																		High		1.09075		High		1.34805	1
	TILALMK	1	1	1	P27214		789.49	0.003	0.03951		High		0.873836																					0
P04272	Annexin A2 OS=Bos taurus GN=ANXA2 PE=1 SV=2 - [ANXA2_BOVIN]	58.41	1	21	21	86	2.27978	12.98	3	3	1.60288	13.27	3	3	3.77303	14.16	4	5	4.5998	15.34	4	4	4.37089	10.62	3	3	7.69334	20.94	6	6	40.1429	48.38	17	23	16.2738	32.15	9	9	4.29058	10.91	3	3	28.4509	31.86	10	12	7.3306	23.89	7
	Sequence	# PSMs	# Proteins	# Protein Groups	Protein Group Accessions	Modifications	MH+ [Da]	q-Value	PEP	A2	G2	XCorr A2	XCorr G2	B2	H2	XCorr B2	XCorr H2	C2	I2	XCorr C2	XCorr I2	D2	J2	XCorr D2	XCorr J2	E2	K2	XCorr E2	XCorr K2	F2	L2	XCorr F2	XCorr L2	# Missed Cleavages
	TNQELQEINR	10	1	1	P04272		1244.62	0	9.02e-06	High	High	2.27978	3.11276		High		2.10805	High	High	1.92317	1.79556	High	High	2.38714	1.83786		High		1.29348	High	High	2.71617	2.0588	0
	TDLEKDIVSDTSGDFR	13	1	1	P04272		1797.85	0	7.255e-10	High	High	1.41114	3.32137	High	High	1.7063	2.68049	High		1.4241		High	High	2.21266	3.86781	High	High	1.2042	1.65952	High	High	1.59242	1.21914	1
	LSLEGDHSTPPSAYGSVK	8	1	1	P04272		1844.9	0	1.941e-06	High		1.24309		High		0.666215			High		1.74995	High	High	1.71973	2.60145		High		2.65402	High	High	1.59982	1.65579	0
	SLYYYIQQDTK	9	1	1	P04272		1421.7	0	2.982e-06		High		2.83815	High	High	1.60288	2.64673	High		1.25056			High		3.0893	High	High	2.07188	1.92436		High		1.87699	0
	TPAQYDASELK	5	1	1	P04272		1222.59	0	6.756e-08		High		3.00089		High		1.99412	High		1.84987			High		3.30835									0
	WISIMTER	3	1	1	P04272		1035.53	0	0.0002451		High		1.62569									High		1.06668			High		0.868923					0
	QDIAFAYQR	8	1	1	P04272		1111.55	0	6.345e-05		High		3.0989		High		2.3552		High		2.49503		High		2.69159	High	High	2.29901	2.75222	High	High	2.30391	2.57711	0
	RAEDGSVIDYELIDQDAR	5	1	1	P04272		2064.98	0	2.337e-14						High		1.6271						High		4.44198					High	High	2.67327	3.04306	1
	AEDGSVIDYELIDQDAR	3	1	1	P04272		1908.88	0	1.022e-08		High		3.75055										High		3.0342					High		1.24442		0
	GLGTDEDSLIEIICSR	2	1	1	P04272	C14(Carbamidomethyl)	1777.85	0	2.725e-08		High		2.8997																					0
	DALNIETAIK	1	1	1	P04272		1087.6	0	9.416e-05		High		2.44365																					0
	GVDEVTIVNILTNR	3	1	1	P04272		1542.85	0	0.000111		High		2.34211		High		2.86214														High		2.1714	0
	AYTNFDAER	2	1	1	P04272		1086.49	0	0.000696		High		2.17902														High		1.4324					0
	DIVSDTSGDFRK	2	1	1	P04272		1339.65	0	0.000722		High		2.0214																					1
	SALSGHLETVILGLLK	2	1	1	P04272		1650.98	0	1.32e-05		High		1.91989																					0
	TDLEKDIVSDTSGDFRK	3	1	1	P04272		1925.95	0	0.0001005		High		1.91137		High		1.58789																	2
	AYTNFDAERDALNIETAIK	2	1	1	P04272		2155.06	0	0.003884		High		1.57887		High		1.60134																	1
	DLYDAGVK	1	1	1	P04272		880.441	0	0.0072														High		1.21297									0
	ALLYLCGGDD	1	1	1	P04272	C6(Carbamidomethyl)	1096.5	0.001	0.02135		High		1.03449																					0
	SEVDMLK	2	1	1	P04272		821.407	0.001	0.01587														High		1.62752						High		1.4862	0
	LYDSMK	1	1	1	P04272		756.359	0.003	0.04521		High		1.53154																					0
Q3SWX7	Annexin A3 OS=Bos taurus GN=ANXA3 PE=2 SV=3 - [ANXA3_BOVIN]	47.37	1	18	19	75		0				0				0				0				0				0			32.0216	36.84	13	16	28.2633	44.27	14	16	20.0224	33.44	12	14	30.3097	34.98	12	14	8.52014	20.12	6
	Sequence	# PSMs	# Proteins	# Protein Groups	Protein Group Accessions	Modifications	MH+ [Da]	q-Value	PEP	A2	G2	XCorr A2	XCorr G2	B2	H2	XCorr B2	XCorr H2	C2	I2	XCorr C2	XCorr I2	D2	J2	XCorr D2	XCorr J2	E2	K2	XCorr E2	XCorr K2	F2	L2	XCorr F2	XCorr L2	# Missed Cleavages
	KDAQILYNAGEK	8	1	1	Q3SWX7		1349.7	0	1.215e-09		High		4.77057		High		2.97342		High		3.44259		High		3.90482									1
	SLGDEISSETSGDFRK	11	1	1	Q3SWX7		1727.82	0	7.314e-07		High		3.20832		High		2.43147		High		1.65407		High		2.26978		High		1.81293		High		1.58801	1
	DAQILYNAGEK	4	1	1	Q3SWX7		1221.61	0	0.0009863		High		2.60186		High		2.5855		High		2.37714		High		2.14014									0
	SDTSGDYEITLLK	6	1	1	Q3SWX7		1441.7	0	0.0001218		High		2.41023		High		3.37632		High		2.61158		High		3.12436		High		2.78782		High		3.02224	0
	NTPAFLAER	5	1	1	Q3SWX7		1018.53	0	0.003125		High		2.36074						High		1.63586		High		1.99154		High		1.99513		High		1.57133	0
	ALLILANGR	6	1	1	Q3SWX7		940.593	0	0.0001044		High		2.23635		High		1.59894		High		1.43291		High		2.03475		High		1.03311		High		1.62781	0
	DESLKVDEQLAR	3	1	1	Q3SWX7		1402.71	0	0.000448		High		2.1803		High		1.99309						High		1.72737									1
	GDLSGHFK	2	1	1	Q3SWX7		860.426	0	0.002426		High		2.06674						High		2.04673													0
	SEIDLLDIR	6	2	2	P27214;Q3SWX7		1073.59	0	0.002345		High		2.00212		High		2.08093		High		2.53033		High		2.05904						High		2.64402	0
	KDAQILYNAGEKR	1	1	1	Q3SWX7		1505.8	0	0.002108		High		1.97184																					2
	GMGTNEDALIEILTTR	2	1	1	Q3SWX7		1733.87	0	5.819e-06		High		1.488		High		0.993001																	0
	DYAGFNPSVDAEAIR	2	1	1	Q3SWX7		1624.76	0	6.281e-11						High		3.35527						High		3.67155									0
	RDESLKVDEQLAR	1	1	1	Q3SWX7		1558.82	0	0.00659						High		2.7727																	2
	LSGYSLYSAIK	5	1	1	Q3SWX7		1201.65	0	0.001448						High		2.10327		High		1.06603		High		1.56937		High		2.08289		High		1.85195	0
	LTFDEYR	5	1	1	Q3SWX7		943.452	0	0.009932						High		1.84781		High		1.49682		High		1.68739		High		1.6543		High		1.55514	0
	VDEQLAR	3	1	1	Q3SWX7		830.437	0	0.003978										High		2.09741		High		2.21278						High		2.10208	0
	DIEDSIK	3	1	1	Q3SWX7		819.409	0.001	0.0762		High		1.39049		High		1.44998		High		1.35536													0
	ELKDDLKGDLSGHFK	1	1	1	Q3SWX7		1701.88	0.004	0.1428						High		1.18073																	2
	ELKDDLK	1	1	1	Q3SWX7		860.472	0.005	0.1167		High		1.05196																					1
P13214	Annexin A4 OS=Bos taurus GN=ANXA4 PE=1 SV=2 - [ANXA4_BOVIN]	21.94	1	6	6	13	1.90288	3.45	1	1	2.26433	3.45	1	1		0			1.91503	3.45	1	1	2.10304	3.45	1	1	3.01687	3.45	1	1	5.2491	18.5	5	5	0	3.45	1	1		0			2.25471	6.58	2	2		0
	Sequence	# PSMs	# Proteins	# Protein Groups	Protein Group Accessions	Modifications	MH+ [Da]	q-Value	PEP	A2	G2	XCorr A2	XCorr G2	B2	H2	XCorr B2	XCorr H2	C2	I2	XCorr C2	XCorr I2	D2	J2	XCorr D2	XCorr J2	E2	K2	XCorr E2	XCorr K2	F2	L2	XCorr F2	XCorr L2	# Missed Cleavages
	INQTYQLQYGR	6	1	1	P13214		1383.7	0	1.265e-06	High	High	1.90288	3.30924	High		2.26433						High		1.91503		High		2.10304		High		3.01687		0
	SDTSFMFQR	1	1	1	P13214		1118.49	0	0.0003395		High		1.93986																					0
	VLVSLSAGGR	2	1	1	P13214		958.568	0	0.001688		High		1.12668										High		1.1778									0
	AEIDMLDIR	1	1	1	P13214		1075.54	0	0.004082		High		1.0425																					0
	GLGTDDDTLIR	2	1	1	P13214		1175.59	0	2.762e-07						High		1.05078						High		2.25471									0
	KAMKGAGTDEGCLIEILASR	1	1	1	P13214	N-Term(Acetyl); C12(Carbamidomethyl)	2162.09	0.003	0.03979		High		1.9271																					2
P81287	Annexin A5 OS=Bos taurus GN=ANXA5 PE=1 SV=3 - [ANXA5_BOVIN]	48.6	1	16	16	95	4.78006	15.58	4	5	5.89156	14.64	4	4	0	12.77	3	3	2.11018	18.69	5	5	0	5.3	2	2	1.8577	18.07	5	5	31.9026	38.94	11	20	9.29319	38.63	12	14	6.88282	24.61	7	7	14.7539	34.58	9	10	11.0273	26.17	7
	Sequence	# PSMs	# Proteins	# Protein Groups	Protein Group Accessions	Modifications	MH+ [Da]	q-Value	PEP	A2	G2	XCorr A2	XCorr G2	B2	H2	XCorr B2	XCorr H2	C2	I2	XCorr C2	XCorr I2	D2	J2	XCorr D2	XCorr J2	E2	K2	XCorr E2	XCorr K2	F2	L2	XCorr F2	XCorr L2	# Missed Cleavages
	GAGTDDHTLIR	12	1	1	P81287		1155.57	0	1.327e-07	High	High	2.53664	3.08481		High		2.50473	High		1.20512		High	High	0.688447	3.19167		High		2.44185		High		1.70184	0
	QEIAVAFK	10	1	1	P81287		905.511	0	0.005882	High	High	2.24342	1.86626	High		2.08842			High		2.05794	High	High	2.11018	1.83951	High	High	1.51821	2.22194	High	High	1.8577	2.10027	0
	NFGTSLYSMIK	8	1	1	P81287		1260.62	0	5.998e-05	High		1.38505			High		2.26406		High		1.98477	High	High	1.55438	2.38124		High		2.28469	High	High	1.39486	2.2833	0
	IDEAQVEQDAQALFQAGELK	12	1	1	P81287		2203.09	0	8.051e-06	High	High	0.719439	3.81249	High	High	1.52507	1.65018	High	High	1.51389	2.84011	High	High	0.732771	1.61274		High		2.32591	High	High	1.50458	1.05737	0
	MLVVLLQANR	9	1	1	P81287		1156.69	0	8.484e-05		High		2.1633	High		1.94127		High	High	1.00735	1.47899	High	High	0.838417	1.60364		High		1.06975	High	High	0.993132	1.80999	0
	VLTEIIASR	6	1	1	P81287		1001.6	0	0.001015					High	High	1.86187	2.11955		High		1.30802					High	High	1.55954	1.75288	High		1.10369		0
	ETSGNLEQLLLAVVK	4	1	1	P81287		1613.91	0	1.77e-07		High		3.98367		High		1.11405						High		1.71123						High		2.15468	0
	SIPAYLAETLYYAMK	12	1	1	P81287		1733.88	0	1.863e-07		High		2.57311		High		1.36803						High		0.628669		High		0.375214		High		1.23406	0
	LYDAYELK	1	1	1	P81287		1014.52	0	0.0002243		High		1.76361																					0
	DLLDDLKSELTGK	6	1	1	P81287		1446.77	0	1.973e-08		High		1.69046						High		1.36839		High		2.35518						High		1.69996	1
	LIVALMKPSR	3	1	1	P81287		1127.69	0	0.01385		High		1.52017		High		1.31027														High		1.8362	0
	FITIFGTR	5	1	1	P81287		954.543	0	0.0009844		High		1.38476		High		1.19687		High		1.44183		High		1.67143						High		1.1768	0
	WGTDEEKFITIFGTR	1	1	1	P81287		1799.9	0	0.00457						High		2.40485																	1
	WGTDEEK	2	1	1	P81287		864.374	0.001	0.02483		High		1.56533		High		1.3893																	0
	ALLLLCGGEDD	2	1	1	P81287	C6(Carbamidomethyl)	1175.56	0.004	0.1567						High		1.04136														High		1.02136	0
	DLLDDLK	2	1	1	P81287		831.445	0.006	0.1907						High		0.392882														High		0.957368	0
P20072	Annexin A7 OS=Bos taurus GN=ANXA7 PE=1 SV=2 - [ANXA7_BOVIN]	19.22	1	10	10	25	0	3.67	1	1	0	3.67	1	1		0				0				0				0			11.973	13.39	6	7	1.91771	9.72	5	5	2.11512	10.15	3	3	4.4522	6.26	3	3	0	1.94	1
	Sequence	# PSMs	# Proteins	# Protein Groups	Protein Group Accessions	Modifications	MH+ [Da]	q-Value	PEP	A2	G2	XCorr A2	XCorr G2	B2	H2	XCorr B2	XCorr H2	C2	I2	XCorr C2	XCorr I2	D2	J2	XCorr D2	XCorr J2	E2	K2	XCorr E2	XCorr K2	F2	L2	XCorr F2	XCorr L2	# Missed Cleavages
	DENQNVNHQLAQEDAQR	4	1	1	P20072		2008.91	0	4.39e-06	High	High	1.71082	2.58909	High		1.95346																		0
	GAGTDDSTLVR	4	1	1	P20072		1091.54	0	7.515e-07		High		2.28461						High		2.11512		High		2.56952						High		1.96596	0
	SEIDLVQIK	4	1	1	P20072		1044.59	0	0.002899		High		1.88564		High		1.91771						High		1.88268						High		1.09235	0
	VLIEILCTR	6	1	1	P20072	C7(Carbamidomethyl)	1116.64	0	0.0008417		High		1.60624		High		1.23131		High		1.01444		High		1.29343		High		0.78978		High		1.02646	0
	TLGTMIASDTSGDYR	1	1	1	P20072		1587.73	0	0.001064						High		1.54645																	0
	EFSGNVESGLK	1	1	1	P20072		1166.57	0	0.0257						High		1.51851																	0
	LLVSMCQGNRDENQNVNHQLAQEDAQR	2	1	1	P20072	C6(Carbamidomethyl)	3167.47	0	0.02662										High		0.657743										High		1.47217	1
	LLVSMCQGNR	1	1	1	P20072	C6(Carbamidomethyl)	1177.58	0.001	0.008349		High		1.64939																					0
	LYYSMK	1	1	1	P20072		804.398	0.001	0.02481		High		1.2777																					0
	TLGTMIASDTSGDYRK	1	1	1	P20072		1715.83	0.006	0.1942						High		1.0235																	1
Q95L54	Annexin A8 OS=Bos taurus GN=ANXA8 PE=2 SV=1 - [ANXA8_BOVIN]	33.94	1	8	9	12		0				0				0				0				0				0			11.3098	27.83	7	7		0				0			6.02214	15.6	4	4		0
	Sequence	# PSMs	# Proteins	# Protein Groups	Protein Group Accessions	Modifications	MH+ [Da]	q-Value	PEP	A2	G2	XCorr A2	XCorr G2	B2	H2	XCorr B2	XCorr H2	C2	I2	XCorr C2	XCorr I2	D2	J2	XCorr D2	XCorr J2	E2	K2	XCorr E2	XCorr K2	F2	L2	XCorr F2	XCorr L2	# Missed Cleavages
	AYEEDYGSNLEEDIK	2	1	1	Q95L54		1774.77	0	1.315e-08		High		3.13461										High		1.61749									0
	ILVCLLQGSR	2	1	1	Q95L54	C4(Carbamidomethyl)	1158.67	0	4.922e-06		High		2.75728										High		2.44162									0
	GIGTNEQAIIDVLTK	2	1	1	Q95L54		1571.86	0	1.028e-07		High		2.73976										High		1.58163									0
	GSPHFNPDPDAETLYK	1	1	1	Q95L54		1787.83	0	5.598e-05		High		2.67819																					0
	EGVIIEILASR	1	1	1	Q95L54		1199.7	0	0.005686		High		1.25569																					0
	SETHGSLEEAMLTVVK	1	1	1	Q95L54		1730.86	0	0.003869		High		1.18396																					0
	AWVEQEGVSVK	1	1	1	Q95L54		1231.63	0	1.878e-05														High		1.96302									0
	SEIDLNLIK	1	1	1	Q95L54		1044.6	0	0.03546																						High		1.09235	0
	FITILCTR	1	1	1	Q95L54	C6(Carbamidomethyl)	1023.57	0.002	0.029		High		1.13496																					0
P41361	Antithrombin-III OS=Bos taurus GN=SERPINC1 PE=1 SV=2 - [ANT3_BOVIN]	46.02	1	23	23	240	15.6322	20	8	9	7.70597	27.74	11	14	10.1771	20	8	11	16.9847	23.87	10	15	24.5188	29.68	11	16	23.9369	27.31	10	15	91.3243	42.58	18	40	81.2719	46.02	22	39	19.0685	23.01	11	13	50.5923	37.42	16	27	44.1713	34.84	16
	Sequence	# PSMs	# Proteins	# Protein Groups	Protein Group Accessions	Modifications	MH+ [Da]	q-Value	PEP	A2	G2	XCorr A2	XCorr G2	B2	H2	XCorr B2	XCorr H2	C2	I2	XCorr C2	XCorr I2	D2	J2	XCorr D2	XCorr J2	E2	K2	XCorr E2	XCorr K2	F2	L2	XCorr F2	XCorr L2	# Missed Cleavages
	SPVEDVCTAKPR	27	1	1	P41361	C7(Carbamidomethyl)	1358.67	0	6.169e-08	High	High	3.12567	3.59379	High	High	2.7939	3.29889	High	High	3.05746	3.35389	High	High	3.27144	3.48724	High	High	3.60279	3.44574	High	High	4.00526	2.94707	0
	LPGIVAEGR	16	1	1	P41361		911.531	0	0.001114	High	High	2.28002	2.60218	High	High	2.23278	2.6229	High	High	1.61523	2.23128	High	High	2.2017	2.61204	High	High	2.30517	2.47771	High	High	2.10257	2.39189	0
	ANSHFATAFYQHLADSK	25	1	1	P41361		1907.9	0	1.737e-07	High	High	2.14226	4.4776	High	High	1.29822	4.43271	High		2.04526		High	High	0.488245	1.67703	High	High	0.912048	0.877581	High	High	0.885524	2.82426	0
	SRLPGIVAEGR	13	1	1	P41361		1154.66	0	0.004457	High	High	2.08814	2.2393		High		2.0962	High	High	1.48776	1.23976	High	High	2.37331	2.28186	High	High	2.19982	1.57502	High	High	1.36401	1.74606	1
	VAESTQVLELPFK	20	1	1	P41361		1460.8	0	2.477e-06	High	High	1.99228	3.4489	High	High	1.5371	3.55496	High	High	1.83189	2.81857	High	High	1.96091	2.35584	High	High	2.31657	2.29024	High	High	2.31108	2.47764	0
	IEDSFSVK	4	1	1	P41361		924.468	0	0.0002778	High		1.7491			High		1.81238					High		1.97638			High		2.09201					0
	NNNDNIFLSPLSISTAFAMTK	23	1	1	P41361		2298.15	0	7.368e-11	High	High	1.15728	5.46814	High	High	0.490746	4.99462	High	High	0.485853	1.93037	High	High	0.742167	3.76769	High	High	0.733744	2.30477	High		1.88744		0
	DIPVNPMCIYR	9	1	1	P41361	C8(Carbamidomethyl)	1377.66	0	0.001062	High	High	1.13012	1.96571	High	High	1.44182	2.26483					High	High	0.933402	1.69685	High	High	1.55343	2.13878		High		2.10696	0
	EVALNTIIFMGR	12	1	1	P41361		1363.74	0	7.898e-06		High		3.53297	High	High	2.67928	3.45282	High	High	1.4888	2.46245		High		2.93521	High		2.47648		High	High	3.00274	1.80243	0
	TSDQIHFFFAK	21	1	1	P41361		1340.66	0	0.0001231		High		2.98229	High	High	1.30297	3.78563		High		1.18644	High	High	1.60057	1.69339	High	High	1.97058	1.84254	High	High	1.42507	2.17608	0
	QLMEVFK	11	1	1	P41361		894.474	0	0.008846		High		1.83455	High	High	1.09075	0.901029	High	High	1.17988	1.71506	High	High	1.67909	1.82336	High	High	1.75947	1.76341	High	High	1.75658	1.78979	0
	VWELSK	7	1	1	P41361		761.419	0	0.04393		High		1.65562	High	High	1.03104	1.39888		High		1.33561		High		1.129		High		1.63084		High		1.07196	0
	FRIEDSFSVK	10	1	1	P41361		1227.64	0	0.0001752		High		1.54168	High	High	1.02992	1.8314						High		2.12048		High		2.68477		High		2.17868	1
	AFLEVNEEGSEAAASTVISIAGR	14	1	1	P41361		2321.16	0	5.03e-19		High		3.58898		High		3.57076						High		4.37818	High	High	3.09078	3.81847	High	High	3.57408	3.16897	0
	EQLQDMGLEDLFSPEK	3	1	1	P41361		1878.88	0	5.909e-08		High		4.1987		High		3.63367																	0
	GDDITMVLILPK	4	1	1	P41361		1314.73	0	1.425e-05		High		2.48554		High		2.47197										High		1.72533					0
	SSELVSANR	4	1	1	P41361		962.49	0	0.008606		High		2.47221		High		2.33983														High		2.6843	0
	VAESTQVLELPFKGDDITMVLILPK	2	1	1	P41361		2756.52	0	1.13e-06		High		2.37988		High		1.5716																	1
	EQLQDMGLEDLFSPEK	2	1	1	P41361	M6(Oxidation)	1894.87	0	0.0002364		High		1.78437																					0
	FDTISEK	4	1	1	P41361		839.413	0	0.04674		High		1.64044		High		1.71467		High		1.74906		High		1.66757									0
	RVAESTQVLELPFK	2	1	1	P41361		1616.9	0	6.984e-06						High		1.88977										High		2.25801					1
	FSPENTR	3	1	1	P41361		850.403	0	0.01099										High		1.87734		High		1.82133		High		1.85638					0
	SKFSPENTR	1	1	1	P41361		1065.53	0.002	0.102						High		1.45678																	1
	KELFYK	2	1	1	P41361		827.466	0.004	0.1534						High		2.2826						High		1.16888									1
	EVALNTIIFMGR	1	1	1	P41361	M10(Oxidation)	1379.74	0.005	0.1111		High		0.952726																					0
Q3SYW1	AP-1 complex subunit mu-2 OS=Bos taurus GN=AP1M2 PE=1 SV=3 - [AP1M2_BOVIN]	2.6	1	1	1	1		0				0				0				0				0				0			0	2.6	1	1		0				0				0				0
	Sequence	# PSMs	# Proteins	# Protein Groups	Protein Group Accessions	Modifications	MH+ [Da]	q-Value	PEP	A2	G2	XCorr A2	XCorr G2	B2	H2	XCorr B2	XCorr H2	C2	I2	XCorr C2	XCorr I2	D2	J2	XCorr D2	XCorr J2	E2	K2	XCorr E2	XCorr K2	F2	L2	XCorr F2	XCorr L2	# Missed Cleavages
	YITQSGDYQLR	1	1	1	Q3SYW1		1343.66	0.006	0.1475		High		0.840398																					0
Q0VCK5	AP-2 complex subunit alpha-2 OS=Bos taurus GN=AP2A2 PE=1 SV=1 - [AP2A2_BOVIN]	5.54	1	4	4	5		0				0				0				0				0				0				0			2.09371	3.3	2	2		0				0			0	1.28	1
	Sequence	# PSMs	# Proteins	# Protein Groups	Protein Group Accessions	Modifications	MH+ [Da]	q-Value	PEP	A2	G2	XCorr A2	XCorr G2	B2	H2	XCorr B2	XCorr H2	C2	I2	XCorr C2	XCorr I2	D2	J2	XCorr D2	XCorr J2	E2	K2	XCorr E2	XCorr K2	F2	L2	XCorr F2	XCorr L2	# Missed Cleavages
	IAGDYVSEEVWYR	1	1	1	Q0VCK5		1586.75	0	0.0003822						High		2.09371																	0
	ILVAGDTMDSVK	2	1	1	Q0VCK5		1248.65	0.001	0.06103																		High		0.402445		High		0.65579	0
	VGGYILGEFGNLIAGDPR	1	1	1	Q0VCK5		1847.96	0.008	0.2237						High		0.656122																	0
	TAQIGCLLR	1	1	1	Q0VCK5	C6(Carbamidomethyl)	1031.57	0.009	0.2642																						High		0.850632	0
P63009	AP-2 complex subunit beta OS=Bos taurus GN=AP2B1 PE=1 SV=2 - [AP2B1_BOVIN]	14.3	2	11	11	19		0			0	1.07	1	1		0				0				0				0			4.29523	6.72	4	4	6.28464	7.79	7	7	1.81322	1.07	1	1	2.1037	4.16	3	3		0
	Sequence	# PSMs	# Proteins	# Protein Groups	Protein Group Accessions	Modifications	MH+ [Da]	q-Value	PEP	A2	G2	XCorr A2	XCorr G2	B2	H2	XCorr B2	XCorr H2	C2	I2	XCorr C2	XCorr I2	D2	J2	XCorr D2	XCorr J2	E2	K2	XCorr E2	XCorr K2	F2	L2	XCorr F2	XCorr L2	# Missed Cleavages
	DCEDPNPLIR	3	2	1	P63009	C2(Carbamidomethyl)	1228.56	0	0.0005804					High		0.988797			High		1.81322		High		2.1037									0
	LVYLYLMNYAK	2	2	1	P63009		1390.75	0	3.71e-06		High		2.29645		High		1.75973																	0
	LASQANIAQVLAELK	4	2	1	P63009		1568.9	0	3.279e-06		High		1.99879		High		1.00626						High		0.494167						High		0.744539	0
	LQNNNVYTIAK	3	2	1	P63009		1277.68	0	0.0001651		High		1.28386		High		2.23712														High		1.58889	0
	KPSETQELVQQVLSLATQDSDNPDLR	1	2	1	P63009		2911.46	0	0.003779		High		0.710007																					0
	KGEIFELK	1	2	1	P63009		963.553	0	0.01013						High		2.28779																	1
	LSHANSAVVLSAVK	1	2	1	P63009		1395.8	0	0.015						High		1.58386																	0
	YNDPIYVK	1	2	1	P63009		1011.52	0	0.03062						High		1.57547																	0
	LDIMIR	1	2	1	P63009		760.437	0.001	0.04288						High		1.37996																	0
	ALQHMTDFAIQFNK	1	2	1	P63009		1663.82	0.001	0.02597														High		0.630535									0
	ITEYLCEPLRK	1	2	1	P63009	C6(Carbamidomethyl)	1421.75	0.001	0.06479																						High		1.10477	1
P15497	Apolipoprotein A-I OS=Bos taurus GN=APOA1 PE=1 SV=3 - [APOA1_BOVIN]	73.96	1	33	33	428	19.0318	35.85	9	16	33.1228	44.15	11	18	19.1653	40.75	10	14	33.3813	40.75	10	19	35.1878	44.15	12	22	27.0616	38.87	10	19	288.999	73.96	33	117	124.1	65.66	27	59	60.2997	59.25	19	31	78.6431	58.87	20	38	97.5833	66.04	22
	Sequence	# PSMs	# Proteins	# Protein Groups	Protein Group Accessions	Modifications	MH+ [Da]	q-Value	PEP	A2	G2	XCorr A2	XCorr G2	B2	H2	XCorr B2	XCorr H2	C2	I2	XCorr C2	XCorr I2	D2	J2	XCorr D2	XCorr J2	E2	K2	XCorr E2	XCorr K2	F2	L2	XCorr F2	XCorr L2	# Missed Cleavages
	EQLGPVTQEFWDNLEK	31	1	1	P15497		1932.93	0	2.743e-05	High	High	2.97259	4.52229	High	High	3.07204	4.58029	High	High	3.46521	4.14055	High	High	3.55946	4.26957	High	High	2.84563	4.228	High	High	3.48195	4.23401	0
	QQLAPYSDDLR	16	1	1	P15497		1305.64	0	6.842e-07	High	High	2.44968	3.09445	High	High	2.96449	2.60133	High	High	2.60174	2.74291	High	High	2.49273	3.13087		High		3.15437	High	High	2.45342	2.72946	0
	LSPLAQELR	51	1	1	P15497		1026.6	0	0.002672	High	High	2.21518	2.29029	High	High	2.27113	2.19593	High	High	2.1276	2.2474	High	High	2.46811	2.30625	High	High	2.43488	2.31324	High	High	1.84995	2.27811	0
	VSILAAIDEASK	12	1	1	P15497		1216.68	0	9.61e-10	High	High	1.92413	3.07732	High	High	2.22629	3.15405	High	High	1.37339	2.18431	High	High	3.0685	1.30777	High	High	3.3695	1.15463	High	High	2.56678	1.09966	0
	LLDNWDTLASTLSK	23	1	1	P15497		1576.82	0	1.317e-09	High	High	1.87571	4.13923	High	High	3.43933	4.05659	High	High	1.26535	4.31581	High	High	1.52062	4.82352	High	High	2.18673	3.40928		High		2.00972	0
	VSILAAIDEASKK	34	1	1	P15497		1344.77	0	9.451e-08	High	High	1.66772	3.67679	High	High	2.72576	3.32119	High	High	2.39095	2.9886	High	High	2.51167	3.46397	High	High	3.08389	3.20468	High	High	2.33451	2.57736	1
	VQPYLDEFQK	22	1	1	P15497		1266.64	0	0.0009664	High	High	1.56281	2.56082	High	High	2.17187	2.34202	High	High	2.04237	2.55009	High	High	1.77509	2.49597	High	High	2.06878	2.24941	High	High	1.36128	2.17409	0
	WHEEVEIYR	36	1	1	P15497		1260.6	0	0.0001223	High	High	1.4515	3.03031	High	High	1.63157	2.76359	High	High	1.52528	2.56177	High	High	2.06905	2.43354	High	High	1.66556	3.0116	High	High	2.25222	2.27511	0
	VKDFATVYVEAIK	36	1	1	P15497		1482.82	0	4.378e-08	High	High	1.28611	3.79875	High	High	2.8223	3.44099	High	High	1.99047	2.71815	High	High	1.98	3.29215	High	High	2.13549	3.18598	High	High	1.79967	2.81618	1
	DYVAQFEASALGK	18	1	1	P15497		1398.69	0	3.323e-05		High		3.54597	High	High	3.0229	3.04481	High	High	2.89166	3.00346	High	High	3.1499	3.10562	High	High	3.2455	3.30143	High	High	3.19628	2.99825	0
	VAPLGEEFR	15	1	1	P15497		1017.54	0	0.0002429		High		1.9203	High	High	1.48809	1.62426		High		1.56309		High		1.68589	High	High	1.76567	1.85555	High	High	1.81735	1.68073	0
	DFATVYVEAIK	8	1	1	P15497		1255.65	0	1.966e-05		High		3.06732		High		3.03193		High		2.3215		High		3.18803	High	High	2.47723	3.05045		High		2.59617	0
	QEMHKDLEEVK	9	1	1	P15497		1385.67	0	1.789e-06		High		3.27824										High		3.10873	High	High	2.05708	3.50571		High		2.45766	1
	QEMHKDLEEVK	5	1	1	P15497	M3(Oxidation)	1401.67	0	0.000362		High		2.9175		High		2.49892									High		0.789658						1
	VREQLGPVTQEFWDNLEK	11	1	1	P15497		2188.11	0	1.846e-10		High		6.09473		High		4.45865						High		3.96097		High		4.12798					1
	VREQLGPVTQEFWDNLEKETASLR	5	1	1	P15497		2845.45	0	7.724e-12		High		5.69023		High		3.15182																	2
	DSGRDYVAQFEASALGK	11	1	1	P15497		1813.87	0	3.55e-08		High		4.64791		High		2.54763		High		2.26568		High		1.5054						High		0.969204	1
	QEMHKDLEEVKQK	5	1	1	P15497		1641.83	0	9.818e-07		High		4.34685		High		2.50407																	2
	LEALKEGGGSLAEYHAK	7	1	1	P15497		1772.92	0	6.415e-09		High		3.64224		High		2.17315										High		2.18392					1
	EQLGPVTQEFWDNLEKETASLR	3	1	1	P15497		2590.28	0	1.012e-08		High		3.56234		High		5.7679																	1
	HFWQQDDPQSSWDR	6	1	1	P15497		1831.77	0	2.085e-10		High		3.53509						High		2.1902						High		2.61525					0
	KWHEEVEIYR	9	1	1	P15497		1388.7	0	3.563e-05		High		3.47811		High		2.75671						High		2.83227		High		2.71687					1
	VKDFATVYVEAIKDSGR	9	1	1	P15497		1898	0	9.889e-07		High		3.4227		High		2.78098		High		1.63363						High		1.99218		High		2.15566	2
	VQELQDKLSPLAQELR	1	1	1	P15497		1867.02	0	4.576e-08		High		3.18982																					1
	QQLAPYSDDLRQR	2	1	1	P15497		1589.81	0	1.734e-07		High		3.00371																					1
	EGGGSLAEYHAK	16	1	1	P15497		1218.57	0	1.815e-08		High		2.99501		High		2.37821		High		2.93554		High		3.1075		High		3.27595		High		2.95001	0
	VQPYLDEFQKK	5	1	1	P15497		1394.73	0	0.0001244		High		2.88967		High		2.04017		High		1.9515		High		2.00095		High		2.69675					1
	DLEEVKQK	2	1	1	P15497		988.533	0	0.0157		High		2.36982		High		1.97682																	1
	VQELQDK	7	1	1	P15497		859.452	0	0.01008		High		2.3022		High		2.29103		High		2.06041		High		2.32467		High		2.18362		High		2.20119	0
	QKVQELQDK	5	1	1	P15497		1115.6	0	0.00389		High		2.1006						High		2.31704		High		2.42461		High		2.20232		High		2.2592	1
	AHVETLR	4	1	1	P15497		825.456	0	0.005027		High		1.72785		High		1.80629																	0
	QKVAPLGEEFR	1	1	1	P15497		1273.69	0	0.006178		High		1.62526																					1
	DFATVYVEAIKDSGR	2	1	1	P15497		1670.84	0	0.0185		High		1.36312		High		1.24711																	1
	LSPLAQELRDR	1	1	1	P15497		1297.72	0.005	0.1145		High		1.34731																					1
P81644	Apolipoprotein A-II OS=Bos taurus GN=APOA2 PE=1 SV=2 - [APOA2_BOVIN]	38	1	6	6	33		0			1.73191	10	1	1		0				0			2.60211	10	1	1	2.3974	10	1	1	37.6946	36	5	13	21.7414	38	6	10	2.41658	19	2	2	2.23511	19	2	2	2.62408	19	2
	Sequence	# PSMs	# Proteins	# Protein Groups	Protein Group Accessions	Modifications	MH+ [Da]	q-Value	PEP	A2	G2	XCorr A2	XCorr G2	B2	H2	XCorr B2	XCorr H2	C2	I2	XCorr C2	XCorr I2	D2	J2	XCorr D2	XCorr J2	E2	K2	XCorr E2	XCorr K2	F2	L2	XCorr F2	XCorr L2	# Missed Cleavages
	TQEELTPFFK	10	1	1	P81644		1239.63	0	2.975e-05		High		3.00829	High	High	1.73191	2.46562		High		0.829404		High		1.15101	High	High	2.60211	1.55109	High	High	2.3974	1.6369	0
	KAGTDLLNFLSSFIDPK	10	1	1	P81644		1866	0	4.294e-13		High		5.01001		High		3.43884																	1
	AGTDLLNFLSSFIDPK	2	1	1	P81644		1737.91	0	3.923e-07		High		4.25087		High		4.26703																	0
	GSELQTQAK	5	1	1	P81644		961.497	0	0.01913		High		2.74121		High		2.77511		High		2.41658		High		2.23511		High		2.62408					0
	TQEELTPFFKK	4	1	1	P81644		1367.73	0	3.65e-05		High		2.53156		High		2.29014																	1
	AKGSELQTQAK	2	1	1	P81644		1160.63	0	0.000375						High		2.42524																	1
Q32PJ2	Apolipoprotein A-IV OS=Bos taurus GN=APOA4 PE=2 SV=1 - [APOA4_BOVIN]	52.11	2	19	20	187	16.23	28.16	9	11	12.8293	28.68	9	10	13.3915	22.89	8	8	27.0849	37.63	13	17	14.2356	26.32	8	8	26.3403	32.37	10	13	60.9046	52.11	20	28	45.2956	42.63	15	21	24.8758	34.74	11	14	44.2099	41.84	15	21	37.0892	38.95	13
	Sequence	# PSMs	# Proteins	# Protein Groups	Protein Group Accessions	Modifications	MH+ [Da]	q-Value	PEP	A2	G2	XCorr A2	XCorr G2	B2	H2	XCorr B2	XCorr H2	C2	I2	XCorr C2	XCorr I2	D2	J2	XCorr D2	XCorr J2	E2	K2	XCorr E2	XCorr K2	F2	L2	XCorr F2	XCorr L2	# Missed Cleavages
	LNHQLEGLAFQMK	14	1	1	Q32PJ2		1528.79	0	1.176e-06	High	High	3.06647	4.04667	High	High	2.46413	4.38574	High	High	2.51469	3.41625	High	High	3.07695	2.96849	High	High	2.84549	3.65684		High		3.04864	0
	TQVDTQAQQLR	12	1	1	Q32PJ2		1287.67	0	3.088e-06	High	High	2.46125	3.16677	High	High	1.81056	3.12054	High	High	1.23052	3.04852	High	High	2.81977	2.82666	High	High	3.42192	3.15833	High	High	3.42531	3.07975	0
	SLAPYAQDVQGK	19	1	1	Q32PJ2		1276.65	0	4.657e-07	High	High	2.40978	2.30329	High	High	2.03263	2.57651		High		2.67151	High	High	2.52469	2.39043	High	High	1.55533	2.69453	High	High	2.24547	2.56426	0
	LGPYAEELR	14	1	1	Q32PJ2		1047.55	0	1.06e-06	High	High	2.32943	2.40923	High	High	2.2679	1.92248	High	High	2.33154	2.41423	High	High	2.45534	2.37341		High		2.46429		High		1.62371	0
	AMVQQLDTLR	14	1	1	Q32PJ2		1174.63	0	0.002538	High	High	2.31224	2.2968	High	High	2.00586	2.28035	High	High	2.36131	2.55543	High	High	2.36032	1.97593	High	High	2.50463	2.33055	High	High	2.51512	2.3381	0
	QNLDQLQASLAPYAEELQATVNQR	19	1	1	Q32PJ2		2700.36	0	3.959e-09	High	High	2.0025	5.84758	High	High	0.810497	4.52949		High		1.75415	High	High	2.41952	3.3297	High	High	3.25188	4.42772	High		3.30993		0
	LVPFATELHER	21	1	1	Q32PJ2		1311.7	0	8.496e-07	High	High	1.56062	1.85289	High	High	0.405802	1.80042	High	High	0.74214	1.37235	High	High	1.74882	1.74591	High	High	2.21171	1.8216	High	High	0.414737	0.97348	0
	SLAELSSR	9	1	1	Q32PJ2		862.462	0	0.00196	High	High	1.38285	2.17478		High		1.95377	High		1.43919		High	High	1.50029	1.68049		High		1.87515	High	High	1.86269	1.71228	0
	LDQQVEDFR	10	1	1	Q32PJ2		1149.56	0	4.29e-05	High	High	1.35544	3.10569	High	High	2.24819	2.82542					High	High	1.77261	3.13969	High	High	1.25847	2.126	High	High	2.76439	1.60397	0
	IEENVEELRR	6	1	1	Q32PJ2		1286.67	0	0.0002939		High		2.41204	High		1.72091						High		1.6589		High	High	1.95347	1.49291		High		1.37859	1
	SELTQQLNTLFQDK	12	1	1	Q32PJ2		1664.85	0	4.133e-05		High		4.68545		High		4.83289	High	High	3.54787	3.68305	High	High	2.7343	4.2367		High		4.05919	High	High	3.69029	4.78627	0
	LLPHATEVSQK	14	1	1	Q32PJ2		1222.68	0	0.01101		High		2.00212		High		2.00531	High	High	2.63612	2.82724	High	High	3.22515	3.00562		High		1.66411	High	High	2.97741	1.89349	0
	KLVPFATELHER	3	1	1	Q32PJ2		1439.8	0	0.05649		High		1.45367									High	High	0.586626	1.13843									1
	LNHQLEGLAFQMK	1	1	1	Q32PJ2	M12(Oxidation)	1544.79	0	0.0004921																					High		1.7236		0
	IEENVEELR	2	1	1	Q32PJ2		1130.57	0	1.312e-05		High		2.63786										High		2.76252									0
	LTPYADQLQTK	3	1	1	Q32PJ2		1277.67	0	0.0001979		High		2.56302		High		2.11596		High		2.43126													0
	AVEHIQK	2	1	1	Q32PJ2		824.462	0	0.0007209		High		2.42663		High		1.33836																	0
	AMVQQLDTLR	1	1	1	Q32PJ2	M2(Oxidation)	1190.62	0	0.0003834		High		2.2184																					0
	TVGPYGETFNK	3	1	1	Q32PJ2		1212.59	0	2.002e-06		High		2.07544		High		2.3796						High		2.4786									0
	LDQQVEDFRR	2	1	1	Q32PJ2		1305.65	0	0.003502		High		2.00987		High		2.26																	1
	ELEDLR	5	2	1	Q32PJ2		774.398	0	0.005194		High		0.744875						High		0.853398		High		0.861974		High		0.777573		High		1.14656	0
	ESQAPALPAQEEMPVPLGG	1	1	1	Q32PJ2	N-Term(Acetyl)	1962.95	0.005	0.1277		High		1.36236																					0
P19035	Apolipoprotein C-III OS=Bos taurus GN=APOC3 PE=1 SV=2 - [APOC3_BOVIN]	35.42	1	4	4	41	0	7.29	1	1	2.97067	23.96	2	2	3.46635	23.96	2	3	0	7.29	1	1	3.65119	16.67	1	1	6.58377	23.96	2	3	19.4468	35.42	4	12	7.17776	35.42	3	5	3.24724	23.96	2	3	6.14785	35.42	3	5	5.75736	28.13	2
	Sequence	# PSMs	# Proteins	# Protein Groups	Protein Group Accessions	Modifications	MH+ [Da]	q-Value	PEP	A2	G2	XCorr A2	XCorr G2	B2	H2	XCorr B2	XCorr H2	C2	I2	XCorr C2	XCorr I2	D2	J2	XCorr D2	XCorr J2	E2	K2	XCorr E2	XCorr K2	F2	L2	XCorr F2	XCorr L2	# Missed Cleavages
	DYWSSFK	11	1	1	P19035		932.415	0	0.004327	High	High	1.28627	1.57981	High	High	1.19891	1.27419	High	High	1.06603	1.3312	High	High	1.01575	0.667116					High	High	1.22473	1.16316	0
	DALSSVQESQVAQQAR	20	1	1	P19035		1716.85	0	4.995e-10		High		3.8499	High	High	2.97067	3.12568	High	High	3.46635	3.24724		High		3.43379	High	High	3.65119	3.44396	High	High	4.21746	3.40852	0
	DWMTESFSSLKDYWSSFK	3	1	1	P19035		2244	0	1.17e-06		High		2.71649																					1
	DWMTESFSSLK	2	1	1	P19035	M3(Oxidation)	1346.59	0	4.876e-06		High		2.39458																					0
	DWMTESFSSLK	5	1	1	P19035		1330.6	0	0.0001009		High		1.96094		High		1.10076						High		1.09014		High		1.24568					0
Q3SYR5	Apolipoprotein C-IV OS=Bos taurus GN=APOC4 PE=2 SV=1 - [APOC4_BOVIN]	23.62	1	3	3	3		0				0				0				0				0				0			0	23.62	3	3		0				0				0				0
	Sequence	# PSMs	# Proteins	# Protein Groups	Protein Group Accessions	Modifications	MH+ [Da]	q-Value	PEP	A2	G2	XCorr A2	XCorr G2	B2	H2	XCorr B2	XCorr H2	C2	I2	XCorr C2	XCorr I2	D2	J2	XCorr D2	XCorr J2	E2	K2	XCorr E2	XCorr K2	F2	L2	XCorr F2	XCorr L2	# Missed Cleavages
	GFMETYYDDHLK	1	1	1	Q3SYR5		1518.66	0	6.124e-05		High		1.8451																					0
	SSWSLVPGK	1	1	1	Q3SYR5		960.515	0	0.002614		High		1.25515																					0
	WFWGPTAFR	1	1	1	Q3SYR5		1167.58	0.001	0.01916		High		1.38079																					0
Q32KY0	Apolipoprotein D OS=Bos taurus GN=APOD PE=2 SV=1 - [APOD_BOVIN]	21.16	1	4	4	13		0				0				0				0				0				0			5.47923	21.16	4	7	2.9188	11.11	2	2	0	7.41	1	1	2.29567	11.11	2	2	0	3.17	1
	Sequence	# PSMs	# Proteins	# Protein Groups	Protein Group Accessions	Modifications	MH+ [Da]	q-Value	PEP	A2	G2	XCorr A2	XCorr G2	B2	H2	XCorr B2	XCorr H2	C2	I2	XCorr C2	XCorr I2	D2	J2	XCorr D2	XCorr J2	E2	K2	XCorr E2	XCorr K2	F2	L2	XCorr F2	XCorr L2	# Missed Cleavages
	CPHPPVQENFDVNK	5	1	1	Q32KY0	C1(Carbamidomethyl)	1680.78	0	4.966e-05		High		3.33299		High		2.9188		High		1.46451		High		2.29567									0
	IPVSFEK	4	1	1	Q32KY0		819.461	0	0.001229		High		1.59098		High		1.42624						High		1.46375									0
	WYEIEK	3	1	1	Q32KY0		867.425	0.001	0.01954		High		1.41248														High		0.778729					0
	NPYLPPETVTYLK	1	1	1	Q32KY0		1534.81	0.004	0.08317		High		1.20216																					0
Q03247	Apolipoprotein E OS=Bos taurus GN=APOE PE=1 SV=1 - [APOE_BOVIN]	39.56	1	15	15	183	15.7175	28.48	8	11	14.2088	22.47	7	8	21.7931	29.11	9	12	15.3527	24.68	7	7	5.67667	12.03	3	4	11.272	25.32	8	10	42.5856	27.85	9	18	109.858	39.56	15	46	26.6835	27.53	9	12	62.3194	30.06	11	24	31.7078	30.06	10
	Sequence	# PSMs	# Proteins	# Protein Groups	Protein Group Accessions	Modifications	MH+ [Da]	q-Value	PEP	A2	G2	XCorr A2	XCorr G2	B2	H2	XCorr B2	XCorr H2	C2	I2	XCorr C2	XCorr I2	D2	J2	XCorr D2	XCorr J2	E2	K2	XCorr E2	XCorr K2	F2	L2	XCorr F2	XCorr L2	# Missed Cleavages
	AYKEELEGQLGPMAQETQAR	36	1	1	Q03247		2249.09	0	6.305e-09	High	High	4.07811	5.26306	High	High	2.8183	5.88707	High	High	5.15287	4.78061	High	High	3.83391	5.02399	High	High	4.02553	5.15937	High	High	3.75516	5.53034	1
	SEVQAMLGQSTEELR	18	1	1	Q03247		1677.81	0	1.047e-12	High	High	2.68755	3.52051	High	High	3.10025	3.95218	High	High	3.21272	3.43106	High	High	3.06958	3.71588		High		4.13288	High	High	2.08529	3.62506	0
	LGSDMEDLR	15	1	1	Q03247		1035.48	0	0.001575	High	High	2.45457	2.13725	High	High	1.67568	2.6385	High	High	2.04673	2.37732	High	High	2.36988	2.5948	High	High	1.65114	2.08633	High	High	1.47077	2.89684	0
	DSQPWEQALGR	16	1	1	Q03247		1286.61	0	0.001887	High	High	2.25977	2.70082	High	High	1.88029	2.97474	High	High	2.4194	2.61698	High	High	1.80198	2.92215		High		2.20488	High	High	1.24582	2.79773	0
	LQAEAFQAR	12	1	1	Q03247		1033.54	0	0.002248	High	High	2.19607	2.22863		High		2.34012	High	High	2.46314	2.31617	High	High	2.51519	2.50328	High	High	1.58205	2.38803	High	High	1.60349	2.48868	0
	QWAGLVEK	10	1	1	Q03247		930.504	0	0.002662	High		2.04145		High	High	1.56754	2.01473	High	High	2.0281	2.34463	High	High	1.76214	2.44355		High		1.95146	High	High	1.79058	1.54359	0
	SWFEPLVEDMQR	5	1	1	Q03247		1536.71	0	3.931e-05	High		1.27622			High		2.97524	High		2.28992														0
	AYKEELEGQLGPMAQETQAR	7	1	1	Q03247	M13(Oxidation)	2265.08	0	1.914e-05	High	High	0.999984	4.63858		High		5.50334	High		1.57051			High		2.88776									1
	FWDYLR	19	1	1	Q03247		899.44	0	0.002341	High	High	0.707705	1.46805	High	High	0.811575	1.53023	High	High	1.15249	0.861132	High	High	0.524472	1.56814		High		0.923405	High	High	0.764237	1.36847	0
	GKDSQPWEQALGR	24	1	1	Q03247		1471.73	0	1.14e-05		High		3.29106	High	High	2.27624	3.54624	High	High	2.18024	2.49209		High		3.54604		High		2.26254	High	High	2.03751	2.86147	1
	SEVQAMLGQSTEELR	1	1	1	Q03247	M6(Oxidation)	1693.8	0	0.0001829																					High		1.36309		0
	QQLEEVHAK	3	1	1	Q03247		1081.57	0	0.001379		High		2.20785		High		2.65684																	0
	LEEVGVR	7	1	1	Q03247		801.445	0	0.005642		High		1.98743		High		1.96312		High		1.88324		High		2.06712		High		1.9631		High		2.00329	0
	EELEGQLGPMAQETQAR	3	1	1	Q03247		1886.89	0	0.0001282						High		2.83506						High		2.81872									0
	ELQAAQAR	4	1	1	Q03247		886.474	0	0.008708						High		2.12628						High		1.87432		High		1.91022		High		1.79231	0
	LRSWFEPLVEDMQR	1	1	1	Q03247		1805.9	0	0.01943						High		1.15821																	1
	SWFEPLVEDMQR	1	1	1	Q03247	M10(Oxidation)	1552.71	0.001	0.04432						High		1.3396																	0
	DADDLKK	1	1	1	Q03247		804.408	0.002	0.08876						High		0.955736																	1
O02703	Apoptosis regulator BAX OS=Bos taurus GN=BAX PE=2 SV=1 - [BAX_BOVIN]	6.25	1	1	1	1		0				0				0				0				0				0				0			0	6.25	1	1		0				0				0
	Sequence	# PSMs	# Proteins	# Protein Groups	Protein Group Accessions	Modifications	MH+ [Da]	q-Value	PEP	A2	G2	XCorr A2	XCorr G2	B2	H2	XCorr B2	XCorr H2	C2	I2	XCorr C2	XCorr I2	D2	J2	XCorr D2	XCorr J2	E2	K2	XCorr E2	XCorr K2	F2	L2	XCorr F2	XCorr L2	# Missed Cleavages
	GGGPTSSEQIMK	1	1	1	O02703		1191.57	0	0.02551						High		1.27168																	0
Q8HXK9	Apoptosis-associated speck-like protein containing a CARD OS=Bos taurus GN=PYCARD PE=2 SV=1 - [ASC_BOVIN]	35.9	1	6	6	12		0				0				0				0				0				0			5.19342	20.51	4	4	4.45095	21.03	3	3	0	7.18	1	1	2.5311	12.31	2	2	2.51479	12.82	2
	Sequence	# PSMs	# Proteins	# Protein Groups	Protein Group Accessions	Modifications	MH+ [Da]	q-Value	PEP	A2	G2	XCorr A2	XCorr G2	B2	H2	XCorr B2	XCorr H2	C2	I2	XCorr C2	XCorr I2	D2	J2	XCorr D2	XCorr J2	E2	K2	XCorr E2	XCorr K2	F2	L2	XCorr F2	XCorr L2	# Missed Cleavages
	VTVVDGVLDALYGK	3	1	1	Q8HXK9		1448.8	0	3.966e-07		High		2.63616						High		0.758114						High		0.545983					0
	VLTEEQYQAVR	4	1	1	Q8HXK9		1335.69	0	6.1e-06		High		2.55727		High		2.55204						High		2.5311		High		2.51479					0
	DLLLQALR	1	1	1	Q8HXK9		941.578	0	0.0003287		High		1.14003																					0
	DMGMQEVAEQLQETMSK	1	1	1	Q8HXK9		1954.85	0	6.388e-05						High		1.89891																	0
	LLSVPLR	1	1	1	Q8HXK9		797.525	0.002	0.03224		High		1.09973																					0
	TAKPGLHFVDQHR	2	1	1	Q8HXK9		1505.8	0.006	0.144						High		0.731815						High		1.46272									0
A5PJM4	Apoptosis-inducing factor 2 OS=Bos taurus GN=AIFM2 PE=2 SV=1 - [AIFM2_BOVIN]	3.75	1	1	1	2		0				0				0				0			0	3.75	1	1	0	3.75	1	1		0				0				0				0				0
	Sequence	# PSMs	# Proteins	# Protein Groups	Protein Group Accessions	Modifications	MH+ [Da]	q-Value	PEP	A2	G2	XCorr A2	XCorr G2	B2	H2	XCorr B2	XCorr H2	C2	I2	XCorr C2	XCorr I2	D2	J2	XCorr D2	XCorr J2	E2	K2	XCorr E2	XCorr K2	F2	L2	XCorr F2	XCorr L2	# Missed Cleavages
	NDGVGQISGFYVGR	2	1	1	A5PJM4		1468.72	0	0.0002081																	High		1.56488		High		1.57415		0
Q148F2	Arachidonate 5-lipoxygenase-activating protein OS=Bos taurus GN=ALOX5AP PE=2 SV=1 - [AL5AP_BOVIN]	4.97	1	1	1	3		0				0				0				0				0				0				0			1.90291	4.97	1	1		0			1.61301	4.97	1	1		0
	Sequence	# PSMs	# Proteins	# Protein Groups	Protein Group Accessions	Modifications	MH+ [Da]	q-Value	PEP	A2	G2	XCorr A2	XCorr G2	B2	H2	XCorr B2	XCorr H2	C2	I2	XCorr C2	XCorr I2	D2	J2	XCorr D2	XCorr J2	E2	K2	XCorr E2	XCorr K2	F2	L2	XCorr F2	XCorr L2	# Missed Cleavages
	TGTLAFER	3	1	1	Q148F2		894.467	0	0.005248						High		1.90291						High		1.61301						High		1.83056	0
Q2TA45	Arf-GAP domain and FG repeat-containing protein 1 OS=Bos taurus GN=AGFG1 PE=2 SV=1 - [AGFG1_BOVIN]	5.34	1	2	2	2		0				0				0				0				0				0				0			1.80361	5.34	2	2		0				0				0
	Sequence	# PSMs	# Proteins	# Protein Groups	Protein Group Accessions	Modifications	MH+ [Da]	q-Value	PEP	A2	G2	XCorr A2	XCorr G2	B2	H2	XCorr B2	XCorr H2	C2	I2	XCorr C2	XCorr I2	D2	J2	XCorr D2	XCorr J2	E2	K2	XCorr E2	XCorr K2	F2	L2	XCorr F2	XCorr L2	# Missed Cleavages
	APVGSVVSVPSQSSASSDK	1	1	1	Q2TA45		1788.9	0	0.0005865						High		1.80361																	0
	GTPSQSPVVGR	1	1	1	Q2TA45		1084.57	0	0.00455						High		1.49138																	0
O97902	Arf-GAP with SH3 domain, ANK repeat and PH domain-containing protein 1 OS=Bos taurus GN=ASAP1 PE=1 SV=1 - [ASAP1_BOVIN]	1.77	1	1	1	1		0				0				0				0				0				0				0			0	1.77	1	1		0				0				0
	Sequence	# PSMs	# Proteins	# Protein Groups	Protein Group Accessions	Modifications	MH+ [Da]	q-Value	PEP	A2	G2	XCorr A2	XCorr G2	B2	H2	XCorr B2	XCorr H2	C2	I2	XCorr C2	XCorr I2	D2	J2	XCorr D2	XCorr J2	E2	K2	XCorr E2	XCorr K2	F2	L2	XCorr F2	XCorr L2	# Missed Cleavages
	SKPTVDVVNQAGETALDIAK	1	1	1	O97902		2056.09	0	0.000768						High		1.99789																	0
Q2KJ64	Arginase-1 OS=Bos taurus GN=ARG1 PE=2 SV=1 - [ARGI1_BOVIN]	4.35	1	1	1	73	0	4.35	1	1	0	4.35	1	12	0	4.35	1	14	0	4.35	1	6	0	4.35	1	5	0	4.35	1	12	0	4.35	1	3	0	4.35	1	1	0	4.35	1	3	0	4.35	1	6	0	4.35	1
	Sequence	# PSMs	# Proteins	# Protein Groups	Protein Group Accessions	Modifications	MH+ [Da]	q-Value	PEP	A2	G2	XCorr A2	XCorr G2	B2	H2	XCorr B2	XCorr H2	C2	I2	XCorr C2	XCorr I2	D2	J2	XCorr D2	XCorr J2	E2	K2	XCorr E2	XCorr K2	F2	L2	XCorr F2	XCorr L2	# Missed Cleavages
	EGNHKPIDYLSPPK	69	1	1	Q2KJ64	N-Term(Acetyl)	1636.84	0	0.006057	High	High	0.734372	0.760398	High	High	0.987169	0.884267	High	High	0.902333	0.89142	High	High	0.840275	0.858442	High	High	1.02979	0.972753	High	High	0.875099	0.742397	0
	EGNHKPIDYLSPPK	4	1	1	Q2KJ64		1594.83	0.002	0.04516					High		0.782334						High		0.654256		High		0.493294		High		0.6483		0
A7YW98	Arginine--tRNA ligase, cytoplasmic OS=Bos taurus GN=RARS PE=2 SV=1 - [SYRC_BOVIN]	10.3	1	5	5	7		0				0				0				0				0				0			1.82544	4.09	2	2	0	1.82	1	1		0			0	4.24	2	2	0	2.42	1
	Sequence	# PSMs	# Proteins	# Protein Groups	Protein Group Accessions	Modifications	MH+ [Da]	q-Value	PEP	A2	G2	XCorr A2	XCorr G2	B2	H2	XCorr B2	XCorr H2	C2	I2	XCorr C2	XCorr I2	D2	J2	XCorr D2	XCorr J2	E2	K2	XCorr E2	XCorr K2	F2	L2	XCorr F2	XCorr L2	# Missed Cleavages
	AAQTSVAYGCIK	2	1	1	A7YW98	C10(Carbamidomethyl)	1268.63	0	0.000159		High		1.82544										High		1.2986									0
	IVFVPGCSVPLTIVK	1	1	1	A7YW98	C7(Carbamidomethyl)	1628.94	0	0.003162		High		1.04163																					0
	VIVDFSSPNIAK	1	1	1	A7YW98		1289.71	0	0.008497						High		1.0723																	0
	SDGGYTYDTSDLAAIK	2	1	1	A7YW98		1676.77	0	0.0005999														High		0.891954		High		0.35136					0
	NYSCSEASADLEK	1	1	1	A7YW98	C4(Carbamidomethyl)	1473.61	0.001	0.06748																						High		0.871539	0
P14568	Argininosuccinate synthase OS=Bos taurus GN=ASS1 PE=2 SV=1 - [ASSY_BOVIN]	3.16	1	1	1	1		0				0				0				0				0			0	3.16	1	1		0				0				0				0				0
	Sequence	# PSMs	# Proteins	# Protein Groups	Protein Group Accessions	Modifications	MH+ [Da]	q-Value	PEP	A2	G2	XCorr A2	XCorr G2	B2	H2	XCorr B2	XCorr H2	C2	I2	XCorr C2	XCorr I2	D2	J2	XCorr D2	XCorr J2	E2	K2	XCorr E2	XCorr K2	F2	L2	XCorr F2	XCorr L2	# Missed Cleavages
	FELTCYSLAPQIK	1	1	1	P14568	C5(Carbamidomethyl)	1569.8	0.001	0.01245																					High		0.745614		0
P27718	Aromatic-L-amino-acid decarboxylase OS=Bos taurus GN=DDC PE=2 SV=2 - [DDC_BOVIN]	1.44	1	1	1	1		0				0				0				0			0	1.44	1	1		0				0				0				0				0				0
	Sequence	# PSMs	# Proteins	# Protein Groups	Protein Group Accessions	Modifications	MH+ [Da]	q-Value	PEP	A2	G2	XCorr A2	XCorr G2	B2	H2	XCorr B2	XCorr H2	C2	I2	XCorr C2	XCorr I2	D2	J2	XCorr D2	XCorr J2	E2	K2	XCorr E2	XCorr K2	F2	L2	XCorr F2	XCorr L2	# Missed Cleavages
	LDPVYLR	1	1	1	P27718		875.498	0.004	0.07645																	High		0.956331						0
G3C8Y5	As1 casein (Fragment) OS=Bubalus bubalis GN=CSN1S1 PE=2 SV=1 - [G3C8Y5_BUBBU]	88.79	2	4	23	5322	694.194	69.16	17	340	1247.08	68.22	16	498	893.869	69.16	16	412	765.742	69.16	16	341	807.755	87.85	15	352	729.384	87.85	15	311	1358.82	69.16	19	484	1138.64	69.16	19	484	1160.85	68.22	17	491	1435.12	88.79	20	571	1089.94	68.22	16
	Sequence	# PSMs	# Proteins	# Protein Groups	Protein Group Accessions	Modifications	MH+ [Da]	q-Value	PEP	A2	G2	XCorr A2	XCorr G2	B2	H2	XCorr B2	XCorr H2	C2	I2	XCorr C2	XCorr I2	D2	J2	XCorr D2	XCorr J2	E2	K2	XCorr E2	XCorr K2	F2	L2	XCorr F2	XCorr L2	# Missed Cleavages
	EGIHAQQKEPMIGVNQELAYFYPQLFR	199	5	2	B6ZBP2;G3C8Y5		3206.61	0	6.872e-12	High	High	6.23755	7.19806	High	High	6.88494	7.81135	High	High	6.95019	7.51753	High	High	6.67564	7.58919	High	High	7.03127	7.15071	High	High	7.02073	6.55722	1
	KYNVPQLEIVPNLAEEQLHSMK	354	5	2	B6ZBP2;G3C8Y5	M21(Oxidation)	2596.34	0	2.527e-06	High	High	6.08741	5.63054	High	High	5.90114	5.4234	High	High	6.61834	5.59464	High	High	6.04703	6.25491	High	High	5.96703	5.68	High	High	5.57068	5.93863	1
	EGIHAQQKEPMIGVNQELAYFYPQLFR	127	5	2	B6ZBP2;G3C8Y5	M11(Oxidation)	3222.61	0	2.789e-06	High	High	6.04369	6.1174	High	High	4.11133	6.41171	High	High	5.48421	5.67254	High	High	5.27098	5.78339	High	High	5.2155	4.19072	High	High	5.28453	6.31815	1
	KYNVPQLEIVPNLAEEQLHSMK	253	5	2	B6ZBP2;G3C8Y5		2580.35	0	3.699e-14	High	High	5.80063	5.83924	High	High	5.65813	5.64676	High	High	5.41518	5.941	High	High	4.73818	5.78989	High	High	5.32181	6.02252	High	High	5.84368	5.99961	1
	EPMIGVNQELAYFYPQLFR	415	5	2	B6ZBP2;G3C8Y5		2315.16	0	2.037e-06	High	High	5.68291	5.86147	High	High	5.92784	6.04511	High	High	5.69141	5.83964	High	High	5.98459	5.95275	High	High	5.90524	5.96075	High	High	6.00879	5.85149	0
	YNVPQLEIVPNLAEEQLHSMK	418	5	2	B6ZBP2;G3C8Y5		2452.25	0	1.889e-09	High	High	5.26972	5.03392	High	High	4.98513	5.12249	High	High	4.9675	5.19876	High	High	4.29113	5.17575	High	High	4.94976	4.88879	High	High	4.6146	4.98373	0
	EPMIGVNQELAYFYPQLFR	493	5	2	B6ZBP2;G3C8Y5	M3(Oxidation)	2331.15	0	1.002e-15	High	High	5.05548	5.24896	High	High	5.03637	5.06913	High	High	5.11941	5.25732	High	High	4.76532	5.16024	High	High	5.30678	5.3812	High	High	5.23659	5.25334	0
	YNVPQLEIVPNLAEEQLHSMK	301	5	2	B6ZBP2;G3C8Y5	M20(Oxidation)	2468.25	0	6.184e-07	High	High	4.79724	5.06261	High	High	4.8888	5.27539	High	High	4.88375	5.69428	High	High	4.76048	5.28007	High	High	5.00377	5.64139	High	High	5.3606	5.46505	0
	HQGLPQGVLNENLLR	666	5	2	B6ZBP2;G3C8Y5		1687.93	0	5.711e-07	High	High	4.40672	4.329	High	High	4.32628	4.48112	High	High	4.48385	4.36584	High	High	4.48022	4.50288	High	High	5.13127	4.40856	High	High	4.46745	4.40916	0
	EKVNELSTDIGSESTEDQAMEDIK	29	4	1	G3C8Y5		2668.21	0	1.5e-08	High	High	4.13939	6.04887	High	High	5.13047	5.58683	High	High	2.056	4.6111		High		5.30493	High	High	2.99164	5.45854	High	High	6.44497	4.80562	1
	HIQKEDVPSER	241	6	3	P02662;B6ZBP2;G3C8Y5		1337.68	0	0.00047	High	High	3.97973	4.17907	High	High	3.54607	4.26225	High	High	3.59745	4.49687	High	High	3.41692	4.26632	High	High	4.001	4.42047	High	High	3.23386	4.44388	1
	QPIKHQGLPQGVLNENLLR	53	5	2	B6ZBP2;G3C8Y5		2154.22	0	1.15e-07	High	High	3.90369	4.94409	High	High	4.76328	4.63022	High	High	4.69389	4.25558	High	High	3.68486	4.67959	High	High	4.69945	5.03826	High	High	4.54765	4.30933	1
	FFVAPFPEVFGKEK	22	5	2	P02662;G3C8Y5		1641.87	0	4.665e-07	High	High	3.78767	2.76707	High	High	2.64501	2.88192	High	High	3.38408	2.97649	High	High	3.63824	2.59757	High	High	3.23371	3.32592	High	High	2.65708	3.25895	1
	VNELSTDIGSESTEDQAMEDIK	34	4	1	G3C8Y5		2411.08	0	2.11e-08	High	High	3.42068	5.54703	High	High	4.05355	5.57167	High	High	2.89682	2.27574	High	High	3.67046	4.67081	High	High	3.23862	3.65315	High	High	3.34128	2.76779	0
	FFVAPFPEVFGK	829	5	2	P02662;G3C8Y5		1384.73	0	0.01258	High	High	2.77062	2.95526	High	High	2.98211	2.96948	High	High	3.01524	2.97229	High	High	3.12427	3.10956	High	High	3.07557	2.99615	High	High	3.01315	3.15458	0
	YLGYLEQLLR	571	6	3	P02662;B6ZBP2;G3C8Y5		1267.7	0	0.0008671	High	High	2.69957	2.63602	High	High	2.48024	2.53267	High	High	2.51026	2.74974	High	High	2.66732	2.65421	High	High	2.56639	2.62745	High	High	2.61618	2.7842	0
	EPMIGVNQELAYFYPQLFR	86	5	2	B6ZBP2;G3C8Y5	N-Term(Acetyl); M3(Oxidation)	2373.16	0	6.445e-06	High	High	2.35337	2.76167	High	High	2.22215	3.08639	High	High	2.68287	2.41348	High	High	2.39701	2.97885	High	High	2.44412	3.19279	High	High	2.56124	2.7615	0
	EKVNELSTDIGSESTEDQAMEDIK	20	4	1	G3C8Y5	M20(Oxidation)	2684.21	0	8.541e-08	High	High	2.07834	6.74488	High	High	3.17382	5.67541		High		0.956515		High		4.68493	High	High	1.44332	4.74928	High	High	4.09021	3.22006	1
	YNVPQLEIVPNLAEEQLHSMKEGIHAQQK	18	5	2	B6ZBP2;G3C8Y5		3343.71	0	2.665e-08	High	High	1.97018	2.41633	High	High	2.31611	2.44787	High	High	2.04536	4.61169	High	High	3.53845	4.41037		High		2.68129		High		5.91435	1
	HIQKEDVPSER	8	6	3	P02662;B6ZBP2;G3C8Y5	N-Term(Acetyl)	1379.69	0	0.003366	High		1.85458		High	High	1.93507	1.99178	High		1.02668		High		1.13626		High	High	1.73018	2.00037	High		1.77776		1
	HIQKEDVPSERYLGYLEQLLR	3	6	3	P02662;B6ZBP2;G3C8Y5		2586.37	0	4.608e-05	High	High	1.52864	1.25379																					2
	EDVPSER	43	6	3	P02662;B6ZBP2;G3C8Y5		831.384	0	0.004193	High	High	1.20876	2.13052	High	High	1.64493	1.79675	High	High	1.36139	2.17791	High	High	1.26329	2.20555	High	High	1.6099	2.15343	High	High	1.2575	2.17128	0
	QMEAESISSSEEIVPISVEQK	24	5	2	B6ZBP2;G3C8Y5		2320.12	0	1.02e-14	High	High	1.07602	2.67942	High	High	2.06829	2.13449	High	High	1.50005	2.6024	High	High	1.54291	3.70706	High	High	2.41712	1.45779	High	High	1.67938	0.878175	0
	QMEAESISSSEEIVPISVEQK	3	5	2	B6ZBP2;G3C8Y5	M2(Oxidation)	2336.11	0	0.001116	High		0.416685			High		0.754216													High		2.00333		0
	VNELSTDIGSESTEDQAMEDIK	14	4	1	G3C8Y5	M18(Oxidation)	2427.07	0	4.242e-10		High		4.83118	High	High	2.66807	3.47367		High		2.72544		High		2.24455	High	High	1.89854	2.82013	High	High	3.56067	2.30734	0
	HQGLPQGVLNENLLR	8	5	2	B6ZBP2;G3C8Y5	N-Term(Acetyl)	1729.94	0	0.001252		High		0.494553	High		1.4594		High	High	1.1535	1.36157	High	High	0.565352	0.741765		High		0.675578		High		1.07637	0
	EGIHAQQKEPMIGVNQELAYFYPQLFR	23	5	2	B6ZBP2;G3C8Y5	N-Term(Acetyl); M11(Oxidation)	3264.63	0	0.0002662		High		3.04174	High	High	0.97419	1.36148	High	High	3.33926	3.04974	High	High	0.862392	3.19163		High		2.99651	High	High	0.924584	3.07039	1
	EGIHAQQK	19	6	3	P02662;B6ZBP2;G3C8Y5		910.473	0	0.0006044		High		2.63624	High	High	0.920876	2.18504		High		2.15747		High		2.73247		High		2.62021		High		2.46146	0
	LKKYNVPQLEIVPNLAEEQLHSMK	4	5	2	B6ZBP2;G3C8Y5		2821.52	0	3.503e-08									High		1.58776		High	High	2.50943	3.7942									2
	YNVPQLEIVPNLAEEQLHSMK	4	5	2	B6ZBP2;G3C8Y5	N-Term(Acetyl)	2494.24	0	0.001037		High		1.83851					High		0.637935			High		1.53287					High		0.295		0
	KYNVPQLEIVPNLAEEQLHSMKEGIHAQQK	5	5	2	B6ZBP2;G3C8Y5		3471.81	0	0.0009447													High	High	0.229633	2.28282						High		3.23075	2
	QFYQLDAYPSGAWYYVPLGTQYPDAPLFSDIPNPIGSENSGK	10	1	1	G3C8Y5		4666.21	0	3.277e-17														High		5.7938	High		7.88094		High		4.3012		0
	KYNVPQLEIVPNLAEEQLHSMK	1	5	2	B6ZBP2;G3C8Y5	N-Term(Acetyl)	2622.35	0	3.208e-07		High		3.32743																					1
	YNVPQLEIVPNLAEEQLHSMKEGIHAQQKEPMIGVNQELAYFYPQLFR	5	5	2	B6ZBP2;G3C8Y5		5639.85	0	0.01084		High		3.21314		High		3.08555														High		1.95072	2
	YNVPQLEIVPNLAEEQLHSMKEGIHAQQK	4	5	2	B6ZBP2;G3C8Y5	M20(Oxidation)	3359.71	0	6.768e-05		High		2.6444		High		1.49263						High		2.62627									1
	HQGLPQGVLNENLLRFFVAPFPEVFGK	4	4	1	G3C8Y5		3053.64	0	0.001263						High		1.09633		High		1.02762		High		1.24892						High		2.37813	1
	EGIHAQQKEPMIGVNQELAYFYPQLFR	3	5	2	B6ZBP2;G3C8Y5	N-Term(Acetyl)	3248.62	0	0.04159										High		0.78101										High		1.05404	1
	EPMIGVNQELAYFYPQLFR	1	5	2	B6ZBP2;G3C8Y5	N-Term(Acetyl)	2357.16	0	0.0003049														High		0.884098									0
	YLGYLEQLLRLK	4	6	3	P02662;B6ZBP2;G3C8Y5		1508.88	0.001	0.01248	High	High	1.35478	1.512		High		0.987955														High		0.917402	1
	QMEAESISSSEEIVPISVEQK	1	5	2	B6ZBP2;G3C8Y5	N-Term(Acetyl); M2(Oxidation)	2378.14	0.002	0.02533																					High		1.31688		0
	EGIHAQQK	1	6	3	P02662;B6ZBP2;G3C8Y5	N-Term(Acetyl)	952.484	0.003	0.04578		High		1.23253																					0
	QPIKHQGLPQGVLNENLLR	1	5	2	B6ZBP2;G3C8Y5	N-Term(Acetyl)	2196.22	0.005	0.1161		High		1.10136																					1
O62825	AS2-casein (Fragment) OS=Bubalus bubalis PE=2 SV=2 - [O62825_BUBBU]	98.1	7	9	39	1893	136.771	61.9	17	94	265.835	80.48	21	178	193.688	68.1	19	131	138.709	43.33	12	70	205.07	70	17	114	166.24	69.52	16	98	491.377	87.14	35	237	253.362	84.29	25	129	284.885	72.86	27	152	468.639	94.76	32	254	275.267	72.86	25
	Sequence	# PSMs	# Proteins	# Protein Groups	Protein Group Accessions	Modifications	MH+ [Da]	q-Value	PEP	A2	G2	XCorr A2	XCorr G2	B2	H2	XCorr B2	XCorr H2	C2	I2	XCorr C2	XCorr I2	D2	J2	XCorr D2	XCorr J2	E2	K2	XCorr E2	XCorr K2	F2	L2	XCorr F2	XCorr L2	# Missed Cleavages
	FPQYLQYLYQGPIVLNPWDQVK	141	8	3	P02663;O62825;B6VPY3		2709.42	0	6.715e-05	High	High	6.4675	6.34686	High	High	6.0166	6.59289	High	High	6.20075	7.08466	High	High	6.45899	6.71883	High	High	6.62603	6.73904	High	High	6.91407	6.91747	0
	FPQYLQYLYQGPIVLNPWDQVKR	138	8	3	P02663;O62825;B6VPY3		2865.51	0	1.072e-22	High	High	6.41212	7.82824	High	High	7.29766	7.40236	High	High	6.66821	7.11166	High	High	6.04042	7.92727	High	High	7.52138	8.3483	High	High	7.71126	7.7565	1
	RNAVPITPTLNR	44	8	3	P02663;O62825;B6VPY3		1351.78	0	0.0004461	High	High	4.07569	3.7317	High	High	3.82833	3.51991	High	High	3.9285	4.11499	High	High	4.09511	3.61426	High	High	3.23291	4.06026	High	High	3.65031	4.0033	1
	KTVDMESTEVITK	22	6	1	O62825		1480.75	0	1.584e-07	High	High	4.02574	3.57463	High	High	3.58083	4.96795	High		0.868384			High		4.91358	High		3.65027		High	High	2.95203	3.95786	1
	ALNEINQFYQK	161	9	3	P02663;O62825;B6VPY3		1367.69	0	0.01355	High	High	3.21871	3.6461	High	High	3.15467	3.27689	High	High	2.9759	3.72094	High	High	3.15184	3.23281	High	High	3.3409	3.42786	High	High	3.45318	3.63546	0
	TVDMESTEVITK	45	6	1	O62825		1352.66	0	1.512e-05	High	High	3.12777	3.07564	High	High	3.21436	2.95079	High		3.0797			High		2.98793	High		3.15577		High	High	3.22004	3.20519	0
	NMAIHPSKENLCSTFCK	60	8	2	O62825;B6VPY3	C12(Carbamidomethyl); C16(Carbamidomethyl)	2036.94	0	7.142e-07	High	High	3.01266	3.65248	High	High	3.59809	4.28015	High	High	3.9472	3.91782	High	High	2.76084	4.13407	High	High	3.65302	3.64018	High	High	4.00508	4.40486	1
	TVDMESTEVITK	178	6	1	O62825	M4(Oxidation)	1368.66	0	0.0001864	High	High	2.74664	3.29755	High	High	2.93911	2.95372	High		2.93213			High		3.13837	High		2.91831		High	High	2.91421	3.30869	0
	KTVDMESTEVITK	13	6	1	O62825	M5(Oxidation)	1496.75	0	0.0008681	High	High	2.43143	3.42975	High		1.04405		High		1.42083			High		1.7501					High	High	3.4612	3.12959	1
	ENLCSTFCK	20	9	3	P02663;O62825;B6VPY3	C4(Carbamidomethyl); C8(Carbamidomethyl)	1158.49	0	0.0003979	High	High	2.35771	2.62799	High	High	2.27636	2.54965		High		2.34416	High	High	2.32952	2.54326	High	High	2.59869	2.35277	High	High	2.45297	2.56617	0
	TNVIPYVR	107	7	2	O62825;B6VPY3		961.542	0	0.001727	High	High	2.00594	2.24468	High	High	2.30926	1.81854	High	High	2.28732	1.93207	High	High	2.24966	1.91529	High	High	2.40565	1.97667	High	High	2.41727	2.08051	0
	HTMEHVSSSEESIISQETYK	6	8	2	O62825;B6VPY3		2322.05	0	3.291e-09	High		1.99837		High		1.60196			High		2.12733		High		1.28882		High		2.62989	High		2.09454		0
	AMKPWTQPK	207	10	2	O62825;B6VPY3	M2(Oxidation)	1102.57	0	0.028	High	High	1.93175	2.21575	High	High	2.09501	2.22702	High	High	2.10254	2.37033	High	High	1.82089	2.36218	High	High	2.31785	2.35634	High	High	2.30781	2.26317	0
	NAVPITPTLNR	158	9	3	P02663;O62825;B6VPY3		1195.68	0	0.0004006	High	High	1.8482	2.09181	High	High	2.4023	2.72881	High	High	2.06391	2.08795	High	High	1.95838	2.79904	High	High	2.09983	2.49779	High	High	2.10408	2.0194	0
	NMAIHPSKENLCSTFCK	38	8	2	O62825;B6VPY3	M2(Oxidation); C12(Carbamidomethyl); C16(Carbamidomethyl)	2052.93	0	2.149e-06	High	High	1.7571	3.85747	High	High	1.6549	2.53876	High	High	2.2236	1.61365		High		1.71085	High	High	1.6852	1.78472	High	High	2.20123	2.914	1
	TVDMESTEVITKK	21	6	1	O62825		1480.76	0	4.883e-05	High	High	1.7423	1.49662	High	High	1.99779	2.42508	High		1.81738			High		2.8213	High		1.88734		High	High	1.62187	2.94808	1
[truncated: 11,464 more rows]
[truncated: 8 more columns]

## Sheet: 2.Positive vs Negative
	Bos Taurus	Accession	Description	Rsc_Positive vs Negative	BetaBinomial_pval	BetaBinomial_pval_adj			Bos Taurus	Accession	Description	Rsc_Positive vs Negative	BetaBinomial_pval	BetaBinomial_pval_adj
Positive vs Negative		P61603	10 kDa heat shock protein, mitochondrial OS=Bos taurus GN=HSPE1 PE=3 SV=2 - [CH10_BOVIN]	0.14846	0.216097	0.374873		Positive vs Negative		P48616	Vimentin OS=Bos taurus GN=VIM PE=1 SV=3 - [VIME_BOVIN]	4.78222	9.48834e-10	2.94146e-07
All identified proteins (n= 1034)		P68250	14-3-3 protein beta/alpha OS=Bos taurus GN=YWHAB PE=1 SV=2 - [1433B_BOVIN]	0.774258	0.00373087	0.0181055		Significantly differential proteins (n= 152)	P33046	A0A0A7NSG7	Cathelicidin 4 OS=Bubalus bubalis GN=CATHL4 PE=3 SV=1 - [A0A0A7NSG7_BUBBU]	4.7519	1.54453e-10	1.80092e-07
		P62261	14-3-3 protein epsilon OS=Bos taurus GN=YWHAE PE=2 SV=1 - [1433E_BOVIN]	0.0909478	0.77892	0.855198				Q1JPB0	Leukocyte elastase inhibitor OS=Bos taurus GN=SERPINB1 PE=2 SV=2 - [ILEU_BOVIN]	4.08721	1.00908e-09	2.94146e-07
		P68509	14-3-3 protein eta OS=Bos taurus GN=YWHAH PE=1 SV=2 - [1433F_BOVIN]	0.770658	0.105151	0.233091			P22226	X5I0G0	Cathelicidin 1 OS=Bubalus bubalis GN=CATH PE=2 SV=2 - [X5I0G0_BUBBU]	4.04381	1.00583e-09	2.94146e-07
		P68252	14-3-3 protein gamma OS=Bos taurus GN=YWHAG PE=1 SV=2 - [1433G_BOVIN]	1.16107	0.000344633	0.00240624				C8CF42	Probactenecin 7 OS=Bubalus bubalis PE=2 SV=1 - [C8CF42_BUBBU]	3.9067	1.52815e-09	3.56364e-07
		Q0VC36	14-3-3 protein sigma OS=Bos taurus GN=SFN PE=2 SV=1 - [1433S_BOVIN]	0.638395	0.0422439	0.119845				P46193	Annexin A1 OS=Bos taurus GN=ANXA1 PE=1 SV=2 - [ANXA1_BOVIN]	3.85905	6.46532e-08	2.59951e-06
		Q3SZI4	14-3-3 protein theta OS=Bos taurus GN=YWHAQ PE=2 SV=1 - [1433T_BOVIN]	1.62229	2.57605e-05	0.000270602				P52176	Matrix metalloproteinase-9 OS=Bos taurus GN=MMP9 PE=2 SV=1 - [MMP9_BOVIN]	3.79984	5.91001e-09	7.65675e-07
		P63103	14-3-3 protein zeta/delta OS=Bos taurus GN=YWHAZ PE=1 SV=1 - [1433Z_BOVIN]	1.03563	0.000232907	0.00173363				P54228	Cathelicidin 6 OS=Bos taurus GN=CATHL6 PE=1 SV=1 - [CTHL6_BOVIN]	3.67401	2.97535e-09	4.95608e-07
		L7R9Q1	1-acyl-sn-glycerol-3-phosphate acyltransferase OS=Bubalus bubalis PE=3 SV=1 - [L7R9Q1_BUBBU]	-0.498367	0.850977	0.910311			P19660	A0A0A7V3V9	Cathelicidin 2 OS=Bubalus bubalis GN=CATHL2 PE=3 SV=1 - [A0A0A7V3V9_BUBBU]	3.63778	7.27191e-09	8.47905e-07
		P08487	1-phosphatidylinositol 4,5-bisphosphate phosphodiesterase gamma-1 OS=Bos taurus GN=PLCG1 PE=1 SV=1 - [PLCG1_BOVIN]	-0.528635	0.958278	0.988366			P28782	E1AHZ7	Protein S100A8 OS=Bubalus bubalis GN=S100A8 PE=2 SV=1 - [E1AHZ7_BUBBU]	3.52129	4.50887e-09	6.57168e-07
		P06623	2',3'-cyclic-nucleotide 3'-phosphodiesterase OS=Bos taurus GN=CNP PE=2 SV=2 - [CN37_BOVIN]	-1.39642	0.00802934	0.0331818				Q92176	Coronin-1A OS=Bos taurus GN=CORO1A PE=1 SV=3 - [COR1A_BOVIN]	3.51133	2.81555e-09	4.95608e-07
		Q5E9F9	26S protease regulatory subunit 7 OS=Bos taurus GN=PSMC2 PE=2 SV=3 - [PRS7_BOVIN]	-0.00281792	0.131442	0.265407				A5D7D1	Alpha-actinin-4 OS=Bos taurus GN=ACTN4 PE=2 SV=1 - [ACTN4_BOVIN]	3.47956	9.00965e-08	3.28289e-06
		P62194	26S protease regulatory subunit 8 OS=Bos taurus GN=PSMC5 PE=2 SV=1 - [PRS8_BOVIN]	-0.0960889	0.218301	0.374873				P62803	Histone H4 OS=Bos taurus PE=1 SV=2 - [H4_BOVIN]	3.4691	2.58805e-08	1.57063e-06
		Q2KI42	26S proteasome non-ATPase regulatory subunit 11 OS=Bos taurus GN=PSMD11 PE=2 SV=3 - [PSD11_BOVIN]	-0.285883	0.362555	0.497925				Q2KJD0	Tubulin beta-5 chain OS=Bos taurus GN=TUBB5 PE=2 SV=1 - [TBB5_BOVIN]	3.44913	1.34867e-07	4.27141e-06
		Q5E964	26S proteasome non-ATPase regulatory subunit 13 OS=Bos taurus GN=PSMD13 PE=2 SV=1 - [PSD13_BOVIN]	0.434036	0.0938593	0.211683				Q0VCM4	Glycogen phosphorylase, liver form OS=Bos taurus GN=PYGL PE=2 SV=1 - [PYGL_BOVIN]	3.4233	7.09646e-08	2.69003e-06
		P56701	26S proteasome non-ATPase regulatory subunit 2 OS=Bos taurus GN=PSMD2 PE=1 SV=2 - [PSMD2_BOVIN]	0.388321	0.0254458	0.0838131				Q3MHM5	Tubulin beta-4B chain OS=Bos taurus GN=TUBB4B PE=2 SV=1 - [TBB4B_BOVIN]	3.3685	3.41707e-08	1.77702e-06
		Q58DA0	26S proteasome non-ATPase regulatory subunit 4 OS=Bos taurus GN=PSMD4 PE=2 SV=1 - [PSMD4_BOVIN]	0.37602	0.032062	0.0958572				Q3T149	Heat shock protein beta-1 OS=Bos taurus GN=HSPB1 PE=2 SV=1 - [HSPB1_BOVIN]	3.32843	1.8611e-08	1.43655e-06
		Q0P5A6	26S proteasome non-ATPase regulatory subunit 5 OS=Bos taurus GN=PSMD5 PE=2 SV=1 - [PSMD5_BOVIN]	-0.164921	0.240865	0.394306				Q27991	Myosin-10 OS=Bos taurus GN=MYH10 PE=2 SV=2 - [MYH10_BOVIN]	3.31202	1.08648e-08	1.15167e-06
		Q3SZ19	26S proteasome non-ATPase regulatory subunit 9 OS=Bos taurus GN=PSMD9 PE=1 SV=1 - [PSMD9_BOVIN]	-0.285883	0.362555	0.497925			P56425	L0L830	Cathelicidin 7 OS=Bubalus bubalis PE=2 SV=2 - [L0L830_BUBBU]	3.26465	1.71788e-08	1.43655e-06
		Q3ZCK3	3'(2'),5'-bisphosphate nucleotidase 1 OS=Bos taurus GN=BPNT1 PE=2 SV=1 - [BPNT1_BOVIN]	0.784594	0.00574442	0.0252754				P40673	High mobility group protein B2 OS=Bos taurus GN=HMGB2 PE=1 SV=3 - [HMGB2_BOVIN]	3.24776	1.49091e-07	4.45745e-06
		Q76I81	40S ribosomal protein S12 OS=Bos taurus GN=RPS12 PE=2 SV=1 - [RS12_BOVIN]	0.741776	0.0129046	0.0491723				Q5MAR3	Integrin beta OS=Bubalus bubalis GN=ITGB2 PE=2 SV=1 - [Q5MAR3_BUBBU]	3.21874	2.42899e-07	6.15697e-06
		Q56JX8	40S ribosomal protein S13 OS=Bos taurus GN=RPS13 PE=2 SV=3 - [RS13_BOVIN]	-0.164921	0.240865	0.394306				Q0VCW4	L-serine dehydratase/L-threonine deaminase OS=Bos taurus GN=SDS PE=2 SV=1 - [SDHL_BOVIN]	3.0855	1.97126e-08	1.43655e-06
		Q76I82	40S ribosomal protein S15a OS=Bos taurus GN=RPS15A PE=2 SV=1 - [RS15A_BOVIN]	-0.2131	0.362555	0.497925				P02253	Histone H1.2 OS=Bos taurus GN=HIST1H1C PE=1 SV=2 - [H12_BOVIN]	3.08488	1.32488e-08	1.28735e-06
		A5PK63	40S ribosomal protein S17 OS=Bos taurus GN=RPS17 PE=2 SV=1 - [RS17_BOVIN]	-0.249578	0.362555	0.497925				F6MFD5	Peptidoglycan-recognition protein OS=Bubalus bubalis GN=PGLYRP1 PE=2 SV=1 - [F6MFD5_BUBBU]	3.07795	3.13778e-06	4.78053e-05
		Q3T0R1	40S ribosomal protein S18 OS=Bos taurus GN=RPS18 PE=2 SV=3 - [RS18_BOVIN]	0.0041852	0.377012	0.517171				P55052	Fatty acid-binding protein, epidermal OS=Bos taurus GN=FABP5 PE=1 SV=4 - [FABP5_BOVIN]	3.07552	2.46251e-08	1.57063e-06
		Q32PD5	40S ribosomal protein S19 OS=Bos taurus GN=RPS19 PE=2 SV=3 - [RS19_BOVIN]	-0.298025	0.820893	0.888294				P62808	Histone H2B type 1 OS=Bos taurus PE=1 SV=2 - [H2B1_BOVIN]	3.03998	1.05503e-07	3.64775e-06
		O18789	40S ribosomal protein S2 OS=Bos taurus GN=RPS2 PE=2 SV=2 - [RS2_BOVIN]	0.17766	0.0782154	0.187944				Q9TU03	Rho GDP-dissociation inhibitor 2 OS=Bos taurus GN=ARHGDIB PE=2 SV=3 - [GDIR2_BOVIN]	2.97275	4.8941e-08	2.11352e-06
		Q3ZBH8	40S ribosomal protein S20 OS=Bos taurus GN=RPS20 PE=3 SV=1 - [RS20_BOVIN]	-0.425237	0.949886	0.988366				Q9TU25	Ras-related C3 botulinum toxin substrate 2 OS=Bos taurus GN=RAC2 PE=2 SV=1 - [RAC2_BOVIN]	2.96686	2.14166e-08	1.46893e-06
		Q32PB8	40S ribosomal protein S21 OS=Bos taurus GN=RPS21 PE=3 SV=1 - [RS21_BOVIN]	-0.619633	0.871911	0.930997				Q2TBL6	Transaldolase OS=Bos taurus GN=TALDO1 PE=2 SV=1 - [TALDO_BOVIN]	2.95969	4.05239e-08	1.96878e-06
		Q56JX6	40S ribosomal protein S28 OS=Bos taurus GN=RPS28 PE=3 SV=1 - [RS28_BOVIN]	0.352296	0.0286916	0.0889453			P54229	V9LY96	Cathelicidin 5 OS=Bubalus bubalis PE=2 SV=1 - [V9LY96_BUBBU]	2.9469	1.9377e-08	1.43655e-06
		Q3T169	40S ribosomal protein S3 OS=Bos taurus GN=RPS3 PE=2 SV=1 - [RS3_BOVIN]	-0.521902	0.897312	0.950287				Q2HJ86	Tubulin alpha-1D chain OS=Bos taurus GN=TUBA1D PE=1 SV=1 - [TBA1D_BOVIN]	2.9468	1.80997e-07	4.68982e-06
		Q56JV9	40S ribosomal protein S3a OS=Bos taurus GN=RPS3A PE=2 SV=3 - [RS3A_BOVIN]	1.10217	0.0222636	0.0752444				Q3SWX7	Annexin A3 OS=Bos taurus GN=ANXA3 PE=2 SV=3 - [ANXA3_BOVIN]	2.85546	1.63125e-07	4.63911e-06
		P79103	40S ribosomal protein S4 OS=Bos taurus GN=RPS4 PE=2 SV=3 - [RS4_BOVIN]	-0.344905	0.999905	0.999905				Q3B7N2	Alpha-actinin-1 OS=Bos taurus GN=ACTN1 PE=2 SV=1 - [ACTN1_BOVIN]	2.85004	1.35457e-07	4.27141e-06
		Q5E988	40S ribosomal protein S5 OS=Bos taurus GN=RPS5 PE=2 SV=3 - [RS5_BOVIN]	0.0822579	0.111858	0.244114				Q5E9F5	Transgelin-2 OS=Bos taurus GN=TAGLN2 PE=2 SV=3 - [TAGL2_BOVIN]	2.84564	4.77778e-08	2.11352e-06
		Q5E995	40S ribosomal protein S6 OS=Bos taurus GN=RPS6 PE=2 SV=1 - [RS6_BOVIN]	-0.222153	0.825473	0.889558				Q3SYV4	Adenylyl cyclase-associated protein 1 OS=Bos taurus GN=CAP1 PE=2 SV=3 - [CAP1_BOVIN]	2.84043	4.59915e-07	1.03127e-05
		A6H769	40S ribosomal protein S7 OS=Bos taurus GN=RPS7 PE=2 SV=1 - [RS7_BOVIN]	0.179408	0.318492	0.487352				Q2KJH4	WD repeat-containing protein 1 OS=Bos taurus GN=WDR1 PE=2 SV=3 - [WDR1_BOVIN]	2.80913	3.728e-07	8.69369e-06
		Q5E958	40S ribosomal protein S8 OS=Bos taurus GN=RPS8 PE=2 SV=3 - [RS8_BOVIN]	-0.193564	0.638413	0.717138				P68432	Histone H3.1 OS=Bos taurus PE=1 SV=2 - [H31_BOVIN]	2.78816	6.24947e-08	2.59951e-06
		P26452	40S ribosomal protein SA OS=Bos taurus GN=RPSA PE=2 SV=4 - [RSSA_BOVIN]	0.524407	0.0825207	0.192824				A7E3Q8	Plastin-3 OS=Bos taurus GN=PLS3 PE=2 SV=1 - [PLST_BOVIN]	2.78572	2.91102e-08	1.61631e-06
		Q3ZBZ1	45 kDa calcium-binding protein OS=Bos taurus GN=SDF4 PE=2 SV=1 - [CAB45_BOVIN]	-0.686845	0.0159542	0.0583154				P81948	Tubulin alpha-4A chain OS=Bos taurus GN=TUBA4A PE=1 SV=2 - [TBA4A_BOVIN]	2.73637	6.53166e-07	1.38471e-05
		Q2KJH9	4-trimethylaminobutyraldehyde dehydrogenase OS=Bos taurus GN=ALDH9A1 PE=2 SV=1 - [AL9A1_BOVIN]	0.42269	0.213142	0.374873				Q3MHR7	Actin-related protein 2/3 complex subunit 2 OS=Bos taurus GN=ARPC2 PE=1 SV=1 - [ARPC2_BOVIN]	2.68191	1.06367e-07	3.64775e-06
		Q05927	5'-nucleotidase OS=Bos taurus GN=NT5E PE=1 SV=2 - [5NTD_BOVIN]	-1.6542	0.00025587	0.00188825				A7MB62	Actin-related protein 2 OS=Bos taurus GN=ACTR2 PE=1 SV=1 - [ARP2_BOVIN]	2.6216	3.26656e-07	7.93502e-06
		P31081	60 kDa heat shock protein, mitochondrial OS=Bos taurus GN=HSPD1 PE=1 SV=2 - [CH60_BOVIN]	1.95371	6.15527e-06	8.44358e-05				Q5E9B1	L-lactate dehydrogenase B chain OS=Bos taurus GN=LDHB PE=2 SV=4 - [LDHB_BOVIN]	2.6103	9.22987e-07	1.76427e-05
		Q95140	60S acidic ribosomal protein P0 OS=Bos taurus GN=RPLP0 PE=2 SV=3 - [RLA0_BOVIN]	0.658132	0.0209582	0.0712455				A0A0C5AGQ3	Lysozyme OS=Bubalus bubalis PE=2 SV=1 - [A0A0C5AGQ3_BUBBU]	2.59429	2.91145e-07	7.22287e-06
		Q56K14	60S acidic ribosomal protein P1 OS=Bos taurus GN=RPLP1 PE=3 SV=1 - [RLA1_BOVIN]	-0.118317	0.678206	0.751316				Q6B855	Transketolase OS=Bos taurus GN=TKT PE=2 SV=1 - [TKT_BOVIN]	2.59414	1.39205e-07	4.27141e-06
		P42899	60S acidic ribosomal protein P2 OS=Bos taurus GN=RPLP2 PE=3 SV=1 - [RLA2_BOVIN]	0.386965	0.220214	0.377602				M1JVB9	Haptoglobin OS=Bubalus bubalis PE=2 SV=1 - [M1JVB9_BUBBU]	2.58594	1.70686e-06	3.0535e-05
		Q5E9E6	60S ribosomal protein L10a OS=Bos taurus GN=RPL10A PE=2 SV=3 - [RL10A_BOVIN]	0.0104816	0.131442	0.265407				P02584	Profilin-1 OS=Bos taurus GN=PFN1 PE=1 SV=2 - [PROF1_BOVIN]	2.57991	2.69405e-08	1.57063e-06
		Q2TBW8	60S ribosomal protein L10-like OS=Bos taurus GN=RPL10L PE=2 SV=1 - [RL10L_BOVIN]	0.0104816	0.131442	0.265407				Q5E956	Triosephosphate isomerase OS=Bos taurus GN=TPI1 PE=2 SV=3 - [TPIS_BOVIN]	2.52527	1.36749e-07	4.27141e-06
		Q3T087	60S ribosomal protein L11 OS=Bos taurus GN=RPL11 PE=2 SV=3 - [RL11_BOVIN]	0.32882	0.0286916	0.0889453				P10103	High mobility group protein B1 OS=Bos taurus GN=HMGB1 PE=1 SV=3 - [HMGB1_BOVIN]	2.52485	5.08429e-05	0.000485925
		P61284	60S ribosomal protein L12 OS=Bos taurus GN=RPL12 PE=2 SV=1 - [RL12_BOVIN]	0.318677	0.285367	0.443059				A2I7N1	Serpin A3-5 OS=Bos taurus GN=SERPINA3-5 PE=3 SV=1 - [SPA35_BOVIN]	2.5198	2.70467e-06	4.38006e-05
		Q56JZ1	60S ribosomal protein L13 OS=Bos taurus GN=RPL13 PE=2 SV=3 - [RL13_BOVIN]	-0.473857	0.992408	0.999511				Q3T0P6	Phosphoglycerate kinase 1 OS=Bos taurus GN=PGK1 PE=2 SV=3 - [PGK1_BOVIN]	2.50065	4.59116e-08	2.11352e-06
		Q3T0U2	60S ribosomal protein L14 OS=Bos taurus GN=RPL14 PE=2 SV=3 - [RL14_BOVIN]	-0.348871	0.823539	0.888294				P0C0S9	Histone H2A type 1 OS=Bos taurus PE=1 SV=2 - [H2A1_BOVIN]	2.49787	4.92123e-07	1.08267e-05
		Q5E973	60S ribosomal protein L18 OS=Bos taurus GN=RPL18 PE=2 SV=3 - [RL18_BOVIN]	-0.774992	0.429246	0.554264				Q3ZBD7	Glucose-6-phosphate isomerase OS=Bos taurus GN=GPI PE=2 SV=4 - [G6PI_BOVIN]	2.49649	1.68687e-07	4.68309e-06
		Q3T0W9	60S ribosomal protein L19 OS=Bos taurus GN=RPL19 PE=2 SV=1 - [RL19_BOVIN]	-0.589082	0.958278	0.988366				P19858	L-lactate dehydrogenase A chain OS=Bos taurus GN=LDHA PE=2 SV=2 - [LDHA_BOVIN]	2.47588	8.14999e-07	1.63843e-05
		Q3T057	60S ribosomal protein L23 OS=Bos taurus GN=RPL23 PE=2 SV=2 - [RL23_BOVIN]	-0.417899	0.602127	0.684289				Q3T114	Ribonuclease UK114 OS=Bos taurus GN=HRSP12 PE=2 SV=3 - [UK114_BOVIN]	2.46737	1.79405e-07	4.68982e-06
		Q862I1	60S ribosomal protein L24 OS=Bos taurus GN=RPL24 PE=2 SV=2 - [RL24_BOVIN]	-0.163048	0.241792	0.394306				Q32LE5	Isoaspartyl peptidase/L-asparaginase OS=Bos taurus GN=ASRGL1 PE=2 SV=1 - [ASGL1_BOVIN]	2.46279	1.59464e-07	4.63911e-06
		P39872	60S ribosomal protein L3 OS=Bos taurus GN=RPL3 PE=2 SV=2 - [RL3_BOVIN]	-0.285883	0.362555	0.497925				P30922	Chitinase-3-like protein 1 OS=Bos taurus GN=CHI3L1 PE=1 SV=3 - [CH3L1_BOVIN]	2.44776	4.51059e-05	0.000438279
		Q3T0D5	60S ribosomal protein L30 OS=Bos taurus GN=RPL30 PE=3 SV=3 - [RL30_BOVIN]	-0.0515874	0.205364	0.371247				Q2HJ60	Heterogeneous nuclear ribonucleoproteins A2/B1 OS=Bos taurus GN=HNRNPA2B1 PE=2 SV=1 - [ROA2_BOVIN]	2.38979	4.79369e-06	6.73427e-05
		Q56JX3	60S ribosomal protein L31 OS=Bos taurus GN=RPL31 PE=2 SV=1 - [RL31_BOVIN]	-0.424082	0.973699	0.988366				A5A4L2	Histone H2B OS=Bubalus bubalis GN=H2B PE=2 SV=1 - [A5A4L2_BUBBU]	2.38419	0.000572728	0.00375169
		Q3SZQ6	60S ribosomal protein L32 OS=Bos taurus GN=RPL32 PE=2 SV=3 - [RL32_BOVIN]	-0.128687	0.218301	0.374873				P79136	F-actin-capping protein subunit beta OS=Bos taurus GN=CAPZB PE=1 SV=1 - [CAPZB_BOVIN]	2.3234	1.15832e-05	0.000137816
		Q3MHM7	60S ribosomal protein L35 OS=Bos taurus GN=RPL35 PE=2 SV=3 - [RL35_BOVIN]	-0.2131	0.362555	0.497925				P61157	Actin-related protein 3 OS=Bos taurus GN=ACTR3 PE=1 SV=3 - [ARP3_BOVIN]	2.31156	1.7284e-06	3.0535e-05
		Q3SZ59	60S ribosomal protein L36a OS=Bos taurus GN=RPL36A PE=3 SV=3 - [RL36A_BOVIN]	-0.915736	0.158296	0.297699				Q5KR47	Tropomyosin alpha-3 chain OS=Bos taurus GN=TPM3 PE=2 SV=1 - [TPM3_BOVIN]	2.30678	7.12036e-07	1.4804e-05
		Q3MIC0	60S ribosomal protein L37a OS=Bos taurus GN=RPL37A PE=3 SV=3 - [RL37A_BOVIN]	-0.246503	0.362555	0.497925				P09867	Heterogeneous nuclear ribonucleoprotein A1 OS=Bos taurus GN=HNRNPA1 PE=1 SV=2 - [ROA1_BOVIN]	2.30144	4.69019e-06	6.66922e-05
		Q58DW5	60S ribosomal protein L5 OS=Bos taurus GN=RPL5 PE=2 SV=3 - [RL5_BOVIN]	-0.417899	0.602127	0.684289				A4IF97	Myosin regulatory light chain 12B OS=Bos taurus GN=MYL12B PE=2 SV=1 - [ML12B_BOVIN]	2.27062	7.23692e-07	1.4804e-05
		Q2TBQ5	60S ribosomal protein L7a OS=Bos taurus GN=RPL7A PE=2 SV=3 - [RL7A_BOVIN]	-0.224806	0.790727	0.865716				A3KMV5	Ubiquitin-like modifier-activating enzyme 1 OS=Bos taurus GN=UBA1 PE=2 SV=1 - [UBA1_BOVIN]	2.26125	1.81315e-05	0.000203282
		Q3T0S6	60S ribosomal protein L8 OS=Bos taurus GN=RPL8 PE=2 SV=3 - [RL8_BOVIN]	-0.424082	0.973699	0.988366				Q2HJ57	Coactosin-like protein OS=Bos taurus GN=COTL1 PE=2 SV=3 - [COTL1_BOVIN]	2.22233	4.17013e-07	9.53405e-06
		Q3SYR7	60S ribosomal protein L9 OS=Bos taurus GN=RPL9 PE=2 SV=1 - [RL9_BOVIN]	-0.246503	0.362555	0.497925				Q58CQ2	Actin-related protein 2/3 complex subunit 1B OS=Bos taurus GN=ARPC1B PE=1 SV=4 - [ARC1B_BOVIN]	2.19912	1.07781e-05	0.000130909
		P26285	6-phosphofructo-2-kinase/fructose-2,6-bisphosphatase 2 OS=Bos taurus GN=PFKFB2 PE=1 SV=2 - [F262_BOVIN]	-0.248486	0.362555	0.497925				G3N131	Histone H1.1 OS=Bos taurus GN=HIST1H1A PE=1 SV=1 - [H11_BOVIN]	2.19106	0.00949769	0.038464
		Q2TBQ8	6-phosphogluconolactonase OS=Bos taurus GN=PGLS PE=2 SV=1 - [6PGL_BOVIN]	0.848459	0.00143879	0.00836867				P49951	Clathrin heavy chain 1 OS=Bos taurus GN=CLTC PE=1 SV=1 - [CLH1_BOVIN]	2.07675	6.81573e-05	0.000606652
		Q0VCX2	78 kDa glucose-regulated protein OS=Bos taurus GN=HSPA5 PE=2 SV=1 - [GRP78_BOVIN]	-0.355328	0.17891	0.331652				A5D7A0	EF-hand domain-containing protein D2 OS=Bos taurus GN=EFHD2 PE=2 SV=1 - [EFHD2_BOVIN]	2.07587	1.21482e-05	0.000140952
		P51122	Acidic leucine-rich nuclear phosphoprotein 32 family member A OS=Bos taurus GN=ANP32A PE=1 SV=2 - [AN32A_BOVIN]	1.46814	0.000199863	0.00151325				Q2TA49	Vasodilator-stimulated phosphoprotein OS=Bos taurus GN=VASP PE=2 SV=3 - [VASP_BOVIN]	2.06214	4.20972e-05	0.000415978
		Q3SZC6	Acidic leucine-rich nuclear phosphoprotein 32 family member B OS=Bos taurus GN=ANP32B PE=2 SV=1 - [AN32B_BOVIN]	0.665911	0.0714064	0.176773				P10096	Glyceraldehyde-3-phosphate dehydrogenase OS=Bos taurus GN=GAPDH PE=1 SV=4 - [G3P_BOVIN]	2.05478	3.37805e-07	8.03837e-06
		Q95M17	Acidic mammalian chitinase OS=Bos taurus GN=CHIA PE=1 SV=1 - [CHIA_BOVIN]	-0.119857	0.83734	0.899023				Q3ZC84	Cytosolic non-specific dipeptidase OS=Bos taurus GN=CNDP2 PE=2 SV=1 - [CNDP2_BOVIN]	2.05436	5.75988e-06	7.99527e-05
		P68138	Actin, alpha skeletal muscle OS=Bos taurus GN=ACTA1 PE=1 SV=1 - [ACTS_BOVIN]	1.54142	1.0269e-06	1.93123e-05				P60661	Myosin light polypeptide 6 OS=Bos taurus GN=MYL6 PE=2 SV=2 - [MYL6_BOVIN]	2.01606	4.2146e-06	6.06695e-05
		P60712	Actin, cytoplasmic 1 OS=Bos taurus GN=ACTB PE=1 SV=1 - [ACTB_BOVIN]	1.80297	1.33568e-06	2.43345e-05				P33433	Histidine-rich glycoprotein (Fragments) OS=Bos taurus GN=HRG PE=1 SV=1 - [HRG_BOVIN]	2.01351	0.00317479	0.0159561
		Q5E9B5	Actin, gamma-enteric smooth muscle OS=Bos taurus GN=ACTG2 PE=2 SV=1 - [ACTH_BOVIN]	-0.602891	5.26609e-07	1.13709e-05				Q4U5R3	Proteasome activator complex subunit 1 OS=Bos taurus GN=PSME1 PE=1 SV=1 - [PSME1_BOVIN]	2.01144	3.45569e-05	0.000350377
		A7MB62	Actin-related protein 2 OS=Bos taurus GN=ACTR2 PE=1 SV=1 - [ARP2_BOVIN]	2.6216	3.26656e-07	7.93502e-06				Q3T0D0	Heterogeneous nuclear ribonucleoprotein K OS=Bos taurus GN=HNRNPK PE=2 SV=1 - [HNRPK_BOVIN]	2.00952	7.42905e-06	9.62795e-05
		Q58CQ2	Actin-related protein 2/3 complex subunit 1B OS=Bos taurus GN=ARPC1B PE=1 SV=4 - [ARC1B_BOVIN]	2.19912	1.07781e-05	0.000130909				Q32PI5	Serine/threonine-protein phosphatase 2A 65 kDa regulatory subunit A alpha isoform OS=Bos taurus GN=PPP2R1A PE=1 SV=1 - [2AAA_BOVIN]	1.98062	5.41479e-05	0.000509165
		Q3MHR7	Actin-related protein 2/3 complex subunit 2 OS=Bos taurus GN=ARPC2 PE=1 SV=1 - [ARPC2_BOVIN]	2.68191	1.06367e-07	3.64775e-06				Q56JZ9	Glia maturation factor gamma OS=Bos taurus GN=GMFG PE=2 SV=1 - [GMFG_BOVIN]	1.97165	1.94127e-06	3.27456e-05
		Q3T035	Actin-related protein 2/3 complex subunit 3 OS=Bos taurus GN=ARPC3 PE=1 SV=3 - [ARPC3_BOVIN]	1.56551	1.39539e-05	0.000159512				Q3SZH7	Leukotriene A-4 hydrolase OS=Bos taurus GN=LTA4H PE=2 SV=3 - [LKHA4_BOVIN]	1.96452	4.2135e-06	6.06695e-05
		Q148J6	Actin-related protein 2/3 complex subunit 4 OS=Bos taurus GN=ARPC4 PE=1 SV=3 - [ARPC4_BOVIN]	1.69968	8.94328e-06	0.000113346				Q0VCX1	Complement C1s subcomponent OS=Bos taurus GN=C1S PE=2 SV=2 - [C1S_BOVIN]	1.96283	5.7106e-05	0.000528457
		Q3SYX9	Actin-related protein 2/3 complex subunit 5 OS=Bos taurus GN=ARPC5 PE=1 SV=3 - [ARPC5_BOVIN]	1.16123	0.000148792	0.00116437				P31081	60 kDa heat shock protein, mitochondrial OS=Bos taurus GN=HSPD1 PE=1 SV=2 - [CH60_BOVIN]	1.95371	6.15527e-06	8.44358e-05
		P61157	Actin-related protein 3 OS=Bos taurus GN=ACTR3 PE=1 SV=3 - [ARP3_BOVIN]	2.31156	1.7284e-06	3.0535e-05				Q32LP0	Fermitin family homolog 3 OS=Bos taurus GN=FERMT3 PE=2 SV=1 - [URP2_BOVIN]	1.93704	1.17963e-05	0.000138934
		A0A088F8E5	Acyl-CoA synthetase short-chain family member 2 OS=Bubalus bubalis GN=ACSS2 PE=2 SV=1 - [A0A088F8E5_BUBBU]	-2.07526	3.04502e-05	0.000314203				D2U6Q0	Serum amyloid A protein (Fragment) OS=Bubalus bubalis GN=saa PE=2 SV=1 - [D2U6Q0_BUBBU]	1.93273	6.51774e-05	0.000589123
		A0A088F9H6	Acyl-CoA-binding protein OS=Bubalus bubalis GN=ACBP PE=2 SV=1 - [A0A088F9H6_BUBBU]	-0.934389	0.00534954	0.0238391				P62326	Thymosin beta-4 OS=Bos taurus GN=TMSB4 PE=1 SV=2 - [TYB4_BOVIN]	1.90707	3.41619e-06	5.10676e-05
		Q9BEA2	Acyl-coenzyme A synthetase ACSM1, mitochondrial OS=Bos taurus GN=ACSM1 PE=1 SV=2 - [ACSM1_BOVIN]	-0.249578	0.362555	0.497925				P13752	BOLA class I histocompatibility antigen, alpha chain BL3-6 OS=Bos taurus PE=2 SV=1 - [HA1A_BOVIN]	1.89854	2.99076e-06	4.67248e-05
		Q3MHR0	Acyl-protein thioesterase 1 OS=Bos taurus GN=LYPLA1 PE=2 SV=1 - [LYPA1_BOVIN]	0.867749	0.0119346	0.0456253				Q2KJI3	Protein FAM49B OS=Bos taurus GN=FAM49B PE=2 SV=1 - [FA49B_BOVIN]	1.89436	8.39734e-06	0.000107597
		Q56JW4	Adenine phosphoribosyltransferase OS=Bos taurus GN=APRT PE=2 SV=1 - [APT_BOVIN]	-0.252955	0.823539	0.888294				Q762I5	Resistin OS=Bos taurus GN=RETN PE=3 SV=1 - [RETN_BOVIN]	1.88509	3.15695e-06	4.78053e-05
		Q3MHL4	Adenosylhomocysteinase OS=Bos taurus GN=AHCY PE=2 SV=3 - [SAHH_BOVIN]	1.82786	4.1914e-06	6.06695e-05				Q76LV2	Heat shock protein HSP 90-alpha OS=Bos taurus GN=HSP90AA1 PE=1 SV=3 - [HS90A_BOVIN]	1.88012	6.31934e-05	0.000575652
		P08166	Adenylate kinase 2, mitochondrial OS=Bos taurus GN=AK2 PE=1 SV=2 - [KAD2_BOVIN]	0.350026	0.0911133	0.206689				Q3SZ54	Eukaryotic initiation factor 4A-I OS=Bos taurus GN=EIF4A1 PE=2 SV=1 - [IF4A1_BOVIN]	1.85051	3.80948e-05	0.000379646
		A3KN12	Adenylosuccinate lyase OS=Bos taurus GN=ADSL PE=2 SV=1 - [PUR8_BOVIN]	0.111283	0.0791428	0.187944				Q3MHL4	Adenosylhomocysteinase OS=Bos taurus GN=AHCY PE=2 SV=3 - [SAHH_BOVIN]	1.82786	4.1914e-06	6.06695e-05
		A7MBG0	Adenylosuccinate synthetase isozyme 2 OS=Bos taurus GN=ADSS PE=2 SV=2 - [PURA2_BOVIN]	-0.163048	0.241792	0.394306				P80724	Brain acid soluble protein 1 OS=Bos taurus GN=BASP1 PE=1 SV=3 - [BASP1_BOVIN]	1.81737	2.91665e-06	4.65864e-05
		Q3SYV4	Adenylyl cyclase-associated protein 1 OS=Bos taurus GN=CAP1 PE=2 SV=3 - [CAP1_BOVIN]	2.84043	4.59915e-07	1.03127e-05				P60712	Actin, cytoplasmic 1 OS=Bos taurus GN=ACTB PE=1 SV=1 - [ACTB_BOVIN]	1.80297	1.33568e-06	2.43345e-05
		A0A097P7B0	ADFP (Fragment) OS=Bubalus bubalis PE=2 SV=1 - [A0A097P7B0_BUBBU]	-1.24134	1.79113e-06	3.07127e-05				J9Q6V1	Glutathione peroxidase OS=Bubalus bubalis GN=GPX1 PE=2 SV=1 - [J9Q6V1_BUBBU]	1.79948	7.30642e-06	9.62795e-05
		O97817	Adhesion G protein-coupled receptor L2 OS=Bos taurus GN=ADGRL2 PE=2 SV=1 - [AGRL2_BOVIN]	-1.06746	0.0657401	0.166637				P55859	Purine nucleoside phosphorylase OS=Bos taurus GN=PNP PE=1 SV=3 - [PNPH_BOVIN]	1.775	6.27855e-06	8.51255e-05
		Q3T0E5	Adipocyte plasma membrane-associated protein OS=Bos taurus GN=APMAP PE=2 SV=1 - [APMAP_BOVIN]	-0.197074	0.362555	0.497925				Q27970	Calpain-1 catalytic subunit OS=Bos taurus GN=CAPN1 PE=1 SV=3 - [CAN1_BOVIN]	1.77424	0.000326161	0.00229099
		Q3Y5Z3	Adiponectin OS=Bos taurus GN=ADIPOQ PE=1 SV=1 - [ADIPO_BOVIN]	0.396741	0.0703793	0.175347				Q9XSJ4	Alpha-enolase OS=Bos taurus GN=ENO1 PE=1 SV=4 - [ENOA_BOVIN]	1.77354	7.15189e-08	2.69003e-06
		Q8SQH5	ADP/ATP translocase 2 OS=Bos taurus GN=SLC25A5 PE=2 SV=3 - [ADT2_BOVIN]	0.170149	0.254629	0.408766				Q865V6	Macrophage-capping protein OS=Bos taurus GN=CAPG PE=2 SV=1 - [CAPG_BOVIN]	1.75568	3.00546e-06	4.67248e-05
		P32007	ADP/ATP translocase 3 OS=Bos taurus GN=SLC25A6 PE=1 SV=3 - [ADT3_BOVIN]	0.140682	0.227814	0.389247				Q9GMB8	Serine--tRNA ligase, cytoplasmic OS=Bos taurus GN=SARS PE=2 SV=3 - [SYSC_BOVIN]	1.74281	0.000304093	0.00214997
		P84080	ADP-ribosylation factor 1 OS=Bos taurus GN=ARF1 PE=1 SV=2 - [ARF1_BOVIN]	-0.740055	0.0153197	0.0567074				Q9BGI1	Peroxiredoxin-5, mitochondrial OS=Bos taurus GN=PRDX5 PE=2 SV=2 - [PRDX5_BOVIN]	1.73146	2.43374e-05	0.000257977
		Q3SZF2	ADP-ribosylation factor 4 OS=Bos taurus GN=ARF4 PE=2 SV=3 - [ARF4_BOVIN]	-0.67392	0.0661205	0.167238				Q148J6	Actin-related protein 2/3 complex subunit 4 OS=Bos taurus GN=ARPC4 PE=1 SV=3 - [ARPC4_BOVIN]	1.69968	8.94328e-06	0.000113346
		Q5EA19	ADP-ribosylation factor-like protein 15 OS=Bos taurus GN=ARL15 PE=2 SV=1 - [ARL15_BOVIN]	-1.08946	0.146742	0.290001				A4FUA8	F-actin-capping protein subunit alpha-1 OS=Bos taurus GN=CAPZA1 PE=2 SV=1 - [CAZA1_BOVIN]	1.68145	2.05831e-05	0.000224298
		Q28046	Adseverin OS=Bos taurus GN=SCIN PE=1 SV=1 - [ADSV_BOVIN]	0.741059	0.0233034	0.0780797				P06868	Plasminogen OS=Bos taurus GN=PLG PE=1 SV=2 - [PLMN_BOVIN]	1.67949	0.000854975	0.00538756
		A8E197	Adult beta-globin OS=Bubalus bubalis GN=hbb PE=3 SV=1 - [A8E197_BUBBU]	1.70713	0.154159	0.297699				P07589	Fibronectin OS=Bos taurus GN=FN1 PE=1 SV=4 - [FINC_BOVIN]	1.67224	0.00957799	0.038622
		A4IFH5	Alanine aminotransferase 1 OS=Bos taurus GN=GPT PE=2 SV=1 - [ALAT1_BOVIN]	0.446607	0.0351485	0.103493				P13753	BOLA class I histocompatibility antigen, alpha chain BL3-7 OS=Bos taurus PE=2 SV=1 - [HA1B_BOVIN]	1.64528	0.000103106	0.000864905
		Q3ZCJ2	Alcohol dehydrogenase [NADP(+)] OS=Bos taurus GN=AKR1A1 PE=2 SV=1 - [AK1A1_BOVIN]	0.276423	0.260166	0.412726				O46522	Cytochrome b-245 heavy chain OS=Bos taurus GN=CYBB PE=2 SV=1 - [CY24B_BOVIN]	1.64194	0.000100368	0.000848038
		Q1JPA0	Aldehyde dehydrogenase family 3 member B1 OS=Bos taurus GN=ALDH3B1 PE=2 SV=1 - [AL3B1_BOVIN]	-0.230621	0.362555	0.497925				Q3SZI4	14-3-3 protein theta OS=Bos taurus GN=YWHAQ PE=2 SV=1 - [1433T_BOVIN]	1.62229	2.57605e-05	0.000270602
		P20000	Aldehyde dehydrogenase, mitochondrial OS=Bos taurus GN=ALDH2 PE=1 SV=2 - [ALDH2_BOVIN]	1.56645	9.21433e-06	0.000115526				A6H742	Plastin-1 OS=Bos taurus GN=PLS1 PE=2 SV=1 - [PLSI_BOVIN]	1.61722	6.97215e-06	9.34428e-05
		P48034	Aldehyde oxidase 1 OS=Bos taurus GN=AOX1 PE=1 SV=2 - [AOXA_BOVIN]	0.481928	0.0723819	0.177984				D2U6Z5	Ceruloplasmin (Fragment) OS=Bubalus bubalis GN=cp PE=2 SV=1 - [D2U6Z5_BUBBU]	1.6144	0.000285523	0.00206783
		F4YD01	Aldehyde reductase (Fragment) OS=Bubalus bubalis GN=AKR1A1 PE=2 SV=1 - [F4YD01_BUBBU]	-0.0723609	0.637375	0.717138				P01030	Complement C4 (Fragments) OS=Bos taurus GN=C4 PE=1 SV=2 - [CO4_BOVIN]	1.56968	6.71723e-05	0.000602484
		Q5EA79	Aldose 1-epimerase OS=Bos taurus GN=GALM PE=2 SV=1 - [GALM_BOVIN]	-1.22272	0.020861	0.0712455				P20000	Aldehyde dehydrogenase, mitochondrial OS=Bos taurus GN=ALDH2 PE=1 SV=2 - [ALDH2_BOVIN]	1.56645	9.21433e-06	0.000115526
		P16116	Aldose reductase OS=Bos taurus GN=AKR1B1 PE=1 SV=1 - [ALDR_BOVIN]	-0.0197537	0.131442	0.265407				Q3T035	Actin-related protein 2/3 complex subunit 3 OS=Bos taurus GN=ARPC3 PE=1 SV=3 - [ARPC3_BOVIN]	1.56551	1.39539e-05	0.000159512
		P09487	Alkaline phosphatase, tissue-nonspecific isozyme OS=Bos taurus GN=ALPL PE=1 SV=2 - [PPBT_BOVIN]	-0.930699	0.0270413	0.088073				Q27996	Lysozyme C, tracheal isozyme OS=Bos taurus PE=2 SV=1 - [LYSCT_BOVIN]	1.56194	7.55946e-05	0.000648113
		Q9BDK2	Allograft inflammatory factor 1 OS=Bos taurus GN=AIF1 PE=2 SV=1 - [AIF1_BOVIN]	0.563689	0.0540842	0.143323				P0C0S4	Histone H2A.Z OS=Bos taurus GN=H2AFZ PE=1 SV=2 - [H2AZ_BOVIN]	1.5606	7.27166e-05	0.000628056
		D2U6V0	Alpha-1 acid glycoprotein OS=Bubalus bubalis GN=agp PE=2 SV=1 - [D2U6V0_BUBBU]	0.780281	0.0049931	0.0224786				Q5E9B7	Chloride intracellular channel protein 1 OS=Bos taurus GN=CLIC1 PE=2 SV=3 - [CLIC1_BOVIN]	1.54696	7.17438e-05	0.000624278
		P34955	Alpha-1-antiproteinase OS=Bos taurus GN=SERPINA1 PE=1 SV=1 - [A1AT_BOVIN]	0.0685627	0.796888	0.87007				P68138	Actin, alpha skeletal muscle OS=Bos taurus GN=ACTA1 PE=1 SV=1 - [ACTS_BOVIN]	1.54142	1.0269e-06	1.93123e-05
		Q2KJF1	Alpha-1B-glycoprotein OS=Bos taurus GN=A1BG PE=1 SV=1 - [A1BG_BOVIN]	-0.0130458	0.959929	0.988366				X2IZ01	Signal transducer and activator of transcription OS=Bubalus bubalis GN=STAT1 PE=2 SV=1 - [X2IZ01_BUBBU]	1.54114	0.000401157	0.00273537
		P28800	Alpha-2-antiplasmin OS=Bos taurus GN=SERPINF2 PE=1 SV=2 - [A2AP_BOVIN]	1.05834	0.0004362	0.00293994				Q2HJG5	Vacuolar protein sorting-associated protein 35 OS=Bos taurus GN=VPS35 PE=2 SV=1 - [VPS35_BOVIN]	1.54112	0.000128211	0.00103099
		P12763	Alpha-2-HS-glycoprotein OS=Bos taurus GN=AHSG PE=1 SV=2 - [FETUA_BOVIN]	0.556773	0.0318655	0.0955146				Q3ZBT1	Transitional endoplasmic reticulum ATPase OS=Bos taurus GN=VCP PE=2 SV=1 - [TERA_BOVIN]	1.53634	0.00222041	0.0123285
		Q7SIH1	Alpha-2-macroglobulin OS=Bos taurus GN=A2M PE=1 SV=2 - [A2MG_BOVIN]	1.33336	0.00193374	0.0109987				O97680	Thioredoxin OS=Bos taurus GN=TXN PE=3 SV=3 - [THIO_BOVIN]	1.52506	0.000713696	0.00459762
		Q3B7N2	Alpha-actinin-1 OS=Bos taurus GN=ACTN1 PE=2 SV=1 - [ACTN1_BOVIN]	2.85004	1.35457e-07	4.27141e-06				Q3T0D7	GTP-binding protein SAR1a OS=Bos taurus GN=SAR1A PE=2 SV=1 - [SAR1A_BOVIN]	-1.51415	0.00296852	0.0153155
		A5D7D1	Alpha-actinin-4 OS=Bos taurus GN=ACTN4 PE=2 SV=1 - [ACTN4_BOVIN]	3.47956	9.00965e-08	3.28289e-06				Q71SP7	Fatty acid synthase OS=Bos taurus GN=FASN PE=2 SV=1 - [FAS_BOVIN]	-1.52073	0.00648876	0.0278708
		Q2KJC9	Alpha-aminoadipic semialdehyde dehydrogenase OS=Bos taurus GN=ALDH7A1 PE=2 SV=4 - [AL7A1_BOVIN]	-0.0932915	0.267179	0.420419				P02638	Protein S100-B OS=Bos taurus GN=S100B PE=1 SV=2 - [S100B_BOVIN]	-1.53347	0.00384546	0.0182269
		Q9XSJ4	Alpha-enolase OS=Bos taurus GN=ENO1 PE=1 SV=4 - [ENOA_BOVIN]	1.77354	7.15189e-08	2.69003e-06				Q17QE5	Calcium and integrin-binding protein 1 OS=Bos taurus GN=CIB1 PE=2 SV=1 - [CIB1_BOVIN]	-1.56356	0.00425115	0.0198274
		Q58DH9	Alpha-N-acetylgalactosaminidase OS=Bos taurus GN=NAGA PE=2 SV=1 - [NAGAB_BOVIN]	-0.228038	0.962344	0.988366				Q9N0T1	Stanniocalcin-1 OS=Bos taurus GN=STC1 PE=2 SV=2 - [STC1_BOVIN]	-1.57494	0.0046757	0.0213799
		P02662	Alpha-S1-casein OS=Bos taurus GN=CSN1S1 PE=1 SV=2 - [CASA1_BOVIN]	0.0273281	0.882375	0.937021				Q6RUS0	Butyrophilin (Fragment) OS=Bubalus bubalis PE=4 SV=1 - [Q6RUS0_BUBBU]	-1.60446	8.79275e-07	1.73769e-05
	P02663	B6VPY3	Alpha-S2-casein OS=Bubalus bubalis GN=csn1s2 PE=2 SV=1 - [B6VPY3_BUBBU]	0.42794	0.106897	0.23546			P80457	G1AQP3	Xanthine dehydrogenase/oxidase OS=Bubalus bubalis GN=XDH PE=2 SV=1 - [G1AQP3_BUBBU]	-1.61331	1.78609e-06	3.07127e-05
		P81125	Alpha-soluble NSF attachment protein OS=Bos taurus GN=NAPA PE=1 SV=1 - [SNAA_BOVIN]	-0.215301	0.967849	0.988366			Q4GZT4	E9NV81	ATP-binding cassette sub-family G (WHITE) member 2 OS=Bubalus bubalis GN=ABCG2 PE=2 SV=1 - [E9NV81_BUBBU]	-1.61997	9.57988e-06	0.00011758
		P56560	Amine oxidase [flavin-containing] B OS=Bos taurus GN=MAOB PE=1 SV=4 - [AOFB_BOVIN]	0.329279	0.0955494	0.214664				M4QG36	Insulin induced protein 1 OS=Bubalus bubalis GN=MFGE8 PE=2 SV=1 - [M4QG36_BUBBU]	-1.65109	2.65321e-06	4.35725e-05
		Q2KJ51	Angiopoietin-related protein 4 OS=Bos taurus GN=ANGPTL4 PE=2 SV=1 - [ANGL4_BOVIN]	-0.037892	0.888013	0.94215				Q05927	5'-nucleotidase OS=Bos taurus GN=NT5E PE=1 SV=2 - [5NTD_BOVIN]	-1.6542	0.00025587	0.00188825
		P46193	Annexin A1 OS=Bos taurus GN=ANXA1 PE=1 SV=2 - [ANXA1_BOVIN]	3.85905	6.46532e-08	2.59951e-06				A5PK13	Volume-regulated anion channel subunit LRRC8C OS=Bos taurus GN=LRRC8C PE=2 SV=1 - [LRC8C_BOVIN]	-1.6808	0.0100236	0.0400258
		P27214	Annexin A11 OS=Bos taurus GN=ANXA11 PE=1 SV=1 - [ANX11_BOVIN]	1.48513	0.000304241	0.00214997				O77588	Procollagen-lysine,2-oxoglutarate 5-dioxygenase 1 OS=Bos taurus GN=PLOD1 PE=2 SV=2 - [PLOD1_BOVIN]	-1.68449	0.000937336	0.00584456
		P04272	Annexin A2 OS=Bos taurus GN=ANXA2 PE=1 SV=2 - [ANXA2_BOVIN]	0.485043	0.112451	0.244166				Q2KIY5	Putative phospholipase B-like 2 OS=Bos taurus GN=PLBD2 PE=2 SV=1 - [PLBL2_BOVIN]	-1.69279	0.00481303	0.0218365
		Q3SWX7	Annexin A3 OS=Bos taurus GN=ANXA3 PE=2 SV=3 - [ANXA3_BOVIN]	2.85546	1.63125e-07	4.63911e-06				P81127	Gamma-soluble NSF attachment protein OS=Bos taurus GN=NAPG PE=1 SV=3 - [SNAG_BOVIN]	-1.71237	0.00625756	0.027048
		P13214	Annexin A4 OS=Bos taurus GN=ANXA4 PE=1 SV=2 - [ANXA4_BOVIN]	-0.358215	0.426133	0.551637				Q58CY6	Prostamide/prostaglandin F synthase OS=Bos taurus GN=FAM213B PE=2 SV=1 - [PGFS_BOVIN]	-1.72812	0.00122989	0.00739203
		P81287	Annexin A5 OS=Bos taurus GN=ANXA5 PE=1 SV=3 - [ANXA5_BOVIN]	0.693854	0.0157365	0.0577003				Q06805	Tyrosine-protein kinase receptor Tie-1 OS=Bos taurus GN=TIE1 PE=2 SV=1 - [TIE1_BOVIN]	-1.73247	0.00719111	0.0303798
		P20072	Annexin A7 OS=Bos taurus GN=ANXA7 PE=1 SV=2 - [ANXA7_BOVIN]	1.05605	0.00251097	0.0133689				P37980	Inorganic pyrophosphatase OS=Bos taurus GN=PPA1 PE=1 SV=2 - [IPYR_BOVIN]	-1.73777	0.000122359	0.000997698
		Q95L54	Annexin A8 OS=Bos taurus GN=ANXA8 PE=2 SV=1 - [ANXA8_BOVIN]	0.716351	0.0874714	0.200377				Q3T0Q2	Transmembrane protein 59 OS=Bos taurus GN=TMEM59 PE=2 SV=2 - [TMM59_BOVIN]	-1.74567	0.00110646	0.0067546
		P41361	Antithrombin-III OS=Bos taurus GN=SERPINC1 PE=1 SV=2 - [ANT3_BOVIN]	0.301867	0.154294	0.297699				Q3SYV1	Transmembrane protein 263 OS=Bos taurus GN=TMEM263 PE=3 SV=1 - [TM263_BOVIN]	-1.77076	0.00310112	0.0156533
		Q0VCK5	AP-2 complex subunit alpha-2 OS=Bos taurus GN=AP2A2 PE=1 SV=1 - [AP2A2_BOVIN]	0.156187	0.0942317	0.212112				Q58DD4	Syndecan-2 OS=Bos taurus GN=SDC2 PE=2 SV=1 - [SDC2_BOVIN]	-1.80621	0.000459409	0.00307857
		P63009	AP-2 complex subunit beta OS=Bos taurus GN=AP2B1 PE=1 SV=2 - [AP2B1_BOVIN]	0.917301	0.015121	0.0563509				Q3SYS6	Calcineurin B homologous protein 1 OS=Bos taurus GN=CHP1 PE=2 SV=1 - [CHP1_BOVIN]	-1.81031	0.000178744	0.00137115
		P15497	Apolipoprotein A-I OS=Bos taurus GN=APOA1 PE=1 SV=3 - [APOA1_BOVIN]	0.851935	0.00157427	0.00904238				D3K0R6	Plasma membrane calcium-transporting ATPase 4 OS=Bos taurus GN=ATP2B4 PE=1 SV=2 - [AT2B4_BOVIN]	-1.92899	0.000233431	0.00173363
		P81644	Apolipoprotein A-II OS=Bos taurus GN=APOA2 PE=1 SV=2 - [APOA2_BOVIN]	1.1171	0.0246393	0.0818502				C1KGU3	Solute carrier family 11 member 2 OS=Bubalus bubalis GN=SLC11A2 PE=2 SV=1 - [C1KGU3_BUBBU]	-1.93292	0.00030166	0.00214997
		Q32PJ2	Apolipoprotein A-IV OS=Bos taurus GN=APOA4 PE=2 SV=1 - [APOA4_BOVIN]	0.183928	0.537759	0.631447				Q5GJ77	Glycerol-3-phosphate acyltransferase 1, mitochondrial OS=Bos taurus GN=GPAM PE=2 SV=1 - [GPAT1_BOVIN]	-2.01298	6.13175e-05	0.000562962
		P19035	Apolipoprotein C-III OS=Bos taurus GN=APOC3 PE=1 SV=2 - [APOC3_BOVIN]	0.35785	0.253801	0.408746				A0A088F8E5	Acyl-CoA synthetase short-chain family member 2 OS=Bubalus bubalis GN=ACSS2 PE=2 SV=1 - [A0A088F8E5_BUBBU]	-2.07526	3.04502e-05	0.000314203
		Q32KY0	Apolipoprotein D OS=Bos taurus GN=APOD PE=2 SV=1 - [APOD_BOVIN]	0.780724	0.0107302	0.0419846				P08239	Guanine nucleotide-binding protein G(o) subunit alpha OS=Bos taurus GN=GNAO1 PE=1 SV=4 - [GNAO_BOVIN]	-2.13748	0.000397854	0.00272881
		Q03247	Apolipoprotein E OS=Bos taurus GN=APOE PE=1 SV=1 - [APOE_BOVIN]	0.579595	0.0753036	0.182561				P08169	Cation-independent mannose-6-phosphate receptor OS=Bos taurus GN=IGF2R PE=1 SV=2 - [MPRI_BOVIN]	-2.14567	0.00136768	0.00805413
		Q8HXK9	Apoptosis-associated speck-like protein containing a CARD OS=Bos taurus GN=PYCARD PE=2 SV=1 - [ASC_BOVIN]	0.748142	0.00308175	0.0156411				Q3ZBE9	Sterol-4-alpha-carboxylate 3-dehydrogenase, decarboxylating OS=Bos taurus GN=NSDHL PE=2 SV=1 - [NSDHL_BOVIN]	-2.1672	5.24703e-05	0.000497402
		A5PJM4	Apoptosis-inducing factor 2 OS=Bos taurus GN=AIFM2 PE=2 SV=1 - [AIFM2_BOVIN]	-0.907083	0.158296	0.297699				Q58DW6	Ras-related protein Rab-25 OS=Bos taurus GN=RAB25 PE=2 SV=1 - [RAB25_BOVIN]	-2.2785	0.000129744	0.00103617
		Q148F2	Arachidonate 5-lipoxygenase-activating protein OS=Bos taurus GN=ALOX5AP PE=2 SV=1 - [AL5AP_BOVIN]	-0.0960889	0.218301	0.374873				Q2YDI9	Ferritin, mitochondrial OS=Bos taurus GN=FTMT PE=2 SV=1 - [FTMT_BOVIN]	-2.27958	9.44842e-06	0.000117201
		Q2KJ64	Arginase-1 OS=Bos taurus GN=ARG1 PE=2 SV=1 - [ARGI1_BOVIN]	-1.44478	0.0470335	0.12832				Q3MHW6	Monocarboxylate transporter 1 OS=Bos taurus GN=SLC16A1 PE=2 SV=2 - [MOT1_BOVIN]	-2.47842	7.43152e-06	9.62795e-05
		A7YW98	Arginine--tRNA ligase, cytoplasmic OS=Bos taurus GN=RARS PE=2 SV=1 - [SYRC_BOVIN]	0.351332	0.0286916	0.0889453				A0A097P9M4	Long-chain fatty acid-CoA ligase 1 OS=Bubalus bubalis GN=ACSL1 PE=2 SV=1 - [A0A097P9M4_BUBBU]	-2.59927	1.96586e-06	3.27456e-05
		Q2KJG3	Asparagine--tRNA ligase, cytoplasmic OS=Bos taurus GN=NARS PE=2 SV=3 - [SYNC_BOVIN]	-0.0163329	0.253793	0.408746				P84466	Lanosterol synthase OS=Bos taurus GN=LSS PE=1 SV=2 - [ERG7_BOVIN]	-2.71314	1.22094e-05	0.000140952
		P12344	Aspartate aminotransferase, mitochondrial OS=Bos taurus GN=GOT2 PE=1 SV=2 - [AATM_BOVIN]	0.370965	0.115975	0.249957
		Q3SYZ4	Aspartate--tRNA ligase, cytoplasmic OS=Bos taurus GN=DARS PE=2 SV=1 - [SYDC_BOVIN]	-0.246503	0.362555	0.497925
		P19483	ATP synthase subunit alpha, mitochondrial OS=Bos taurus GN=ATP5A1 PE=1 SV=1 - [ATPA_BOVIN]	1.48541	0.000859422	0.00538756
		P00829	ATP synthase subunit beta, mitochondrial OS=Bos taurus GN=ATP5B PE=1 SV=2 - [ATPB_BOVIN]	1.40849	0.00241647	0.0129248
		P13621	ATP synthase subunit O, mitochondrial OS=Bos taurus GN=ATP5O PE=1 SV=2 - [ATPO_BOVIN]	-0.0533029	0.248076	0.402837
		A5PJI5	ATPase ASNA1 OS=Bos taurus GN=ASNA1 PE=2 SV=1 - [ASNA_BOVIN]	-0.285883	0.362555	0.497925
	Q4GZT4	E9NV81	ATP-binding cassette sub-family G (WHITE) member 2 OS=Bubalus bubalis GN=ABCG2 PE=2 SV=1 - [E9NV81_BUBBU]	-1.61997	9.57988e-06	0.00011758
		Q32PF2	ATP-citrate synthase OS=Bos taurus GN=ACLY PE=2 SV=1 - [ACLY_BOVIN]	0.582866	0.0104013	0.0409677
		A1A4J1	ATP-dependent 6-phosphofructokinase, liver type OS=Bos taurus GN=PFKL PE=2 SV=1 - [PFKAL_BOVIN]	0.0257125	0.397855	0.527175
		Q28141	ATP-dependent RNA helicase A OS=Bos taurus GN=DHX9 PE=2 SV=1 - [DHX9_BOVIN]	-0.100619	0.265336	0.418649
		Q3ZBV2	ATP-dependent RNA helicase DDX19A OS=Bos taurus GN=DDX19A PE=2 SV=1 - [DD19A_BOVIN]	0.0702841	0.134357	0.269175
		P17453	Bactericidal permeability-increasing protein OS=Bos taurus GN=BPI PE=2 SV=2 - [BPI_BOVIN]	0.822693	0.00227091	0.0124717
		P61283	Barrier-to-autointegration factor OS=Bos taurus GN=BANF1 PE=3 SV=1 - [BAF_BOVIN]	0.476153	0.0151619	0.0563509
		Q0II48	Bcl-2-like protein 15 OS=Bos taurus GN=BCL2L15 PE=2 SV=1 - [B2L15_BOVIN]	-0.770599	0.41447	0.540572
		Q0GA15	Beta defensin (Fragment) OS=Bubalus bubalis PE=4 SV=1 - [Q0GA15_BUBBU]	1.02376	0.00361987	0.0178091
		P08037	Beta-1,4-galactosyltransferase 1 OS=Bos taurus GN=B4GALT1 PE=1 SV=3 - [B4GT1_BOVIN]	-0.897495	0.000377644	0.00260552
		Q5EA01	Beta-1,4-glucuronyltransferase 1 OS=Bos taurus GN=B4GAT1 PE=2 SV=2 - [B4GA1_BOVIN]	-0.427157	0.973699	0.988366
		P17690	Beta-2-glycoprotein 1 OS=Bos taurus GN=APOH PE=1 SV=4 - [APOH_BOVIN]	0.135685	0.650906	0.726502
		A0A023JPW3	Beta-2-microglobulin OS=Bubalus bubalis GN=B2M PE=2 SV=1 - [A0A023JPW3_BUBBU]	-0.161319	0.828258	0.891728
		P32120	Beta-arrestin-2 OS=Bos taurus GN=ARRB2 PE=1 SV=1 - [ARRB2_BOVIN]	-0.100619	0.265336	0.418649
		B7VGH4	Beta-casein OS=Bubalus bubalis GN=csn2 PE=2 SV=1 - [B7VGH4_BUBBU]	-0.576081	0.000794508	0.00509009
		A4IFE3	Beta-centractin OS=Bos taurus GN=ACTR1B PE=2 SV=1 - [ACTY_BOVIN]	-0.595478	0.958278	0.988366
		P46160	Beta-defensin 2 OS=Bos taurus GN=DEFB2 PE=1 SV=1 - [DEFB2_BOVIN]	0.696795	0.00377057	0.0181055
		Q58D55	Beta-galactosidase OS=Bos taurus GN=GLB1 PE=2 SV=1 - [BGAL_BOVIN]	-0.437421	0.960523	0.988366
		U5PUY6	Beta-galactoside alpha-2,6-sialyltransferase 1 OS=Bubalus bubalis GN=ST6GAL1 PE=2 SV=1 - [U5PUY6_BUBBU]	0.411821	0.0969782	0.217455
		Q0V8R6	Beta-hexosaminidase subunit alpha OS=Bos taurus GN=HEXA PE=2 SV=1 - [HEXA_BOVIN]	-0.761536	0.651788	0.726502
	P02754	C3W955	Beta-lactoglobulin OS=Bubalus bubalis GN=lgb PE=2 SV=1 - [C3W955_BUBBU]	-1.24423	1.0771e-06	1.99349e-05
		Q0VCK0	Bifunctional purine biosynthesis protein PURH OS=Bos taurus GN=ATIC PE=2 SV=1 - [PUR9_BOVIN]	1.30116	0.000117906	0.000968162
		P21809	Biglycan OS=Bos taurus GN=BGN PE=1 SV=3 - [PGS1_BOVIN]	1.29001	0.0998481	0.222606
		A6QQ07	Biotinidase OS=Bos taurus GN=BTD PE=2 SV=1 - [BTD_BOVIN]	-0.636263	0.549387	0.643805
		P13752	BOLA class I histocompatibility antigen, alpha chain BL3-6 OS=Bos taurus PE=2 SV=1 - [HA1A_BOVIN]	1.89854	2.99076e-06	4.67248e-05
		P13753	BOLA class I histocompatibility antigen, alpha chain BL3-7 OS=Bos taurus PE=2 SV=1 - [HA1B_BOVIN]	1.64528	0.000103106	0.000864905
		Q9TVC8	BoLa class II histocompatibility antigen, DQB*0101 beta chain OS=Bos taurus GN=BoLA-DQB PE=2 SV=1 - [HB21_BOVIN]	-0.0487983	0.218301	0.374873
		Q8SPF8	BPI fold-containing family B member 1 OS=Bos taurus GN=BPIFB1 PE=2 SV=1 - [BPIB1_BOVIN]	-0.163048	0.241792	0.394306
		P80724	Brain acid soluble protein 1 OS=Bos taurus GN=BASP1 PE=1 SV=3 - [BASP1_BOVIN]	1.81737	2.91665e-06	4.65864e-05
		M9WP41	BTN1A1 OS=Bubalus bubalis PE=2 SV=1 - [M9WP41_BUBBU]	-1.46201	3.50527e-08	1.77702e-06
		Q6RUS0	Butyrophilin (Fragment) OS=Bubalus bubalis PE=4 SV=1 - [Q6RUS0_BUBBU]	-1.60446	8.79275e-07	1.73769e-05
		Q3SX46	C1GALT1-specific chaperone 1 OS=Bos taurus GN=C1GALT1C1 PE=2 SV=1 - [C1GLC_BOVIN]	-0.978741	0.184175	0.339791
		Q28065	C4b-binding protein alpha chain OS=Bos taurus GN=C4BPA PE=2 SV=1 - [C4BPA_BOVIN]	1.2221	0.00420199	0.0196768
		Q6R8F2	Cadherin-1 OS=Bos taurus GN=CDH1 PE=2 SV=1 - [CADH1_BOVIN]	-0.269747	0.970736	0.988366
		Q3SYS6	Calcineurin B homologous protein 1 OS=Bos taurus GN=CHP1 PE=2 SV=1 - [CHP1_BOVIN]	-1.81031	0.000178744	0.00137115
		Q17QE5	Calcium and integrin-binding protein 1 OS=Bos taurus GN=CIB1 PE=2 SV=1 - [CIB1_BOVIN]	-1.56356	0.00425115	0.0198274
		Q9N1R0	Calcium-binding protein 1 OS=Bos taurus GN=CABP1 PE=1 SV=3 - [CABP1_BOVIN]	-0.587891	0.918294	0.966364
		Q29RI6	Calcium-binding protein 39 OS=Bos taurus GN=CAB39 PE=2 SV=1 - [CAB39_BOVIN]	0.043617	0.573661	0.669558
		P62157	Calmodulin OS=Bos taurus GN=CALM PE=1 SV=2 - [CALM_BOVIN]	1.31106	0.000159059	0.00123642
		P13135	Calpain small subunit 1 OS=Bos taurus GN=CAPNS1 PE=2 SV=1 - [CPNS1_BOVIN]	1.02192	0.00224913	0.0124289
		Q27970	Calpain-1 catalytic subunit OS=Bos taurus GN=CAPN1 PE=1 SV=3 - [CAN1_BOVIN]	1.77424	0.000326161	0.00229099
		Q27971	Calpain-2 catalytic subunit OS=Bos taurus GN=CAPN2 PE=2 SV=2 - [CAN2_BOVIN]	0.287787	0.0903329	0.206122
		P20811	Calpastatin OS=Bos taurus GN=CAST PE=1 SV=2 - [ICAL_BOVIN]	0.30489	0.0314704	0.0949011
		Q3SYU6	Calponin-2 OS=Bos taurus GN=CNN2 PE=2 SV=3 - [CNN2_BOVIN]	1.17391	0.00041972	0.00284531
		P52193	Calreticulin OS=Bos taurus GN=CALR PE=1 SV=2 - [CALR_BOVIN]	0.242584	0.330245	0.497925
		Q3T0K1	Calumenin OS=Bos taurus GN=CALU PE=2 SV=1 - [CALU_BOVIN]	0.434627	0.159387	0.299088
		P00514	cAMP-dependent protein kinase type I-alpha regulatory subunit OS=Bos taurus GN=PRKAR1A PE=1 SV=2 - [KAP0_BOVIN]	0.153027	0.245346	0.399544
		P00515	cAMP-dependent protein kinase type II-alpha regulatory subunit OS=Bos taurus GN=PRKAR2A PE=1 SV=2 - [KAP2_BOVIN]	-0.164921	0.240865	0.394306
		Q3ZBT0	CapZ-interacting protein OS=Bos taurus GN=RCSD1 PE=2 SV=1 - [CPZIP_BOVIN]	0.084702	0.112284	0.244166
		P00732	Carboxypeptidase B OS=Bos taurus GN=CPB1 PE=1 SV=2 - [CBPB1_BOVIN]	0.479333	0.0172752	0.0604892
		Q2KIG3	Carboxypeptidase B2 OS=Bos taurus GN=CPB2 PE=1 SV=1 - [CBPB2_BOVIN]	0.0441307	0.608312	0.690645
		Q17QK3	Carboxypeptidase Q OS=Bos taurus GN=CPQ PE=2 SV=1 - [CBPQ_BOVIN]	-0.666471	0.298998	0.462376
		P35508	Casein kinase I isoform delta OS=Bos taurus GN=CSNK1D PE=2 SV=2 - [KC1D_BOVIN]	-0.420133	0.602127	0.684289
		Q08DY9	Caspase-3 OS=Bos taurus GN=CASP3 PE=2 SV=1 - [CASP3_BOVIN]	-0.249578	0.362555	0.497925
		P00432	Catalase OS=Bos taurus GN=CAT PE=1 SV=3 - [CATA_BOVIN]	0.883509	0.00198136	0.0112095
	P22226	X5I0G0	Cathelicidin 1 OS=Bubalus bubalis GN=CATH PE=2 SV=2 - [X5I0G0_BUBBU]	4.04381	1.00583e-09	2.94146e-07
	P19660	A0A0A7V3V9	Cathelicidin 2 OS=Bubalus bubalis GN=CATHL2 PE=3 SV=1 - [A0A0A7V3V9_BUBBU]	3.63778	7.27191e-09	8.47905e-07
	P33046	A0A0A7NSG7	Cathelicidin 4 OS=Bubalus bubalis GN=CATHL4 PE=3 SV=1 - [A0A0A7NSG7_BUBBU]	4.7519	1.54453e-10	1.80092e-07
	P54229	V9LY96	Cathelicidin 5 OS=Bubalus bubalis PE=2 SV=1 - [V9LY96_BUBBU]	2.9469	1.9377e-08	1.43655e-06
		P54228	Cathelicidin 6 OS=Bos taurus GN=CATHL6 PE=1 SV=1 - [CTHL6_BOVIN]	3.67401	2.97535e-09	4.95608e-07
	P56425	L0L830	Cathelicidin 7 OS=Bubalus bubalis PE=2 SV=2 - [L0L830_BUBBU]	3.26465	1.71788e-08	1.43655e-06
		P07688	Cathepsin B OS=Bos taurus GN=CTSB PE=1 SV=5 - [CATB_BOVIN]	0.602577	0.12646	0.265407
		P80209	Cathepsin D OS=Bos taurus GN=CTSD PE=1 SV=2 - [CATD_BOVIN]	0.0854963	0.710625	0.784649
		P25975	Cathepsin L1 OS=Bos taurus GN=CTSL PE=1 SV=3 - [CATL1_BOVIN]	-0.916488	0.0356371	0.104143
		P25326	Cathepsin S OS=Bos taurus GN=CTSS PE=1 SV=2 - [CATS_BOVIN]	-0.182406	0.973956	0.988366
		P05689	Cathepsin Z OS=Bos taurus GN=CTSZ PE=2 SV=2 - [CATZ_BOVIN]	0.573464	0.131627	0.265407
		P11456	Cation-dependent mannose-6-phosphate receptor OS=Bos taurus GN=M6PR PE=1 SV=1 - [MPRD_BOVIN]	-0.163048	0.241792	0.394306
		P08169	Cation-independent mannose-6-phosphate receptor OS=Bos taurus GN=IGF2R PE=1 SV=2 - [MPRI_BOVIN]	-2.14567	0.00136768	0.00805413
		G9C675	C-C motif chemokine OS=Bubalus bubalis GN=CCL2 PE=2 SV=1 - [G9C675_BUBBU]	-0.248486	0.362555	0.497925
		Q1W2K5	CD14 (Fragment) OS=Bubalus bubalis GN=CD14 PE=4 SV=1 - [Q1W2K5_BUBBU]	0.429942	0.401086	0.530234
		Q3ZBH3	CD151 antigen OS=Bos taurus GN=CD151 PE=2 SV=1 - [CD151_BOVIN]	-1.04581	0.062979	0.161392
		M9WLX8	CD36 OS=Bubalus bubalis GN=CD36 PE=2 SV=1 - [M9WLX8_BUBBU]	-1.05761	0.000263266	0.00193061
		Q29423	CD44 antigen OS=Bos taurus GN=CD44 PE=2 SV=1 - [CD44_BOVIN]	1.08358	0.000216721	0.0016303
		Q9XSK2	CD63 antigen OS=Bos taurus GN=CD63 PE=2 SV=4 - [CD63_BOVIN]	0.4825	0.111995	0.244114
		Q3ZCD0	CD81 antigen OS=Bos taurus GN=CD81 PE=2 SV=1 - [CD81_BOVIN]	-1.19974	0.0192261	0.0667191
		P30932	CD9 antigen OS=Bos taurus GN=CD9 PE=2 SV=2 - [CD9_BOVIN]	-0.654917	0.614382	0.694829
		Q8SQA4	CD97 antigen OS=Bos taurus GN=CD97 PE=2 SV=1 - [CD97_BOVIN]	0.083108	0.081305	0.190748
		Q5BIS3	CDC42 small effector protein 1 OS=Bos taurus GN=CDC42SE1 PE=3 SV=1 - [C42S1_BOVIN]	-0.901555	0.158296	0.297699
		Q17QL5	Cell cycle control protein 50A OS=Bos taurus GN=TMEM30A PE=1 SV=1 - [CC50A_BOVIN]	0.097323	0.0824408	0.192824
		F1MN90	Cell death activator CIDE-3 OS=Bos taurus GN=CIDEC PE=2 SV=1 - [CIDEC_BOVIN]	-0.896066	0.280726	0.438188
		Q2KJ93	Cell division control protein 42 homolog OS=Bos taurus GN=CDC42 PE=1 SV=1 - [CDC42_BOVIN]	-0.048067	0.975872	0.989449
		D2U6Z5	Ceruloplasmin (Fragment) OS=Bubalus bubalis GN=cp PE=2 SV=1 - [D2U6Z5_BUBBU]	1.6144	0.000285523	0.00206783
		Q5E994	Charged multivesicular body protein 1b OS=Bos taurus GN=CHMP1B PE=2 SV=1 - [CHM1B_BOVIN]	-0.235432	0.993199	0.999511
		Q5EAB4	Chitinase domain-containing protein 1 OS=Bos taurus GN=CHID1 PE=2 SV=1 - [CHID1_BOVIN]	-1.06134	0.103744	0.230734
		P30922	Chitinase-3-like protein 1 OS=Bos taurus GN=CHI3L1 PE=1 SV=3 - [CH3L1_BOVIN]	2.44776	4.51059e-05	0.000438279
		Q5E9B7	Chloride intracellular channel protein 1 OS=Bos taurus GN=CLIC1 PE=2 SV=3 - [CLIC1_BOVIN]	1.54696	7.17438e-05	0.000624278
		Q9XSA7	Chloride intracellular channel protein 4 OS=Bos taurus GN=CLIC4 PE=2 SV=3 - [CLIC4_BOVIN]	-1.28937	0.00748554	0.0313962
		A5D7H3	Choline transporter-like protein 2 OS=Bos taurus GN=SLC44A2 PE=2 SV=1 - [CTL2_BOVIN]	-0.752719	0.651788	0.726502
		P49951	Clathrin heavy chain 1 OS=Bos taurus GN=CLTC PE=1 SV=1 - [CLH1_BOVIN]	2.07675	6.81573e-05	0.000606652
		P04973	Clathrin light chain A OS=Bos taurus GN=CLTA PE=1 SV=1 - [CLCA_BOVIN]	-0.0189544	0.253479	0.408746
		Q765N9	Claudin-3 OS=Bos taurus GN=CLDN3 PE=2 SV=1 - [CLD3_BOVIN]	-1.19229	0.0373632	0.107569
		Q6BBL6	Claudin-4 OS=Bos taurus GN=CLDN4 PE=2 SV=1 - [CLD4_BOVIN]	-1.04565	0.062979	0.161392
		P17697	Clusterin OS=Bos taurus GN=CLU PE=1 SV=1 - [CLUS_BOVIN]	1.33211	0.00127061	0.00759762
		Q2HJ57	Coactosin-like protein OS=Bos taurus GN=COTL1 PE=2 SV=3 - [COTL1_BOVIN]	2.22233	4.17013e-07	9.53405e-06
		P00741	Coagulation factor IX OS=Bos taurus GN=F9 PE=1 SV=2 - [FA9_BOVIN]	0.451148	0.0711987	0.176633
		Q28107	Coagulation factor V OS=Bos taurus GN=F5 PE=1 SV=1 - [FA5_BOVIN]	0.360602	0.11537	0.249113
		Q5NTB3	Coagulation factor XI OS=Bos taurus GN=F11 PE=1 SV=1 - [FA11_BOVIN]	-0.164921	0.240865	0.394306
		P12260	Coagulation factor XIII A chain (Fragment) OS=Bos taurus GN=F13A1 PE=1 SV=2 - [F13A_BOVIN]	0.629626	0.00626252	0.027048
		Q5E9F7	Cofilin-1 OS=Bos taurus GN=CFL1 PE=2 SV=3 - [COF1_BOVIN]	1.04034	5.70945e-05	0.000528457
		A7MBH5	Coiled-coil domain-containing protein 151 OS=Bos taurus GN=CCDC151 PE=2 SV=1 - [CC151_BOVIN]	-0.893256	0.359562	0.497925
		P02453	Collagen alpha-1(I) chain OS=Bos taurus GN=COL1A1 PE=1 SV=3 - [CO1A1_BOVIN]	0.554893	0.118657	0.253396
		E3VLN2	Collagen type VI alpha 1 protein OS=Bubalus bubalis GN=COL6A1 PE=2 SV=1 - [E3VLN2_BUBBU]	-0.230104	0.362555	0.497925
		P42916	Collectin-43 OS=Bos taurus GN=CL43 PE=1 SV=2 - [CL43_BOVIN]	-0.341621	0.18716	0.343667
		Q0VCX1	Complement C1s subcomponent OS=Bos taurus GN=C1S PE=2 SV=2 - [C1S_BOVIN]	1.96283	5.7106e-05	0.000528457
		Q3SYW2	Complement C2 OS=Bos taurus GN=C2 PE=2 SV=1 - [CO2_BOVIN]	0.786857	0.0208125	0.0712455
		Q2UVX4	Complement C3 OS=Bos taurus GN=C3 PE=1 SV=2 - [CO3_BOVIN]	0.736498	0.00129303	0.00769222
		P01030	Complement C4 (Fragments) OS=Bos taurus GN=C4 PE=1 SV=2 - [CO4_BOVIN]	1.56968	6.71723e-05	0.000602484
		A0A0D5CBR5	Complement component 3 OS=Bubalus bubalis GN=C3 PE=2 SV=1 - [A0A0D5CBR5_BUBBU]	0.839745	0.00295192	0.0152975
		A0A0F6T485	Complement component 5 OS=Bubalus bubalis GN=C5 PE=2 SV=1 - [A0A0F6T485_BUBBU]	1.17777	0.0270015	0.088073
		Q29RU4	Complement component C6 OS=Bos taurus GN=C6 PE=2 SV=1 - [CO6_BOVIN]	0.514102	0.123269	0.261807
		Q29RQ1	Complement component C7 OS=Bos taurus GN=C7 PE=2 SV=1 - [CO7_BOVIN]	-0.106504	0.399573	0.528834
		Q3MHN2	Complement component C9 OS=Bos taurus GN=C9 PE=2 SV=1 - [CO9_BOVIN]	0.663525	0.0286147	0.0889453
		P81187	Complement factor B OS=Bos taurus GN=CFB PE=1 SV=2 - [CFAB_BOVIN]	0.754593	0.00325699	0.0162989
		Q3T0A3	Complement factor D OS=Bos taurus GN=CFD PE=2 SV=1 - [CFAD_BOVIN]	0.485469	0.0208934	0.0712455
		Q28085	Complement factor H OS=Bos taurus GN=CFH PE=1 SV=3 - [CFAH_BOVIN]	0.988147	0.00805356	0.0331818
		E7DSS8	Conglutinin 1 (Fragment) OS=Bubalus bubalis GN=CGN1 PE=2 SV=1 - [E7DSS8_BUBBU]	-0.0992491	0.405427	0.534156
		A6QQ21	COP9 signalosome complex subunit 6 OS=Bos taurus GN=COPS6 PE=2 SV=1 - [CSN6_BOVIN]	-0.285883	0.362555	0.497925
		Q08DB4	Copine-1 OS=Bos taurus GN=CPNE1 PE=1 SV=1 - [CPNE1_BOVIN]	-0.0790336	0.218301	0.374873
		Q3T0E0	Copper transport protein ATOX1 OS=Bos taurus GN=ATOX1 PE=3 SV=1 - [ATOX1_BOVIN]	-0.154602	0.965884	0.988366
		Q92176	Coronin-1A OS=Bos taurus GN=CORO1A PE=1 SV=3 - [COR1A_BOVIN]	3.51133	2.81555e-09	4.95608e-07
		Q0V8F1	Coronin-7 OS=Bos taurus GN=CORO7 PE=2 SV=1 - [CORO7_BOVIN]	0.520512	0.0104013	0.0409677
		E1BF81	Corticosteroid-binding globulin OS=Bos taurus GN=SERPINA6 PE=3 SV=1 - [CBG_BOVIN]	-0.0549839	0.506417	0.622342
		Q3ZBN0	Costars family protein ABRACL OS=Bos taurus GN=ABRACL PE=3 SV=1 - [ABRAL_BOVIN]	0.201823	0.0563525	0.148679
		O02751	Craniofacial development protein 2 OS=Bos taurus GN=CFDP2 PE=1 SV=2 - [CFDP2_BOVIN]	0.760115	0.0169064	0.0604892
		Q5EA61	Creatine kinase B-type OS=Bos taurus GN=CKB PE=1 SV=1 - [KCRB_BOVIN]	0.998701	0.0307399	0.0934835
		Q9XSC6	Creatine kinase M-type OS=Bos taurus GN=CKM PE=1 SV=2 - [KCRM_BOVIN]	-0.114198	0.907406	0.957499
		A7MBJ5	Cullin-associated NEDD8-dissociated protein 1 OS=Bos taurus GN=CAND1 PE=2 SV=1 - [CAND1_BOVIN]	1.00867	0.00748469	0.0313962
		Q28003	C-X-C chemokine receptor type 2 OS=Bos taurus GN=CXCR2 PE=2 SV=1 - [CXCR2_BOVIN]	0.327761	0.0286916	0.0889453
		Q5G285	C-X-C motif chemokine (Fragment) OS=Bubalus bubalis GN=CXCL8 PE=2 SV=1 - [Q5G285_BUBBU]	0.331108	0.0491081	0.131936
		P80221	C-X-C motif chemokine 6 OS=Bos taurus GN=CXCL6 PE=1 SV=2 - [CXCL6_BOVIN]	0.283844	0.0476524	0.12832
		Q2KIZ9	Cyclin-D1-binding protein 1 OS=Bos taurus GN=CCNDBP1 PE=2 SV=1 - [CCDB1_BOVIN]	-0.251566	0.362555	0.497925
		P48734	Cyclin-dependent kinase 1 OS=Bos taurus GN=CDK1 PE=2 SV=2 - [CDK1_BOVIN]	0.24501	0.0476524	0.12832
		P25417	Cystatin-B OS=Bos taurus GN=CSTB PE=1 SV=1 - [CYTB_BOVIN]	-0.419669	0.973699	0.988366
		P01035	Cystatin-C OS=Bos taurus GN=CST3 PE=1 SV=2 - [CYTC_BOVIN]	-0.392151	0.173248	0.32218
		Q3MHY1	Cysteine and glycine-rich protein 1 OS=Bos taurus GN=CSRP1 PE=2 SV=3 - [CSRP1_BOVIN]	0.138074	0.232573	0.393774
		Q32LK2	Cysteine-rich and transmembrane domain-containing protein 1 OS=Bos taurus GN=CYSTM1 PE=3 SV=1 - [CYTM1_BOVIN]	-0.565765	0.774349	0.851783
		O46522	Cytochrome b-245 heavy chain OS=Bos taurus GN=CYBB PE=2 SV=1 - [CY24B_BOVIN]	1.64194	0.000100368	0.000848038
		O46521	Cytochrome b-245 light chain OS=Bos taurus GN=CYBA PE=2 SV=3 - [CY24A_BOVIN]	-0.128687	0.218301	0.374873
		P23004	Cytochrome b-c1 complex subunit 2, mitochondrial OS=Bos taurus GN=UQCRC2 PE=1 SV=2 - [QCR2_BOVIN]	0.238982	0.21771	0.374873
		Q8M1C7	Cytochrome c oxidase subunit 2 (Fragment) OS=Bubalus bubalis PE=3 SV=1 - [Q8M1C7_BUBBU]	0.0114403	0.228006	0.389247
		P00423	Cytochrome c oxidase subunit 4 isoform 1, mitochondrial OS=Bos taurus GN=COX4I1 PE=1 SV=1 - [COX41_BOVIN]	0.0415398	0.131442	0.265407
		P00426	Cytochrome c oxidase subunit 5A, mitochondrial OS=Bos taurus GN=COX5A PE=1 SV=2 - [COX5A_BOVIN]	0.486969	0.0108308	0.0422364
		P00428	Cytochrome c oxidase subunit 5B, mitochondrial OS=Bos taurus GN=COX5B PE=1 SV=2 - [COX5B_BOVIN]	0.10891	0.0848551	0.196312
		P00429	Cytochrome c oxidase subunit 6B1 OS=Bos taurus GN=COX6B1 PE=1 SV=2 - [CX6B1_BOVIN]	0.271006	0.0476524	0.12832
		P13184	Cytochrome c oxidase subunit 7A2, mitochondrial OS=Bos taurus GN=COX7A2 PE=1 SV=3 - [CX7A2_BOVIN]	-0.0180601	0.131442	0.265407
		Q0VCU1	Cytoplasmic aconitate hydratase OS=Bos taurus GN=ACO1 PE=2 SV=1 - [ACOC_BOVIN]	-0.895641	0.158296	0.297699
		P00727	Cytosol aminopeptidase OS=Bos taurus GN=LAP3 PE=1 SV=3 - [AMPL_BOVIN]	-0.310621	0.982878	0.995687
		Q3ZC84	Cytosolic non-specific dipeptidase OS=Bos taurus GN=CNDP2 PE=2 SV=1 - [CNDP2_BOVIN]	2.05436	5.75988e-06	7.99527e-05
		O46411	Cytosolic purine 5'-nucleotidase OS=Bos taurus GN=NT5C2 PE=1 SV=1 - [5NTC_BOVIN]	0.476273	0.0649803	0.16507
		Q5EAD2	D-3-phosphoglycerate dehydrogenase OS=Bos taurus GN=PHGDH PE=2 SV=3 - [SERA_BOVIN]	0.193296	0.350657	0.497925
		A5PK65	D-dopachrome decarboxylase OS=Bos taurus GN=DDT PE=3 SV=1 - [DOPD_BOVIN]	0.511342	0.0137917	0.0520426
		Q2HJ47	Density-regulated protein OS=Bos taurus GN=DENR PE=2 SV=1 - [DENR_BOVIN]	-0.249578	0.362555	0.497925
		Q0VCA5	Deoxynucleoside triphosphate triphosphohydrolase SAMHD1 OS=Bos taurus GN=SAMHD1 PE=2 SV=1 - [SAMH1_BOVIN]	0.584282	0.0343461	0.101386
		P56541	Deoxyribonuclease-2-alpha OS=Bos taurus GN=DNASE2 PE=2 SV=2 - [DNS2A_BOVIN]	0.0401411	0.132248	0.265407
		P11179	Dihydrolipoyllysine-residue succinyltransferase component of 2-oxoglutarate dehydrogenase complex, mitochondrial OS=Bos taurus GN=DLST PE=1 SV=2 - [ODO2_BOVIN]	-0.251566	0.362555	0.497925
		Q3T0Z7	Dihydropteridine reductase OS=Bos taurus GN=QDPR PE=2 SV=1 - [DHPR_BOVIN]	-0.246503	0.362555	0.497925
		O02675	Dihydropyrimidinase-related protein 2 OS=Bos taurus GN=DPYSL2 PE=1 SV=1 - [DPYL2_BOVIN]	1.37625	3.14644e-05	0.00032182
		Q28007	Dihydropyrimidine dehydrogenase [NADP(+)] OS=Bos taurus GN=DPYD PE=1 SV=1 - [DPYD_BOVIN]	-0.895825	0.158296	0.297699
		Q32LD4	Dimethyladenosine transferase 2, mitochondrial OS=Bos taurus GN=TFB2M PE=2 SV=1 - [TFB2M_BOVIN]	-0.249578	0.362555	0.497925
		Q3ZCJ8	Dipeptidyl peptidase 1 OS=Bos taurus GN=CTSC PE=2 SV=1 - [CATC_BOVIN]	0.376736	0.0569621	0.149927
		Q10741	Disintegrin and metalloproteinase domain-containing protein 10 OS=Bos taurus GN=ADAM10 PE=1 SV=1 - [ADA10_BOVIN]	-0.949023	0.0234802	0.0784468
		Q24K09	DNA (cytosine-5)-methyltransferase 1 OS=Bos taurus GN=DNMT1 PE=2 SV=1 - [DNMT1_BOVIN]	-0.232066	0.362555	0.497925
		A1A4K3	DNA damage-binding protein 1 OS=Bos taurus GN=DDB1 PE=1 SV=1 - [DDB1_BOVIN]	-0.131522	0.218301	0.374873
		P23196	DNA-(apurinic or apyrimidinic site) lyase OS=Bos taurus GN=APEX1 PE=1 SV=2 - [APEX1_BOVIN]	0.150826	0.0791428	0.187944
		Q2TBL4	DNA-directed RNA polymerase III subunit RPC3 OS=Bos taurus GN=POLR3C PE=2 SV=1 - [RPC3_BOVIN]	-0.577437	0.879978	0.936789
		Q5E954	DnaJ homolog subfamily A member 1 OS=Bos taurus GN=DNAJA1 PE=2 SV=2 - [DNJA1_BOVIN]	-1.12042	0.0897965	0.205299
		Q2HJ94	DnaJ homolog subfamily A member 2 OS=Bos taurus GN=DNAJA2 PE=2 SV=1 - [DNJA2_BOVIN]	-0.457066	0.973699	0.988366
		Q3ZBA6	DnaJ homolog subfamily B member 11 OS=Bos taurus GN=DNAJB11 PE=2 SV=1 - [DJB11_BOVIN]	-0.746927	0.28239	0.440196
		Q27968	DnaJ homolog subfamily C member 3 OS=Bos taurus GN=DNAJC3 PE=1 SV=1 - [DNJC3_BOVIN]	-0.591516	0.169614	0.316432
		Q3ZC71	Dolichol-phosphate mannosyltransferase subunit 3 OS=Bos taurus GN=DPM3 PE=3 SV=1 - [DPM3_BOVIN]	-0.701526	0.33865	0.497925
		A6QPY0	Dolichyl-diphosphooligosaccharide--protein glycosyltransferase 48 kDa subunit OS=Bos taurus GN=DDOST PE=2 SV=2 - [OST48_BOVIN]	0.0560638	0.131442	0.265407
		A6H7G2	Drebrin-like protein OS=Bos taurus GN=DBNL PE=2 SV=1 - [DBNL_BOVIN]	1.43322	0.000855203	0.00538756
		Q3ZCF0	Dynactin subunit 2 OS=Bos taurus GN=DCTN2 PE=2 SV=1 - [DCTN2_BOVIN]	0.409618	0.209295	0.374873
		A6H7I5	Dynamin-2 OS=Bos taurus GN=DNM2 PE=2 SV=1 - [DYN2_BOVIN]	0.380245	0.21195	0.374873
		O18738	Dystroglycan OS=Bos taurus GN=DAG1 PE=1 SV=1 - [DAG1_BOVIN]	-0.987112	0.0362781	0.105225
		Q0VC22	Ecto-ADP-ribosyltransferase 5 OS=Bos taurus GN=ART5 PE=2 SV=1 - [NAR5_BOVIN]	-0.285883	0.362555	0.497925
		A1A4K5	Ectonucleotide pyrophosphatase/phosphodiesterase family member 2 OS=Bos taurus GN=ENPP2 PE=1 SV=1 - [ENPP2_BOVIN]	0.735092	0.0640184	0.163674
		P15396	Ectonucleotide pyrophosphatase/phosphodiesterase family member 3 OS=Bos taurus GN=ENPP3 PE=1 SV=2 - [ENPP3_BOVIN]	-1.38845	0.00436956	0.0202984
		A5D7A0	EF-hand domain-containing protein D2 OS=Bos taurus GN=EFHD2 PE=2 SV=1 - [EFHD2_BOVIN]	2.07587	1.21482e-05	0.000140952
		Q5E9R3	EH domain-containing protein 1 OS=Bos taurus GN=EHD1 PE=1 SV=1 - [EHD1_BOVIN]	1.22801	0.0688476	0.172267
		P68103	Elongation factor 1-alpha 1 OS=Bos taurus GN=EEF1A1 PE=1 SV=1 - [EF1A1_BOVIN]	-0.489066	0.271738	0.426964
		Q5E983	Elongation factor 1-beta OS=Bos taurus GN=EEF1B PE=2 SV=3 - [EF1B_BOVIN]	0.463416	0.166072	0.310819
		A5D989	Elongation factor 1-delta OS=Bos taurus GN=EEF1D PE=2 SV=2 - [EF1D_BOVIN]	0.121993	0.42028	0.545285
		Q3SZV3	Elongation factor 1-gamma OS=Bos taurus GN=EEF1G PE=2 SV=1 - [EF1G_BOVIN]	0.687338	0.114865	0.248483
		Q3SYU2	Elongation factor 2 OS=Bos taurus GN=EEF2 PE=2 SV=3 - [EF2_BOVIN]	0.263577	0.361482	0.497925
		Q2KII4	Elongin-C OS=Bos taurus GN=ELOC PE=3 SV=1 - [ELOC_BOVIN]	-0.285883	0.362555	0.497925
		Q3T0L2	Endoplasmic reticulum resident protein 44 OS=Bos taurus GN=ERP44 PE=2 SV=1 - [ERP44_BOVIN]	1.28909	4.8493e-05	0.000467296
		Q95M18	Endoplasmin OS=Bos taurus GN=HSP90B1 PE=2 SV=1 - [ENPL_BOVIN]	0.780535	0.0297317	0.0914702
		Q28105	Endothelial protein C receptor OS=Bos taurus GN=PROCR PE=2 SV=1 - [EPCR_BOVIN]	-0.633684	0.623464	0.704418
		Q3SZC0	Enhancer of rudimentary homolog OS=Bos taurus GN=ERH PE=3 SV=1 - [ERH_BOVIN]	0.72763	0.00377327	0.0181055
		Q3ZC64	Ephrin-A1 OS=Bos taurus GN=EFNA1 PE=2 SV=1 - [EFNA1_BOVIN]	-0.230156	0.995225	0.999511
		P79345	Epididymal secretory protein E1 OS=Bos taurus GN=NPC2 PE=1 SV=1 - [NPC2_BOVIN]	-0.548662	0.114739	0.248483
		Q3T0L5	Epithelial cell adhesion molecule OS=Bos taurus GN=EPCAM PE=2 SV=1 - [EPCAM_BOVIN]	-0.895825	0.158296	0.297699
		A5PJN2	ERO1-like protein alpha OS=Bos taurus GN=ERO1A PE=2 SV=1 - [ERO1A_BOVIN]	0.860623	0.00153793	0.00887738
		Q2HJD5	Ethylmalonyl-CoA decarboxylase OS=Bos taurus GN=ECHDC1 PE=2 SV=1 - [ECHD1_BOVIN]	-0.585258	0.918294	0.966364
		Q3SZ54	Eukaryotic initiation factor 4A-I OS=Bos taurus GN=EIF4A1 PE=2 SV=1 - [IF4A1_BOVIN]	1.85051	3.80948e-05	0.000379646
		Q3SZ65	Eukaryotic initiation factor 4A-II OS=Bos taurus GN=EIF4A2 PE=2 SV=1 - [IF4A2_BOVIN]	0.595605	0.235877	0.394306
		Q0VCX5	Eukaryotic peptide chain release factor subunit 1 OS=Bos taurus GN=ETF1 PE=2 SV=3 - [ERF1_BOVIN]	-0.249578	0.362555	0.497925
		P68102	Eukaryotic translation initiation factor 2 subunit 1 OS=Bos taurus GN=EIF2S1 PE=2 SV=2 - [IF2A_BOVIN]	0.0104816	0.131442	0.265407
		Q5E9D0	Eukaryotic translation initiation factor 2 subunit 2 OS=Bos taurus GN=EIF2S2 PE=2 SV=1 - [IF2B_BOVIN]	0.15467	0.0791428	0.187944
		Q3T102	Eukaryotic translation initiation factor 3 subunit E OS=Bos taurus GN=EIF3E PE=2 SV=1 - [EIF3E_BOVIN]	-0.0180601	0.131442	0.265407
		Q0VCU8	Eukaryotic translation initiation factor 3 subunit J OS=Bos taurus GN=EIF3J PE=2 SV=1 - [EIF3J_BOVIN]	0.23221	0.0476524	0.12832
		Q6EWQ7	Eukaryotic translation initiation factor 5A-1 OS=Bos taurus GN=EIF5A PE=2 SV=3 - [IF5A1_BOVIN]	0.489326	0.144827	0.286703
		Q9TU47	Eukaryotic translation initiation factor 6 OS=Bos taurus GN=EIF6 PE=2 SV=2 - [IF6_BOVIN]	-0.128687	0.218301	0.374873
		A5D785	Exportin-2 OS=Bos taurus GN=CSE1L PE=2 SV=1 - [XPO2_BOVIN]	-0.126842	0.256801	0.408766
		P31976	Ezrin OS=Bos taurus GN=EZR PE=1 SV=2 - [EZRI_BOVIN]	0.263198	0.20689	0.373428
		A4FUA8	F-actin-capping protein subunit alpha-1 OS=Bos taurus GN=CAPZA1 PE=2 SV=1 - [CAZA1_BOVIN]	1.68145	2.05831e-05	0.000224298
		Q5E997	F-actin-capping protein subunit alpha-2 OS=Bos taurus GN=CAPZA2 PE=1 SV=3 - [CAZA2_BOVIN]	1.43998	1.63983e-05	0.000185635
		P79136	F-actin-capping protein subunit beta OS=Bos taurus GN=CAPZB PE=1 SV=1 - [CAPZB_BOVIN]	2.3234	1.15832e-05	0.000137816
		P50448	Factor XIIa inhibitor OS=Bos taurus PE=1 SV=1 - [F12AI_BOVIN]	-0.41882	0.166733	0.311555
		Q8WMY2	Farnesyl pyrophosphate synthase OS=Bos taurus GN=FDPS PE=1 SV=1 - [FPPS_BOVIN]	-0.430774	0.957022	0.988366
		F6L6S4	FASN (Fragment) OS=Bubalus bubalis GN=FASN PE=4 SV=1 - [F6L6S4_BUBBU]	0.102281	0.140394	0.279351
		Q71SP7	Fatty acid synthase OS=Bos taurus GN=FASN PE=2 SV=1 - [FAS_BOVIN]	-1.52073	0.00648876	0.0278708
		L7XDG1	Fatty acid-binding protein 4 OS=Bubalus bubalis GN=FABP4 PE=2 SV=1 - [L7XDG1_BUBBU]	0.814641	0.18871	0.345969
		P55052	Fatty acid-binding protein, epidermal OS=Bos taurus GN=FABP5 PE=1 SV=4 - [FABP5_BOVIN]	3.07552	2.46251e-08	1.57063e-06
		P10790	Fatty acid-binding protein, heart OS=Bos taurus GN=FABP3 PE=1 SV=2 - [FABPH_BOVIN]	-1.18196	7.05925e-05	0.00062259
		Q17R01	F-box/LRR-repeat protein 14 OS=Bos taurus GN=FBXL14 PE=2 SV=1 - [FXL14_BOVIN]	-0.541369	0.782613	0.858444
		Q32LP0	Fermitin family homolog 3 OS=Bos taurus GN=FERMT3 PE=2 SV=1 - [URP2_BOVIN]	1.93704	1.17963e-05	0.000138934
		O46414	Ferritin heavy chain OS=Bos taurus GN=FTH1 PE=2 SV=3 - [FRIH_BOVIN]	0.748308	0.00584533	0.0256227
		O46415	Ferritin light chain OS=Bos taurus GN=FTL PE=2 SV=3 - [FRIL_BOVIN]	0.313617	0.0641502	0.163674
		Q2YDI9	Ferritin, mitochondrial OS=Bos taurus GN=FTMT PE=2 SV=1 - [FTMT_BOVIN]	-2.27958	9.44842e-06	0.000117201
		Q58D62	Fetuin-B OS=Bos taurus GN=FETUB PE=1 SV=1 - [FETUB_BOVIN]	0.341605	0.318043	0.487352
		P98133	Fibrillin-1 OS=Bos taurus GN=FBN1 PE=1 SV=2 - [FBN1_BOVIN]	1.52805	0.0991776	0.221535
		P02672	Fibrinogen alpha chain OS=Bos taurus GN=FGA PE=1 SV=5 - [FIBA_BOVIN]	1.41824	0.00529702	0.0237551
		P02676	Fibrinogen beta chain OS=Bos taurus GN=FGB PE=1 SV=2 - [FIBB_BOVIN]	1.48924	0.00232638	0.0126165
		P12799	Fibrinogen gamma-B chain OS=Bos taurus GN=FGG PE=1 SV=1 - [FIBG_BOVIN]	1.11798	0.00254442	0.0134244
		Q9MZ06	Fibroblast growth factor-binding protein 1 OS=Bos taurus GN=FGFBP1 PE=1 SV=1 - [FGFP1_BOVIN]	-1.19601	0.0850883	0.196461
		P13605	Fibromodulin OS=Bos taurus GN=FMOD PE=1 SV=2 - [FMOD_BOVIN]	0.0444094	0.234685	0.394306
		P07589	Fibronectin OS=Bos taurus GN=FN1 PE=1 SV=4 - [FINC_BOVIN]	1.67224	0.00957799	0.038622
		Q5EA62	Fibulin-5 OS=Bos taurus GN=FBLN5 PE=2 SV=1 - [FBLN5_BOVIN]	0.112862	0.117902	0.252245
		Q58DH8	Flap endonuclease 1 OS=Bos taurus GN=FEN1 PE=2 SV=1 - [FEN1_BOVIN]	-0.283825	0.524939	0.622342
		P52556	Flavin reductase (NADPH) OS=Bos taurus GN=BLVRB PE=1 SV=2 - [BLVRB_BOVIN]	-0.0685185	0.470143	0.598457
		A6QLR4	Flotillin-2 OS=Bos taurus GN=FLOT2 PE=2 SV=1 - [FLOT2_BOVIN]	-0.1769	0.362555	0.497925
		P02702	Folate receptor alpha OS=Bos taurus GN=FOLR1 PE=1 SV=3 - [FOLR1_BOVIN]	-0.415218	0.0859388	0.198033
		Q3B7L5	Folliculin OS=Bos taurus GN=FLCN PE=2 SV=1 - [FLCN_BOVIN]	-1.40453	0.00705408	0.0299093
		P50291	Follistatin OS=Bos taurus GN=FST PE=2 SV=2 - [FST_BOVIN]	-0.818536	0.0727102	0.177984
		Q58D84	Follistatin-related protein 1 OS=Bos taurus GN=FSTL1 PE=2 SV=1 - [FSTL1_BOVIN]	-0.486868	0.685327	0.758151
		Q2TBT7	Fragile X mental retardation syndrome-related protein 1 OS=Bos taurus GN=FXR1 PE=2 SV=1 - [FXR1_BOVIN]	-0.710861	0.643386	0.720642
		P11116	Galectin-1 OS=Bos taurus GN=LGALS1 PE=1 SV=2 - [LEG1_BOVIN]	1.43237	2.38579e-05	0.000255214
		A7E3W2	Galectin-3-binding protein OS=Bos taurus GN=LGALS3BP PE=1 SV=1 - [LG3BP_BOVIN]	0.0625095	0.726193	0.80108
		Q1M311	Gamma-glutamyl transferase (Fragment) OS=Bubalus bubalis GN=ggt PE=2 SV=1 - [Q1M311_BUBBU]	-0.0332297	0.218301	0.374873
		A6QPN6	Gamma-interferon-inducible lysosomal thiol reductase OS=Bos taurus GN=IFI30 PE=2 SV=1 - [GILT_BOVIN]	-0.561865	0.426265	0.551637
		P81127	Gamma-soluble NSF attachment protein OS=Bos taurus GN=NAPG PE=1 SV=3 - [SNAG_BOVIN]	-1.71237	0.00625756	0.027048
		Q5E9X0	GDNF family receptor alpha-2 OS=Bos taurus GN=GFRA2 PE=2 SV=1 - [GFRA2_BOVIN]	-1.13378	0.018261	0.0637496
		Q5E9T1	GDP-D-glucose phosphorylase 1 OS=Bos taurus GN=GDPGP1 PE=2 SV=1 - [GDPP1_BOVIN]	-0.907083	0.158296	0.297699
		Q3SX14	Gelsolin OS=Bos taurus GN=GSN PE=2 SV=1 - [GELS_BOVIN]	0.167344	0.491097	0.62225
		P41541	General vesicular transport factor p115 OS=Bos taurus GN=USO1 PE=1 SV=1 - [USO1_BOVIN]	0.453033	0.072558	0.177984
		P56966	Geranylgeranyl pyrophosphate synthase OS=Bos taurus GN=GGPS1 PE=1 SV=2 - [GGPPS_BOVIN]	0.725025	0.00377057	0.0181055
		P60984	Glia maturation factor beta OS=Bos taurus GN=GMFB PE=1 SV=2 - [GMFB_BOVIN]	0.770205	0.0223981	0.0754803
		Q56JZ9	Glia maturation factor gamma OS=Bos taurus GN=GMFG PE=2 SV=1 - [GMFG_BOVIN]	1.97165	1.94127e-06	3.27456e-05
		D3JWS5	Glucose-6-phosphate dehydrogenase (Fragment) OS=Bubalus bubalis GN=G6PDH PE=2 SV=1 - [D3JWS5_BUBBU]	0.698411	0.00377057	0.0181055
		Q3ZBD7	Glucose-6-phosphate isomerase OS=Bos taurus GN=GPI PE=2 SV=4 - [G6PI_BOVIN]	2.49649	1.68687e-07	4.68309e-06
		Q28034	Glucosidase 2 subunit beta OS=Bos taurus GN=PRKCSH PE=2 SV=1 - [GLU2B_BOVIN]	-0.488285	0.834826	0.897149
		R4Y385	Glucosidase, alpha, neutral AB (Fragment) OS=Bubalus bubalis GN=ganab2 PE=4 SV=1 - [R4Y385_BUBBU]	-0.653456	0.614382	0.694829
		Q2KHZ8	Glucosylceramidase OS=Bos taurus GN=GBA PE=2 SV=1 - [GLCM_BOVIN]	-1.07393	0.156955	0.297699
		P00366	Glutamate dehydrogenase 1, mitochondrial OS=Bos taurus GN=GLUD1 PE=1 SV=2 - [DHE3_BOVIN]	0.048765	0.502225	0.622342
		P15103	Glutamine synthetase OS=Bos taurus GN=GLUL PE=2 SV=4 - [GLNA_BOVIN]	-1.05865	0.062979	0.161392
		P10575	Glutaredoxin-1 OS=Bos taurus GN=GLRX PE=1 SV=3 - [GLRX1_BOVIN]	-0.333018	0.999905	0.999905
		Q58DA7	Glutaredoxin-3 OS=Bos taurus GN=GLRX3 PE=2 SV=1 - [GLRX3_BOVIN]	-0.164921	0.240865	0.394306
		J9Q6V1	Glutathione peroxidase OS=Bubalus bubalis GN=GPX1 PE=2 SV=1 - [J9Q6V1_BUBBU]	1.79948	7.30642e-06	9.62795e-05
		Q9N0V4	Glutathione S-transferase Mu 1 OS=Bos taurus GN=GSTM1 PE=1 SV=3 - [GSTM1_BOVIN]	-1.14959	0.0672824	0.169441
		P28801	Glutathione S-transferase P OS=Bos taurus GN=GSTP1 PE=1 SV=2 - [GSTP1_BOVIN]	0.79131	0.00344372	0.0170867
		P10096	Glyceraldehyde-3-phosphate dehydrogenase OS=Bos taurus GN=GAPDH PE=1 SV=4 - [G3P_BOVIN]	2.05478	3.37805e-07	8.03837e-06
		Q0IID9	Glycerol kinase OS=Bos taurus GN=GK PE=2 SV=1 - [GLPK_BOVIN]	-0.297045	0.528711	0.622342
		Q5GJ77	Glycerol-3-phosphate acyltransferase 1, mitochondrial OS=Bos taurus GN=GPAM PE=2 SV=1 - [GPAT1_BOVIN]	-2.01298	6.13175e-05	0.000562962
		Q5EA88	Glycerol-3-phosphate dehydrogenase [NAD(+)], cytoplasmic OS=Bos taurus GN=GPD1 PE=2 SV=3 - [GPDA_BOVIN]	-1.36794	0.0147474	0.0552909
		A6QLU1	Glycerol-3-phosphate dehydrogenase, mitochondrial OS=Bos taurus GN=GPD2 PE=2 SV=1 - [GPDM_BOVIN]	0.05564	0.131442	0.265407
		Q2T9S4	Glycerol-3-phosphate phosphatase OS=Bos taurus GN=PGP PE=2 SV=1 - [PGP_BOVIN]	0.038515	0.13211	0.265407
		Q0VCM4	Glycogen phosphorylase, liver form OS=Bos taurus GN=PYGL PE=2 SV=1 - [PYGL_BOVIN]	3.4233	7.09646e-08	2.69003e-06
		P68265	Glycolipid transfer protein OS=Bos taurus GN=GLTP PE=1 SV=2 - [GLTP_BOVIN]	-0.151233	0.638413	0.717138
		P80195	Glycosylation-dependent cell adhesion molecule 1 OS=Bos taurus GN=GLYCAM1 PE=1 SV=2 - [GLCM1_BOVIN]	-0.268612	0.0306291	0.0934835
		Q2HJ96	Glycosyltransferase 8 domain-containing protein 2 OS=Bos taurus GN=GLT8D2 PE=2 SV=1 - [GL8D2_BOVIN]	-1.17354	0.0355869	0.104143
		G3X745	Glypican-1 OS=Bos taurus GN=GPC1 PE=2 SV=1 - [GPC1_BOVIN]	-0.515684	0.829017	0.891728
		A6H7F6	Golgi phosphoprotein 3-like OS=Bos taurus GN=GOLPH3L PE=2 SV=1 - [GLP3L_BOVIN]	-1.17045	0.0352761	0.103607
		Q1JPB9	Group 3 secretory phospholipase A2 OS=Bos taurus GN=PLA2G3 PE=2 SV=1 - [PA2G3_BOVIN]	-0.37391	0.973699	0.988366
		O46675	Growth-regulated protein homolog gamma OS=Bos taurus PE=3 SV=1 - [GROG_BOVIN]	-1.18195	0.046474	0.12832
		Q3T054	GTP-binding nuclear protein Ran OS=Bos taurus GN=RAN PE=2 SV=3 - [RAN_BOVIN]	1.49085	7.10158e-05	0.00062259
		B5UBG3	GTP-binding protein OS=Bubalus bubalis GN=Mx1 PE=2 SV=1 - [B5UBG3_BUBBU]	-0.228662	0.362555	0.497925
		Q56JV3	GTP-binding protein Rheb OS=Bos taurus GN=RHEB PE=2 SV=1 - [RHEB_BOVIN]	-0.942073	0.238743	0.394306
		Q3T0D7	GTP-binding protein SAR1a OS=Bos taurus GN=SAR1A PE=2 SV=1 - [SAR1A_BOVIN]	-1.51415	0.00296852	0.0153155
		Q3T0T7	GTP-binding protein SAR1b OS=Bos taurus GN=SAR1B PE=2 SV=1 - [SAR1B_BOVIN]	-1.41499	0.0286765	0.0889453
		Q2TBQ3	Guanidinoacetate N-methyltransferase OS=Bos taurus GN=GAMT PE=2 SV=1 - [GAMT_BOVIN]	-0.249578	0.362555	0.497925
		P63097	Guanine nucleotide-binding protein G(i) subunit alpha-1 OS=Bos taurus GN=GNAI1 PE=2 SV=2 - [GNAI1_BOVIN]	-0.310176	0.900368	0.950932
		Q28024	Guanine nucleotide-binding protein G(I)/G(S)/G(O) subunit gamma-12 OS=Bos taurus GN=GNG12 PE=1 SV=2 - [GBG12_BOVIN]	0.099134	0.558512	0.65253
		P63212	Guanine nucleotide-binding protein G(I)/G(S)/G(O) subunit gamma-2 OS=Bos taurus GN=GNG2 PE=1 SV=2 - [GBG2_BOVIN]	0.189899	0.080882	0.190748
		P63217	Guanine nucleotide-binding protein G(I)/G(S)/G(O) subunit gamma-5 OS=Bos taurus GN=GNG5 PE=1 SV=1 - [GBG5_BOVIN]	-0.158524	0.638413	0.717138
		P30671	Guanine nucleotide-binding protein G(I)/G(S)/G(O) subunit gamma-7 OS=Bos taurus GN=GNG7 PE=1 SV=1 - [GBG7_BOVIN]	0.125224	0.0791428	0.187944
		P62871	Guanine nucleotide-binding protein G(I)/G(S)/G(T) subunit beta-1 OS=Bos taurus GN=GNB1 PE=1 SV=3 - [GBB1_BOVIN]	-0.665036	0.0525022	0.140086
		P11017	Guanine nucleotide-binding protein G(I)/G(S)/G(T) subunit beta-2 OS=Bos taurus GN=GNB2 PE=2 SV=3 - [GBB2_BOVIN]	-0.177908	0.358142	0.497925
		P08239	Guanine nucleotide-binding protein G(o) subunit alpha OS=Bos taurus GN=GNAO1 PE=1 SV=4 - [GNAO_BOVIN]	-2.13748	0.000397854	0.00272881
		P04896	Guanine nucleotide-binding protein G(s) subunit alpha isoforms short OS=Bos taurus GN=GNAS PE=1 SV=1 - [GNAS2_BOVIN]	-1.17524	0.00535665	0.0238391
		P38409	Guanine nucleotide-binding protein subunit alpha-11 OS=Bos taurus GN=GNA11 PE=2 SV=2 - [GNA11_BOVIN]	-0.652542	0.549387	0.643805
		P38408	Guanine nucleotide-binding protein subunit alpha-14 OS=Bos taurus GN=GNA14 PE=2 SV=1 - [GNA14_BOVIN]	0.366432	0.0286916	0.0889453
		M1JVB9	Haptoglobin OS=Bubalus bubalis PE=2 SV=1 - [M1JVB9_BUBBU]	2.58594	1.70686e-06	3.0535e-05
		Q2TBX4	Heat shock 70 kDa protein 13 OS=Bos taurus GN=HSPA13 PE=2 SV=1 - [HSP13_BOVIN]	-1.06559	0.0100613	0.040039
		E5D621	Heat shock 70 kDa protein 1A OS=Bubalus bubalis GN=HSPA1A PE=3 SV=1 - [E5D621_BUBBU]	0.558503	0.0267922	0.0877521
		P19120	Heat shock cognate 71 kDa protein OS=Bos taurus GN=HSPA8 PE=1 SV=2 - [HSP7C_BOVIN]	0.0788117	0.796943	0.87007
		V5RNK4	Heat shock factor 2 OS=Bubalus bubalis GN=HSF2 PE=2 SV=1 - [V5RNK4_BUBBU]	-0.534875	0.652356	0.726502
		Q2TBI4	Heat shock protein 75 kDa, mitochondrial OS=Bos taurus GN=TRAP1 PE=2 SV=1 - [TRAP1_BOVIN]	0.443343	0.0172752	0.0604892
		Q3T149	Heat shock protein beta-1 OS=Bos taurus GN=HSPB1 PE=2 SV=1 - [HSPB1_BOVIN]	3.32843	1.8611e-08	1.43655e-06
		Q76LV2	Heat shock protein HSP 90-alpha OS=Bos taurus GN=HSP90AA1 PE=1 SV=3 - [HS90A_BOVIN]	1.88012	6.31934e-05	0.000575652
		Q76LV1	Heat shock protein HSP 90-beta OS=Bos taurus GN=HSP90AB1 PE=2 SV=3 - [HS90B_BOVIN]	1.35144	0.000504142	0.00333994
		Q148C9	Heme-binding protein 1 OS=Bos taurus GN=HEBP1 PE=2 SV=1 - [HEBP1_BOVIN]	-0.276805	0.994253	0.999511
		P02081	Hemoglobin fetal subunit beta OS=Bos taurus PE=1 SV=1 - [HBBF_BOVIN]	1.40514	0.232478	0.393774
		P01966	Hemoglobin subunit alpha OS=Bos taurus GN=HBA PE=1 SV=2 - [HBA_BOVIN]	1.88037	0.0411542	0.117325
		Q3SZV7	Hemopexin OS=Bos taurus GN=HPX PE=2 SV=1 - [HEMO_BOVIN]	1.45929	1.95285e-05	0.000214813
		Q9XSK7	Hepatoma-derived growth factor OS=Bos taurus GN=HDGF PE=2 SV=1 - [HDGF_BOVIN]	0.95846	0.000623774	0.00406324
		Q08DU9	Heterochromatin protein 1-binding protein 3 OS=Bos taurus GN=HP1BP3 PE=2 SV=1 - [HP1B3_BOVIN]	0.267036	0.0872155	0.200184
		P09867	Heterogeneous nuclear ribonucleoprotein A1 OS=Bos taurus GN=HNRNPA1 PE=1 SV=2 - [ROA1_BOVIN]	2.30144	4.69019e-06	6.66922e-05
		Q5E9J1	Heterogeneous nuclear ribonucleoprotein F OS=Bos taurus GN=HNRNPF PE=2 SV=3 - [HNRPF_BOVIN]	0.861294	0.00791368	0.0328375
		Q3SZF3	Heterogeneous nuclear ribonucleoprotein H2 OS=Bos taurus GN=HNRNPH2 PE=2 SV=1 - [HNRH2_BOVIN]	0.289127	0.0563603	0.148679
		Q3T0D0	Heterogeneous nuclear ribonucleoprotein K OS=Bos taurus GN=HNRNPK PE=2 SV=1 - [HNRPK_BOVIN]	2.00952	7.42905e-06	9.62795e-05
		Q2HJ60	Heterogeneous nuclear ribonucleoproteins A2/B1 OS=Bos taurus GN=HNRNPA2B1 PE=2 SV=1 - [ROA2_BOVIN]	2.38979	4.79369e-06	6.73427e-05
		P27595	Hexokinase-1 OS=Bos taurus GN=HK1 PE=2 SV=1 - [HXK1_BOVIN]	0.456653	0.0172752	0.0604892
		Q9BDR7	High affinity immunoglobulin epsilon receptor subunit gamma OS=Bos taurus GN=FCER1G PE=3 SV=1 - [FCERG_BOVIN]	0.366432	0.0286916	0.0889453
		P10103	High mobility group protein B1 OS=Bos taurus GN=HMGB1 PE=1 SV=3 - [HMGB1_BOVIN]	2.52485	5.08429e-05	0.000485925
		P40673	High mobility group protein B2 OS=Bos taurus GN=HMGB2 PE=1 SV=3 - [HMGB2_BOVIN]	3.24776	1.49091e-07	4.45745e-06
		P62958	Histidine triad nucleotide-binding protein 1 OS=Bos taurus GN=HINT1 PE=1 SV=2 - [HINT1_BOVIN]	0.592919	0.0104013	0.0409677
		P33433	Histidine-rich glycoprotein (Fragments) OS=Bos taurus GN=HRG PE=1 SV=1 - [HRG_BOVIN]	2.01351	0.00317479	0.0159561
		Q2KI84	Histidine--tRNA ligase, cytoplasmic OS=Bos taurus GN=HARS PE=2 SV=1 - [SYHC_BOVIN]	-0.463462	0.973699	0.988366
		G3N131	Histone H1.1 OS=Bos taurus GN=HIST1H1A PE=1 SV=1 - [H11_BOVIN]	2.19106	0.00949769	0.038464
		P02253	Histone H1.2 OS=Bos taurus GN=HIST1H1C PE=1 SV=2 - [H12_BOVIN]	3.08488	1.32488e-08	1.28735e-06
		P0C0S9	Histone H2A type 1 OS=Bos taurus PE=1 SV=2 - [H2A1_BOVIN]	2.49787	4.92123e-07	1.08267e-05
		P0C0S4	Histone H2A.Z OS=Bos taurus GN=H2AFZ PE=1 SV=2 - [H2AZ_BOVIN]	1.5606	7.27166e-05	0.000628056
		A5A4L2	Histone H2B OS=Bubalus bubalis GN=H2B PE=2 SV=1 - [A5A4L2_BUBBU]	2.38419	0.000572728	0.00375169
		P62808	Histone H2B type 1 OS=Bos taurus PE=1 SV=2 - [H2B1_BOVIN]	3.03998	1.05503e-07	3.64775e-06
		P68432	Histone H3.1 OS=Bos taurus PE=1 SV=2 - [H31_BOVIN]	2.78816	6.24947e-08	2.59951e-06
		P62803	Histone H4 OS=Bos taurus PE=1 SV=2 - [H4_BOVIN]	3.4691	2.58805e-08	1.57063e-06
		Q3MHL3	Histone-binding protein RBBP4 OS=Bos taurus GN=RBBP4 PE=1 SV=3 - [RBBP4_BOVIN]	-0.163048	0.241792	0.394306
		Q3SWX8	Histone-binding protein RBBP7 OS=Bos taurus GN=RBBP7 PE=2 SV=1 - [RBBP7_BOVIN]	-0.0515874	0.205364	0.371247
		A5PKG8	Homeobox protein DBX1 OS=Bos taurus GN=DBX1 PE=2 SV=1 - [DBX1_BOVIN]	-0.971116	0.155044	0.297699
		Q5EAC6	Hsp90 co-chaperone Cdc37 OS=Bos taurus GN=CDC37 PE=2 SV=1 - [CDC37_BOVIN]	0.465328	0.0277604	0.0889453
		A6QQ74	Hydroxyproline dehydrogenase OS=Bos taurus GN=PRODH2 PE=2 SV=1 - [HYPDH_BOVIN]	-0.705697	0.651788	0.726502
		Q3SZ18	Hypoxanthine-guanine phosphoribosyltransferase OS=Bos taurus GN=HPRT1 PE=2 SV=3 - [HPRT_BOVIN]	0.853488	0.00382102	0.0182269
		P37980	Inorganic pyrophosphatase OS=Bos taurus GN=PPA1 PE=1 SV=2 - [IPYR_BOVIN]	-1.73777	0.000122359	0.000997698
		Q3SWY3	Inosine-5'-monophosphate dehydrogenase 2 OS=Bos taurus GN=IMPDH2 PE=2 SV=1 - [IMDH2_BOVIN]	-0.285883	0.362555	0.497925
		Q9TU34	Inositol 1,4,5-trisphosphate receptor type 1 OS=Bos taurus GN=ITPR1 PE=1 SV=1 - [ITPR1_BOVIN]	-0.2131	0.362555	0.497925
		P20456	Inositol monophosphatase 1 OS=Bos taurus GN=IMPA1 PE=1 SV=1 - [IMPA1_BOVIN]	0.732496	0.00291178	0.0152248
		M4QG36	Insulin induced protein 1 OS=Bubalus bubalis GN=MFGE8 PE=2 SV=1 - [M4QG36_BUBBU]	-1.65109	2.65321e-06	4.35725e-05
		M1R2A9	Insulin-like growth factor 2 receptor (Fragment) OS=Bubalus bubalis GN=IGF2R PE=2 SV=1 - [M1R2A9_BUBBU]	-1.31892	0.0342547	0.101373
		Q4JI73	Insulin-like growth factor II (Fragment) OS=Bubalus bubalis GN=IGF-II PE=2 SV=1 - [Q4JI73_BUBBU]	0.0560638	0.131442	0.265407
		P13384	Insulin-like growth factor-binding protein 2 OS=Bos taurus GN=IGFBP2 PE=1 SV=2 - [IBP2_BOVIN]	-0.285883	0.362555	0.497925
		P20959	Insulin-like growth factor-binding protein 3 OS=Bos taurus GN=IGFBP3 PE=1 SV=3 - [IBP3_BOVIN]	1.30888	0.00302568	0.0155359
		Q1JQE1	Insulin-like growth factor-binding protein 3 receptor OS=Bos taurus GN=TMEM219 PE=2 SV=1 - [TM219_BOVIN]	-0.980374	0.184175	0.339791
[truncated: 532 more rows]

## Sheet: 3.SAU vs Negative
	Bos Taurus	Accession	Description	Rsc_SAU vs Negative	BetaBinomial_pval	BetaBinomial_pval_adj			Bos Taurus	Accession	Description	Rsc_SAU vs Negative	BetaBinomial_pval	BetaBinomial_pval_adj
[truncated: 1,025 more rows]

[truncated: 6 more sheets: 4.NAS vs Negative, 5.NSAF, 7.Gene Ontology, 8.STRING BP Up, 9.STRING Reactome Up, 10.STRING BP Down]
